# Supplementary material for: Drug repurposing improves disease targeting 11-fold and can be augmented by network module targeting, applied to COVID-19
Source: Sci Rep. 2021 Oct 19;11:20687. doi: 10.1038/s41598-021-99721-y (PMC8526804; doi:10.1038/s41598-021-99721-y)
Supplement: Supplementary file 1 — Supplementary Table 1. [file 41598_2021_99721_MOESM1_ESM.tsv]

Drug	nrDirectTargets	nrDiseasesDirect	nrModulesDirect	nrExtendedTargets	nrDiseasesExtended	nrModulesExtended
Copper	119	80	111	877	24	229
Zinc	97	101	158	108	11	162
Fostamatinib	251	78	139	256	6	139
NADH	115	50	54	302	1	99
Acetylsalicylic acid	21	67	90	21	13	90
Arsenic trioxide	10	50	63	13	3	79
Resveratrol	22	47	69	22	17	69
Glutathione	34	59	67	36	15	67
Foreskin keratinocyte (neonatal)	10	33	45	10	2	45
Dexibuprofen	10	35	44	10	3	44
Brigatinib	8	33	36	9	2	42
Nadroparin	3	38	40	3	15	40
Isoprenaline	6	38	39	7	13	39
Ibuprofen	9	29	37	9	4	37
Prasterone	28	30	35	29	0	36
Dasatinib	22	21	26	29	5	34
Pyridoxal phosphate	48	23	25	57	29	34
Regorafenib	18	24	34	18	37	34
Curcumin	5	29	33	5	14	33
Glutamic Acid	60	27	30	66	3	33
Flufenamic Acid	6	22	32	6	21	32
Minocycline	6	28	32	6	51	32
Tamoxifen	15	27	32	15	17	32
Tenecteplase	9	28	32	9	19	32
Vandetanib	4	29	32	4	13	32
Glycerin	10	26	31	10	20	31
Indometacin	8	21	31	8	49	31
Sulindac	6	27	31	6	4	31
Fish oil	15	22	30	15	11	30
Pseudoephedrine	15	28	30	15	0	30
Cholecystokinin	5	26	29	5	8	29
Flavin adenine dinucleotide	22	26	28	25	50	29
Icosapent	8	23	29	8	16	29
Acetaminophen	4	24	28	4	0	28
Calcium Citrate	26	22	26	37	8	28
Insulin Pork	12	22	28	12	22	28
Trastuzumab	10	27	28	10	2	28
Carvedilol	11	20	27	11	28	27
Afatinib	3	26	26	3	9	26
Cetuximab	9	25	26	9	18	26
Clozapine	13	25	26	13	13	26
Dopamine	9	26	26	9	1	26
Lapatinib	2	26	26	2	5	26
Ponatinib	15	17	23	17	0	26
Deoxycholic Acid	3	24	25	3	18	25
Erlotinib	2	25	25	2	3	25
Isosorbide	3	25	25	3	4	25
Naloxone	7	21	25	7	7	25
Norelgestromin	3	24	25	3	15	25
Fomepizole	2	24	24	2	1	24
Gefitinib	1	24	24	1	0	24
Lidocaine	3	24	24	3	10	24
Sorafenib	10	19	24	10	6	24
Encorafenib	2	21	23	2	12	23
Iron	12	21	23	12	24	23
Melatonin	8	21	23	8	25	23
Rosiglitazone	6	21	23	6	43	23
Clomipramine	4	21	22	4	31	22
Estradiol	7	20	22	7	2	22
Etacrynic acid	3	22	22	3	6	22
Fenoprofen	4	17	22	4	27	22
Lauric acid	11	19	22	11	1	22
Menadione	12	21	22	12	5	22
Urea	3	22	22	3	3	22
Valproic Acid	15	21	22	15	53	22
Doconexent	5	18	21	5	3	21
Paclitaxel	5	21	21	5	2	21
Sulfamethoxazole	1	21	21	1	22	21
Amsacrine	3	20	20	3	2	20
Bezafibrate	6	18	20	6	14	20
Dextromethorphan	21	17	20	21	30	20
Drotrecogin alfa	11	20	20	11	2	20
Fluocinolone acetonide	5	19	20	5	13	20
Silver	9	18	20	9	38	20
Sucralfate	4	9	9	9	6	20
Xanthinol	6	11	11	12	0	20
Alpha-Linolenic Acid	8	18	19	8	4	19
Caffeine	15	16	19	16	5	19
Captopril	4	15	19	4	13	19
Diethylstilbestrol	7	18	19	7	23	19
Foreskin fibroblast (neonatal)	9	15	19	9	0	19
Omega-3 fatty acids	3	16	19	3	2	19
Pioglitazone	4	18	19	4	5	19
Progesterone	7	17	19	7	4	19
Rasagiline	2	18	19	2	15	19
Theophylline	8	19	19	8	12	19
Eribulin	2	18	18	2	21	18
Estramustine	4	18	18	4	1	18
Fenofibrate	5	16	18	5	13	18
Gestrinone	4	17	18	4	7	18
Ocriplasmin	2	18	18	2	35	18
Oleic Acid	6	17	18	6	10	18
Spironolactone	17	16	18	17	13	18
Sulfasalazine	8	14	18	8	5	18
Urokinase	8	15	18	8	21	18
Belinostat	11	9	9	17	7	17
Fluoxymesterone	3	17	17	3	2	17
Glycine betaine	1	17	17	1	51	17
Insulin Human	3	16	17	3	17	17
Mesalazine	6	14	17	6	0	17
Oxybenzone	4	16	17	4	32	17
Pemetrexed	4	16	17	4	28	17
Raloxifene	4	17	17	4	3	17
Succinic acid	21	13	13	28	2	17
Aspartic acid	18	5	5	30	10	16
Baricitinib	4	11	12	5	1	16
Cannabidiol	14	16	16	14	28	16
Cisplatin	4	15	16	4	6	16
Citric acid	17	14	16	17	12	16
Conjugated estrogens	2	16	16	2	16	16
Dimethyl fumarate	2	16	16	2	7	16
Dobutamine	4	15	16	4	15	16
Estrone	3	16	16	3	4	16
Levonorgestrel	4	14	16	4	13	16
Nintedanib	10	13	16	10	2	16
Pentobarbital	31	15	15	34	3	16
Phenolphthalein	4	15	16	4	11	16
Rifampicin	2	16	16	2	12	16
Tofacitinib	4	11	12	5	7	16
Tretinoin	12	13	16	13	5	16
Adenosine phosphate	13	15	15	14	0	15
Cabozantinib	3	13	15	3	16	15
Cholic Acid	14	9	9	45	30	15
Danazol	4	14	15	4	5	15
Ethanol	40	13	13	45	23	15
Glycyrrhizic acid	5	12	13	6	14	15
Human Thrombin	6	4	4	11	5	15
Lindane	10	14	15	10	4	15
Mecasermin	4	11	15	4	1	15
Mitotane	4	14	15	4	16	15
Nicotinamide	2	15	15	2	20	15
Norgestimate	3	14	15	3	18	15
Phenobarbital	13	14	14	16	62	15
Testosterone	3	15	15	3	17	15
Trimethoprim	2	14	15	2	12	15
Turpentine	1	15	15	1	70	15
Ulipristal	3	14	15	3	13	15
Vinblastine	5	15	15	5	20	15
Alteplase	4	14	14	4	15	14
Aluminium	4	13	14	4	14	14
Anti-inhibitor coagulant complex	7	12	13	9	4	14
Balsalazide	3	11	14	3	17	14
Bosutinib	10	12	14	11	9	14
Cefotaxime	2	14	14	2	13	14
Celecoxib	5	12	14	5	18	14
Dexamethasone	4	13	14	4	7	14
Esketamine	11	14	14	11	63	14
Ethinylestradiol	2	13	14	2	0	14
Etonogestrel	2	14	14	2	14	14
Gemcitabine	2	14	14	2	4	14
Glucosamine	3	12	14	3	9	14
Hexachlorophene	3	14	14	3	6	14
Kappadione	7	14	14	7	2	14
L-Cysteine	10	13	14	10	12	14
Methyltestosterone	2	14	14	2	9	14
Olaparib	3	14	14	3	0	14
Permethrin	3	13	14	3	15	14
Pyridostigmine	1	14	14	1	5	14
Secobarbital	17	13	13	22	0	14
Talazoparib	2	14	14	2	2	14
Thalidomide	5	13	14	5	0	14
Triclosan	4	14	14	4	2	14
Antithymocyte immunoglobulin (rabbit)	9	11	13	10	11	13
Apremilast	4	11	13	4	9	13
Fluphenazine	5	12	13	5	3	13
Human C1-esterase inhibitor	5	13	13	5	2	13
Irbesartan	2	13	13	2	2	13
Myrrh	3	12	13	3	49	13
Orlistat	2	13	13	2	9	13
Raltitrexed	2	12	13	2	13	13
Toremifene	1	13	13	1	24	13
Adapalene	5	9	11	7	11	12
Ademetionine	7	12	12	7	23	12
Amcinonide	2	11	12	2	7	12
Antihemophilic factor, human recombinant	10	12	12	10	36	12
Drospirenone	3	11	12	3	3	12
Erdafitinib	8	11	12	8	24	12
Floxuridine	1	12	12	1	5	12
Fluciclovine (18F)	12	9	9	22	15	12
Flutamide	3	11	12	3	10	12
Ginseng	3	10	12	3	1	12
Hyaluronic acid	9	12	12	9	2	12
Lenvatinib	8	11	12	8	7	12
Methylphenobarbital	11	12	12	13	34	12
Norgestrel	3	11	12	3	100	12
Palbociclib	2	12	12	2	15	12
Tegafur-uracil	2	12	12	2	2	12
Acetophenazine	3	11	11	3	27	11
Acetylcysteine	10	11	11	10	0	11
Alitretinoin	5	10	11	6	0	11
Carboxymethylcellulose	1	11	11	1	3	11
Chondroitin sulfate	3	11	11	3	12	11
Cladribine	9	10	10	14	8	11
Coagulation Factor IX (Recombinant)	7	11	11	7	5	11
Dabrafenib	5	11	11	5	1	11
Dienogest	2	10	11	2	9	11
Fluticasone propionate	4	10	11	4	32	11
Gallium nitrate	4	11	11	4	5	11
Heparin	8	10	11	8	30	11
Manganese	5	10	11	5	74	11
Memantine	22	10	11	22	17	11
Meperidine	12	10	10	15	2	11
Mifepristone	4	10	11	4	0	11
Nialamide	3	11	11	3	8	11
Nortriptyline	13	10	11	13	3	11
Pimecrolimus	2	11	11	2	13	11
Romidepsin	5	11	11	5	24	11
Ruxolitinib	2	10	11	2	35	11
Turoctocog alfa	3	11	11	4	5	11
Valdecoxib	2	10	11	2	0	11
Acamprosate	21	9	10	21	1	10
Aminocaproic Acid	2	8	10	2	12	10
Amobarbital	10	10	10	12	32	10
Antithrombin Alfa	2	10	10	2	6	10
Azacitidine	1	10	10	1	7	10
Bevacizumab	8	8	10	8	15	10
Bufexamac	4	8	10	4	0	10
Butabarbital	17	10	10	17	7	10
Butalbital	23	10	10	23	9	10
Crizotinib	1	10	10	1	34	10
Dalteparin	3	10	10	3	23	10
Fludrocortisone	3	10	10	3	15	10
Guanidine	3	10	10	3	7	10
Imatinib	5	10	10	5	2	10
Iron Dextran	4	10	10	4	3	10
Isopropyl alcohol	8	10	10	8	8	10
Lepirudin	1	10	10	1	21	10
Levocarnitine	10	10	10	10	37	10
Lovastatin	3	9	10	3	3	10
Olanzapine	24	10	10	27	51	10
Palmitic Acid	7	10	10	7	6	10
Procainamide	3	10	10	3	13	10
Salicylic acid	3	8	10	3	10	10
Thiopental	12	10	10	12	3	10
Thrombomodulin Alfa	2	10	10	2	31	10
Trifluoperazine	5	10	10	5	3	10
Vitamin D	2	10	10	2	49	10
Vorinostat	5	7	7	11	2	10
Aflibercept	2	9	9	2	22	9
Alpelisib	1	9	9	1	34	9
Amitriptyline	19	9	9	19	29	9
Amphetamine	11	9	9	11	8	9
Apalutamide	14	9	9	14	4	9
Bacitracin	2	9	9	2	1	9
Becaplermin	3	8	9	3	2	9
Clofibrate	1	9	9	1	45	9
Collagenase clostridium histolyticum	3	9	9	3	2	9
Copanlisib	2	9	9	2	4	9
Cyanocobalamin	6	9	9	6	15	9
Etodolac	3	7	9	3	5	9
Everolimus	1	9	9	1	12	9
Ferric cation	1	9	9	1	8	9
Fluticasone furoate	3	9	9	3	2	9
Glutathione disulfide	2	9	9	2	15	9
Mecasermin rinfabate	3	7	9	3	7	9
Megestrol acetate	2	9	9	2	25	9
Miconazole	9	9	9	9	0	9
Mifamurtide	2	9	9	2	9	9
Papain	1	9	9	1	11	9
Pazopanib	10	9	9	10	10	9
Sulpiride	2	9	9	2	8	9
Sunitinib	7	9	9	7	4	9
Tolcapone	1	9	9	1	17	9
Topiramate	20	9	9	20	1	9
Tromethamine	5	9	9	5	26	9
Vitamin A	12	7	9	12	5	9
Vitamin E	9	9	9	9	22	9
Abciximab	11	6	8	11	16	8
Amantadine	5	8	8	5	4	8
Amiodarone	4	8	8	4	3	8
Asenapine	9	8	8	9	47	8
Atomoxetine	10	7	7	12	10	8
Atorvastatin	3	8	8	3	1	8
Cabergoline	14	8	8	14	1	8
Diclofenac	6	7	8	6	57	8
Ergoloid mesylate	13	8	8	13	6	8
Flavin mononucleotide	11	8	8	11	10	8
Gliclazide	1	8	8	1	60	8
Glycine	23	8	8	23	6	8
Iloprost	3	8	8	3	2	8
Isoflurophate	1	8	8	1	3	8
Ketoconazole	4	8	8	4	9	8
L-Alanine	13	7	8	13	17	8
L-Citrulline	6	7	8	6	4	8
Lenalidomide	3	6	8	3	2	8
Midostaurin	6	8	8	6	3	8
Milnacipran	8	7	7	10	4	8
Phenelzine	5	7	8	5	5	8
Phenylbutazone	3	7	8	3	0	8
Pidolic Acid	6	8	8	6	25	8
Proline	15	8	8	15	5	8
Pyruvic acid	7	8	8	7	1	8
Sapropterin	3	8	8	3	4	8
Stiripentol	14	8	8	14	5	8
Tixocortol	2	8	8	2	9	8
Trastuzumab emtansine	1	8	8	1	2	8
Triflusal	2	8	8	2	4	8
Trimipramine	13	8	8	13	21	8
Acetazolamide	4	7	7	4	3	7
Aminosalicylic Acid	2	7	7	2	11	7
Amoxapine	29	7	7	29	18	7
Bexarotene	2	3	3	4	3	7
Binimetinib	4	7	7	4	3	7
Calcium	17	7	7	17	8	7
Carmustine	1	7	7	1	8	7
Chenodeoxycholic acid	3	7	7	3	13	7
Chlorpromazine	20	6	7	20	42	7
Ciprofloxacin	2	7	7	2	6	7
Creatine	5	7	7	5	13	7
Cyproterone acetate	2	7	7	2	20	7
Desipramine	12	7	7	12	10	7
Dexrazoxane	2	7	7	2	26	7
Difluocortolone	2	6	7	2	17	7
Disulfiram	1	7	7	1	1	7
Doxorubicin	2	7	7	2	35	7
Epirubicin	2	7	7	2	50	7
Gabapentin	11	6	6	13	6	7
Guaifenesin	7	6	6	9	8	7
Haloperidol	5	6	7	5	19	7
Halothane	26	7	7	26	15	7
Isoflurane	22	6	7	22	36	7
Ketoprofen	3	6	7	3	5	7
L-Arginine	6	7	7	6	16	7
Lamotrigine	34	7	7	34	22	7
Liothyronine	3	7	7	3	1	7
Lithium citrate	4	7	7	4	56	7
Meclofenamic acid	4	6	7	4	44	7
Moxifloxacin	1	7	7	1	38	7
Nabumetone	2	6	7	2	10	7
Nateglinide	1	7	7	1	5	7
Nimesulide	2	7	7	2	2	7
Omega-3-acid ethyl esters	1	7	7	1	2	7
Periciazine	3	7	7	3	51	7
Perphenazine	3	6	7	3	3	7
Podofilox	2	7	7	2	13	7
Remoxipride	3	7	7	3	2	7
Rofecoxib	2	7	7	2	6	7
Rutin	2	7	7	2	17	7
Tasonermin	2	7	7	2	9	7
Telmisartan	2	7	7	2	63	7
Zonisamide	14	7	7	14	7	7
Acitretin	5	5	5	7	3	6
Ascorbic acid	18	5	6	20	3	6
Axitinib	3	6	6	3	118	6
Carfilzomib	4	6	6	7	23	6
Clonazepam	15	6	6	15	9	6
Cocaine	5	6	6	5	8	6
Diazoxide	4	6	6	4	2	6
Etanercept	9	5	6	9	14	6
Etoricoxib	1	6	6	1	4	6
Felbamate	3	5	5	4	12	6
Hexylresorcinol	3	6	6	3	4	6
Hydroflumethiazide	6	6	6	6	5	6
Imipramine	16	6	6	16	16	6
Ingenol mebutate	2	5	6	2	104	6
Lactose	2	6	6	2	23	6
Leflunomide	3	6	6	3	9	6
Minaprine	7	6	6	7	1	6
Nilotinib	2	6	6	2	19	6
Nimodipine	9	6	6	9	47	6
Ornithine	8	5	6	8	6	6
Oxandrolone	1	6	6	1	2	6
Palifermin	6	5	6	6	2	6
Pimozide	3	6	6	3	1	6
Pomalidomide	2	6	6	2	2	6
Promethazine	7	6	6	7	13	6
Sodium ferric gluconate complex	3	6	6	3	0	6
Somatrem	2	6	6	2	10	6
Streptokinase	2	5	6	2	0	6
Thrombin	7	5	6	7	15	6
Trichlormethiazide	4	6	6	4	0	6
Aminophylline	2	5	5	2	13	5
Bendroflumethiazide	4	5	5	4	3	5
Benzthiazide	4	5	5	4	6	5
Brinzolamide	4	5	5	4	54	5
Canakinumab	1	5	5	1	13	5
Chlorothiazide	2	5	5	2	35	5
Chlorprothixene	7	5	5	7	6	5
Cinnarizine	9	5	5	9	17	5
Clofarabine	2	5	5	2	30	5
Clove oil	3	5	5	3	14	5
Coagulation factor VIIa Recombinant Human	6	5	5	6	18	5
Deferoxamine	1	5	5	1	5	5
Desflurane	18	5	5	18	2	5
Diacerein	9	5	5	9	0	5
Dydrogesterone	1	5	5	1	5	5
Enasidenib	1	5	5	1	7	5
Enflurane	20	5	5	20	48	5
Ergotamine	10	5	5	10	13	5
Fludarabine	3	5	5	3	2	5
Flupentixol	5	5	5	5	17	5
Furosemide	1	5	5	1	8	5
Hydrochlorothiazide	3	5	5	3	10	5
Iloperidone	6	5	5	6	4	5
Indigotindisulfonic Acid	4	5	5	4	52	5
Insulin Lispro	2	5	5	2	8	5
Ivosidenib	1	5	5	1	14	5
Ketamine	14	5	5	14	7	5
Levodopa	3	5	5	3	34	5
Lisuride	9	5	5	9	4	5
Loxapine	16	5	5	16	21	5
Lyme disease vaccine (recombinant OspA)	1	5	5	1	0	5
Methotrimeprazine	10	5	5	10	9	5
Methoxyflurane	19	5	5	19	38	5
Methyclothiazide	3	5	5	3	15	5
Mexiletine	2	5	5	2	0	5
Mianserin	11	5	5	11	34	5
Moxetumomab Pasudotox	2	5	5	2	23	5
Nomifensine	5	5	5	5	68	5
Olsalazine	1	5	5	1	25	5
Omeprazole	1	5	5	1	23	5
Oxtriphylline	3	5	5	3	17	5
Pergolide	11	5	5	11	45	5
Phenoxybenzamine	5	5	5	5	13	5
Pipotiazine	4	5	5	4	7	5
Promazine	8	5	5	8	3	5
Quinethazone	3	5	5	3	1	5
Rilonacept	2	5	5	2	0	5
Risperidone	8	5	5	8	3	5
Rotigotine	4	5	5	4	15	5
Sertraline	3	5	5	3	15	5
Simvastatin	2	4	5	2	0	5
Sulfinpyrazone	4	5	5	4	167	5
Taurine	17	5	5	17	0	5
Tetracycline	1	5	5	1	8	5
Thiethylperazine	2	5	5	2	12	5
Thioridazine	6	5	5	6	0	5
Thiothixene	3	5	5	3	36	5
Triflupromazine	4	5	5	4	49	5
Ursodeoxycholic acid	2	5	5	2	34	5
Vemurafenib	1	5	5	1	32	5
Ziprasidone	13	5	5	13	67	5
Zotepine	5	5	5	5	1	5
Zuclopenthixol	5	5	5	5	12	5
Acetylcholine	4	4	4	4	0	4
Adenine	6	4	4	6	35	4
Alfacalcidol	3	4	4	3	20	4
Alprazolam	20	4	4	20	20	4
Aminolevulinic acid	1	4	4	1	18	4
Aprotinin	2	4	4	2	1	4
Bemiparin	3	1	1	4	6	4
Brexpiprazole	5	4	4	5	7	4
Cariprazine	4	4	4	4	40	4
Cerliponase alfa	1	4	4	1	14	4
Cholesterol	4	4	4	4	3	4
Choline	4	4	4	4	16	4
Ciclosporin	4	4	4	4	38	4
Diazepam	28	4	4	28	13	4
Dicoumarol	3	4	4	3	5	4
Domperidone	1	4	4	1	9	4
Droperidol	2	4	4	2	22	4
Eflornithine	1	4	4	1	62	4
Flunisolide	1	4	4	1	7	4
Flunitrazepam	9	4	4	11	4	4
Fluocinonide	2	4	4	2	11	4
Galantamine	13	4	4	13	22	4
Gentamicin	2	4	4	2	10	4
Glyburide	6	4	4	6	22	4
Hydroxyurea	1	4	4	1	1	4
Ibalizumab	3	4	4	3	3	4
Immune Globulin Human	6	4	4	6	16	4
Isoleucine	5	4	4	5	3	4
L-Glutamine	3	4	4	3	35	4
Larotrectinib	3	4	4	3	21	4
Levothyroxine	4	4	4	4	23	4
Loperamide	6	4	4	6	4	4
Lorazepam	14	4	4	14	20	4
Lurasidone	4	4	4	4	0	4
Maprotiline	8	4	4	8	6	4
Mecamylamine	4	4	4	4	15	4
Mesoridazine	2	4	4	2	14	4
Methadone	5	4	4	5	26	4
Metoclopramide	3	4	4	3	2	4
Molindone	4	4	4	4	20	4
Morphine	4	4	4	4	15	4
Naltrexone	4	4	4	4	18	4
Natalizumab	9	3	4	9	10	4
Nicotine	11	4	4	11	18	4
Nifedipine	7	4	4	7	16	4
Obeticholic acid	1	4	4	1	3	4
Pentazocine	3	4	4	4	2	4
Pentoxyverine	4	4	4	5	5	4
Phenylpropanolamine	3	4	4	3	6	4
Pramipexole	2	4	4	2	14	4
Prednisone	2	4	4	2	8	4
Primaquine	2	4	4	2	23	4
Prothrombin	3	4	4	3	4	4
Pyrimethamine	1	4	4	1	1	4
Quinidine barbiturate	5	4	4	6	37	4
Ramucirumab	1	4	4	1	0	4
Ribostamycin	1	4	4	1	30	4
Rifabutin	2	4	4	2	27	4
Ropinirole	4	4	4	4	50	4
Serine	7	4	4	7	40	4
Sertindole	5	4	4	5	0	4
Temazepam	30	4	4	30	2	4
Tetrabenazine	2	4	4	2	10	4
Tiludronic acid	2	4	4	2	1	4
Tirofiban	2	4	4	2	14	4
Tranexamic acid	1	4	4	1	3	4
Tubocurarine	2	4	4	2	20	4
Varenicline	5	4	4	5	5	4
Yohimbine	9	4	4	9	3	4
Zidovudine	1	4	4	1	0	4
Zopiclone	5	4	4	8	9	4
Alefacept	8	2	3	8	0	3
Alglucosidase alfa	1	3	3	1	17	3
Allopurinol	1	3	3	1	0	3
Ancrod	1	3	3	1	28	3
Antihemophilic factor human	2	1	1	3	25	3
Ardeparin	2	1	1	3	16	3
Asparagine	4	3	3	4	8	3
Azathioprine	2	3	3	2	66	3
Basiliximab	10	1	3	10	0	3
Bepridil	6	3	3	6	32	3
Betaxolol	1	3	3	1	11	3
Bethanidine	2	3	3	2	6	3
Bortezomib	2	3	3	2	5	3
Calcifediol	1	3	3	1	48	3
Calcitriol	2	3	3	2	21	3
Caplacizumab	1	3	3	1	12	3
Carbamazepine	4	3	3	4	33	3
Carisoprodol	5	3	3	8	7	3
Chromic chloride	1	3	3	1	66	3
Chromium	1	3	3	1	1	3
Clotiazepam	14	3	3	14	16	3
Cupric Chloride	2	3	3	2	0	3
Dextropropoxyphene	4	3	3	4	16	3
Didanosine	1	3	3	1	2	3
Dihydroergocornine	10	3	3	10	26	3
Dipivefrin	2	3	3	2	15	3
Droxidopa	5	3	3	5	33	3
Efalizumab	8	2	3	8	10	3
Eptifibatide	1	3	3	1	6	3
Ergocalciferol	11	3	3	11	3	3
Eszopiclone	17	3	3	17	18	3
Ethchlorvynol	13	3	3	13	9	3
Etomidate	14	3	3	14	11	3
Felodipine	8	3	3	8	22	3
Fentanyl	4	3	3	4	17	3
Flavone	1	3	3	1	21	3
Flumazenil	16	3	3	16	5	3
Fluoxetine	6	3	3	6	9	3
Flurazepam	16	3	3	16	2	3
Framycetin	1	3	3	1	10	3
Ginkgo biloba	5	3	3	8	36	3
Halazepam	27	3	3	27	16	3
Hydroxocobalamin	8	3	3	8	11	3
Ifenprodil	2	3	3	3	15	3
Iron saccharate	1	3	3	1	5	3
L-Leucine	5	3	3	5	56	3
Labetalol	3	3	3	3	19	3
Levacetylmethadol	3	3	3	3	7	3
Lormetazepam	5	3	3	9	33	3
Mefloquine	2	3	3	2	11	3
Mephentermine	4	3	3	4	29	3
Meprobamate	19	3	3	19	13	3
Mercaptopurine	3	3	3	3	6	3
Metamfetamine	6	3	3	6	8	3
Midazolam	6	3	3	8	28	3
Muromonab	12	2	3	12	26	3
Nedocromil	2	3	3	2	15	3
Nitrazepam	17	3	3	17	10	3
Nitrous acid	3	3	3	3	15	3
Norepinephrine	6	3	3	6	20	3
Noscapine	1	3	3	1	0	3
Omega-3-carboxylic acids	6	3	3	6	15	3
Ouabain	3	3	3	4	6	3
Oxazepam	29	3	3	29	2	3
Oxygen	3	3	3	3	26	3
Pentaerythritol tetranitrate	2	3	3	2	3	3
Perhexiline	3	3	3	3	16	3
Phentermine	4	3	3	4	13	3
Phosphatidyl serine	6	3	3	6	3	3
Pravastatin	1	3	3	1	44	3
Probucol	2	3	3	2	4	3
Procaine	8	3	3	8	16	3
Propafenone	3	3	3	3	1	3
Propofol	16	3	3	16	1	3
Propranolol	3	3	3	3	2	3
Quazepam	26	3	3	26	1	3
Sodium Tetradecyl Sulfate	2	3	3	2	22	3
Sotalol	2	3	3	2	3	3
Sucrose	4	3	3	4	12	3
Tafamidis	1	3	3	1	19	3
Tinzaparin	3	3	3	3	12	3
Treprostinil	2	3	3	2	12	3
Zimelidine	3	3	3	3	2	3
5-O-phosphono-alpha-D-ribofuranosyl diphosphate	3	2	2	3	12	2
Alemtuzumab	7	1	2	7	6	2
Anakinra	1	2	2	1	8	2
Auranofin	2	2	2	2	1	2
Benzoic Acid	3	2	2	3	3	2
Biotin	6	2	2	6	1	2
Bupropion	1	2	2	1	10	2
Calcium levulinate	2	2	2	2	64	2
Carbidopa	1	2	2	1	7	2
Carboxin	1	2	2	1	17	2
Catumaxomab	5	2	2	5	0	2
Cefdinir	1	2	2	1	27	2
Cenegermin	1	2	2	1	1	2
Cinchocaine	2	2	2	2	11	2
Clodronic acid	3	1	1	6	14	2
Clotrimazole	2	2	2	2	12	2
Coagulation factor VII human	3	2	2	3	7	2
Cyclandelate	2	2	2	2	7	2
Dacarbazine	2	2	2	2	25	2
Decamethonium	3	2	2	3	8	2
Dequalinium	3	2	2	3	7	2
Diethylcarbamazine	1	2	2	1	1	2
Fingolimod	1	2	2	1	20	2
Flunarizine	1	2	2	1	24	2
Fructose	1	2	2	1	50	2
Gemtuzumab ozogamicin	9	1	2	9	5	2
Glycolic acid	1	2	2	1	24	2
Hesperidin	1	2	2	1	15	2
Histidine	1	2	2	1	14	2
Ibritumomab tiuxetan	9	1	2	9	25	2
Interferon gamma-1b	2	2	2	2	3	2
Ixabepilone	1	2	2	1	72	2
Levamisole	2	2	2	2	14	2
Lifitegrast	1	2	2	1	32	2
Mephenytoin	2	2	2	2	50	2
Methionine	5	2	2	5	9	2
Minoxidil	2	2	2	2	18	2
Moclobemide	4	2	2	4	19	2
Mycophenolate mofetil	1	2	2	1	83	2
Nicardipine	9	2	2	9	15	2
Nonacog beta pegol	3	2	2	3	13	2
Omacetaxine mepesuccinate	1	2	2	1	36	2
Oseltamivir	1	2	2	1	23	2
Oxiconazole	1	2	2	1	50	2
Pentolinium	2	2	2	2	5	2
Perampanel	1	2	2	1	1	2
Phenytoin	5	2	2	5	19	2
Phylloquinone	2	2	2	2	4	2
Prenylamine	2	2	2	2	37	2
Ribavirin	3	2	2	3	2	2
Riboflavin	2	2	2	2	1	2
Roxithromycin	1	2	2	1	20	2
Rufinamide	1	2	2	1	47	2
Sacubitril	1	2	2	1	5	2
Safinamide	1	2	2	1	12	2
Sarilumab	5	2	2	5	55	2
Somatotropin	1	2	2	1	10	2
Streptozocin	2	2	2	2	19	2
Tacrolimus	1	2	2	1	24	2
Tapentadol	4	2	2	4	3	2
Tazarotene	2	2	2	2	11	2
Tositumomab	8	1	2	8	9	2
Tramadol	7	2	2	7	0	2
Tranylcypromine	2	2	2	2	20	2
Ubidecarenone	2	2	2	2	134	2
Vigabatrin	1	2	2	1	7	2
Vorapaxar	1	2	2	1	30	2
Warfarin	2	2	2	2	6	2
Zolpidem	4	2	2	10	2	2
Albendazole	2	1	1	2	0	1
Alendronic acid	5	1	1	5	10	1
Amiloride	6	1	1	6	11	1
Ampicillin	2	1	1	2	5	1
Ancestim	1	1	1	1	2	1
Andexanet alfa	1	1	1	1	9	1
Anisindione	1	1	1	1	23	1
Anthralin	2	1	1	2	7	1
Astemizole	2	1	1	2	7	1
Atropine	6	1	1	6	19	1
Benralizumab	2	1	1	2	4	1
Benzatropine	2	1	1	2	11	1
Benzylpenicilloyl Polylysine	2	1	1	2	0	1
Bleomycin	2	1	1	2	16	1
Bosentan	1	1	1	1	1	1
Botulinum toxin type A	2	1	1	2	42	1
Butriptyline	2	1	1	2	11	1
Cabazitaxel	2	1	1	2	17	1
Capsaicin	1	1	1	1	30	1
Carbamoylcholine	4	1	1	4	8	1
Carglumic acid	1	1	1	1	29	1
Chlormerodrin	1	1	1	1	18	1
Chlormezanone	1	1	1	1	1	1
Chloroquine	2	1	1	2	3	1
Citalopram	1	1	1	1	18	1
Cobimetinib	1	1	1	1	7	1
Codeine	3	1	1	3	1	1
Cytarabine	1	1	1	1	37	1
D-Serine	3	1	1	3	4	1
Danaparoid	1	1	1	1	33	1
Daratumumab	1	1	1	1	31	1
Denileukin diftitox	3	1	1	3	21	1
Dextrothyroxine	2	1	1	2	48	1
Dezocine	2	1	1	3	4	1
Dibotermin alfa	2	1	1	2	30	1
Digoxin	1	1	1	1	2	1
Dipyridamole	3	1	1	3	37	1
Dosulepin	9	1	1	9	17	1
Doxepin	10	1	1	10	19	1
Doxylamine	2	1	1	2	0	1
Dutasteride	1	1	1	1	14	1
Duvelisib	2	1	1	2	19	1
Dyphylline	3	1	1	3	15	1
Eplerenone	1	1	1	1	18	1
Epoprostenol	2	1	1	2	21	1
Escitalopram	3	1	1	3	9	1
Eslicarbazepine acetate	1	1	1	1	3	1
Etidronic acid	2	1	1	2	1	1
Ezetimibe	2	1	1	2	5	1
Fenfluramine	3	1	1	3	19	1
Fenoldopam	5	1	1	5	1	1
Finasteride	2	1	1	2	22	1
Fluvoxamine	2	1	1	2	21	1
Fondaparinux	2	1	1	2	5	1
Gadopentetic acid	1	1	1	1	19	1
Gallamine Triethiodide	2	1	1	2	20	1
Human calcitonin	1	1	1	1	55	1
Hydrocodone	2	1	1	2	20	1
Idursulfase	1	1	1	1	3	1
Isoniazid	2	1	1	2	2	1
Ketazolam	5	1	1	5	4	1
L-Phenylalanine	6	1	1	6	29	1
L-Threonine	3	1	1	3	12	1
L-Valine	2	1	1	2	82	1
Levallorphan	1	1	1	1	20	1
Lorpiprazole	5	1	1	5	4	1
Maraviroc	1	1	1	1	2	1
Mazindol	2	1	1	2	30	1
Meclizine	1	1	1	1	10	1
Metformin	2	1	1	2	4	1
Methylergometrine	2	1	1	2	21	1
Metocurine Iodide	1	1	1	1	46	1
Metyrosine	1	1	1	1	0	1
Migalastat	1	1	1	1	19	1
Mivacurium	2	1	1	2	8	1
Moexipril	2	1	1	2	32	1
N-Acetylglucosamine	6	1	1	6	27	1
Nefazodone	6	1	1	6	9	1
Nelarabine	1	1	1	1	27	1
Olaratumab	1	1	1	1	25	1
Ondansetron	4	1	1	4	7	1
Orphenadrine	4	1	1	4	33	1
Papaverine	1	1	1	1	2	1
Paroxetine	5	1	1	5	16	1
Pegaptanib	1	1	1	1	17	1
Pentostatin	1	1	1	1	1	1
Pentoxifylline	5	1	1	5	0	1
Phenformin	2	1	1	2	12	1
Physostigmine	2	1	1	2	21	1
Pipradrol	2	1	1	2	17	1
Propanoic acid	1	1	1	1	1	1
Protein S human	3	1	1	3	2	1
Pyridoxine	1	1	1	1	13	1
Ramipril	1	1	1	1	33	1
Rupatadine	1	1	1	1	2	1
Scopolamine	5	1	1	5	3	1
Siltuximab	1	1	1	1	36	1
Tagraxofusp	1	1	1	1	87	1
Tetracaine	2	1	1	2	15	1
Tetrachlorodecaoxide	2	1	1	2	36	1
Tetradecyl hydrogen sulfate (ester)	1	1	1	1	7	1
Thimerosal	2	1	1	2	6	1
Tiagabine	1	1	1	1	3	1
Tocilizumab	1	1	1	1	14	1
Trametinib	2	1	1	2	5	1
Trazodone	4	1	1	4	26	1
Trimebutine	15	1	1	15	30	1
Tyrosine	3	1	1	3	7	1
Velaglucerase alfa	1	1	1	1	1	1
Verapamil	14	1	1	14	0	1
Vilazodone	2	1	1	2	6	1
Vindesine	1	1	1	1	3	1
Vortioxetine	3	1	1	3	14	1
Zaleplon	2	1	1	2	4	1
Abaloparatide	1	0	0	1	38	0
Abatacept	2	0	0	2	12	0
Acarbose	3	0	0	3	21	0
Adenosine	2	0	0	2	4	0
Alfuzosin	3	0	0	3	3	0
Alirocumab	1	0	0	1	31	0
Aliskiren	1	0	0	1	13	0
Almotriptan	2	0	0	2	6	0
Alpha-1-proteinase inhibitor	1	0	0	1	45	0
Aluminum chloride	1	0	0	1	14	0
Amifampridine	1	0	0	1	11	0
Amifostine	2	0	0	2	4	0
Amlexanox	3	0	0	3	39	0
Amlodipine	14	0	0	14	37	0
Amodiaquine	1	0	0	1	1	0
Asfotase alfa	1	0	0	1	78	0
Atovaquone	1	0	0	1	1	0
Aurothioglucose	2	0	0	2	12	0
Avatrombopag	1	0	0	1	32	0
Avelumab	1	0	0	1	1	0
Azelaic acid	2	0	0	2	7	0
Baclofen	1	0	0	1	13	0
Belimumab	1	0	0	1	36	0
Benzphetamine	2	0	0	2	20	0
Betahistine	1	0	0	1	2	0
Bioallethrin	8	0	0	8	19	0
Blinatumomab	2	0	0	2	8	0
Botulinum Toxin Type B	3	0	0	3	0	0
Brentuximab vedotin	1	0	0	1	2	0
Brimonidine	1	0	0	1	4	0
Brivaracetam	8	0	0	8	5	0
Bumetanide	4	0	0	4	6	0
Butamben	12	0	0	12	7	0
Calcium carbimide	1	0	0	1	21	0
Calcium Chloride	1	0	0	1	11	0
Carbon monoxide	1	0	0	1	18	0
Cefazolin	2	0	0	2	1	0
Cevimeline	2	0	0	2	22	0
Chloramphenicol	1	0	0	1	4	0
Chloroprocaine	1	0	0	1	1	0
Chlorthalidone	1	0	0	1	62	0
Chlorzoxazone	1	0	0	1	27	0
Chymopapain	1	0	0	1	13	0
Cisapride	3	0	0	3	7	0
Clevidipine	3	0	0	3	3	0
Clonidine	3	0	0	3	24	0
Crofelemer	1	0	0	1	16	0
Cromoglicic acid	2	0	0	2	43	0
Cyproheptadine	3	0	0	3	28	0
Cystine	3	0	0	3	7	0
D-Methionine	1	0	0	1	14	0
Dalfampridine	11	0	0	11	2	0
Dantrolene	1	0	0	1	12	0
Dapagliflozin	1	0	0	1	5	0
Darbepoetin alfa	1	0	0	1	12	0
Desmopressin	1	0	0	1	13	0
Dextroamphetamine	4	0	0	4	6	0
Dichloroacetic acid	1	0	0	1	48	0
Dichlorobenzyl alcohol	7	0	0	7	30	0
Dihydroergotamine	3	0	0	3	19	0
Dinoprost tromethamine	1	0	0	1	16	0
Dinoprostone	1	0	0	1	1	0
Disopyramide	7	0	0	7	17	0
Dofetilide	2	0	0	2	33	0
Donepezil	1	0	0	1	50	0
Dotatate gallium Ga-68	1	0	0	1	11	0
Doxazosin	5	0	0	5	8	0
Dronedarone	13	0	0	13	34	0
Dupilumab	1	0	0	1	3	0
Durvalumab	2	0	0	2	5	0
Eculizumab	1	0	0	1	13	0
Eletriptan	4	0	0	4	13	0
Epinastine	2	0	0	2	31	0
Erythromycin	1	0	0	1	3	0
Ethanolamine oleate	1	0	0	1	23	0
Ezogabine	3	0	0	3	22	0
Flecainide	2	0	0	2	10	0
Flibanserin	2	0	0	2	12	0
Folic acid	1	0	0	1	24	0
Fospropofol	2	0	0	2	3	0
gamma-Hydroxybutyric acid	1	0	0	1	8	0
Gilteritinib	8	0	0	8	17	0
Gimeracil	1	0	0	1	11	0
Gliquidone	1	0	0	1	4	0
Guselkumab	1	0	0	1	6	0
Halcinonide	1	0	0	1	19	0
Histamine	2	0	0	2	27	0
Hydralazine	1	0	0	1	4	0
Hydroxychloroquine	2	0	0	2	12	0
Hypromellose	1	0	0	1	32	0
Ibrutinib	1	0	0	1	12	0
Ibutilide	6	0	0	6	22	0
Icatibant	2	0	0	2	7	0
Imiquimod	2	0	0	2	11	0
Indecainide	1	0	0	1	25	0
Inotuzumab ozogamicin	1	0	0	1	8	0
Ipilimumab	1	0	0	1	23	0
Irinotecan	2	0	0	2	3	0
Isavuconazole	6	0	0	6	3	0
Isopropamide	2	0	0	2	7	0
Isosorbide Mononitrate	1	0	0	1	4	0
Isradipine	4	0	0	4	50	0
Ivabradine	1	0	0	1	58	0
Ivermectin	2	0	0	2	22	0
keyhole limpet hemocyanin	1	0	0	1	16	0
L-Lysine	2	0	0	2	23	0
L-Tryptophan	2	0	0	2	32	0
Lacidipine	7	0	0	7	41	0
Lacosamide	1	0	0	1	43	0
Lanreotide	2	0	0	2	5	0
Lenograstim	1	0	0	1	13	0
Lesinurad	1	0	0	1	4	0
Levetiracetam	2	0	0	2	16	0
Levomenthol	8	0	0	8	8	0
Levosimendan	2	0	0	2	0	0
Lipoic Acid	2	0	0	2	4	0
Lisdexamfetamine	1	0	0	1	35	0
Lofexidine	3	0	0	3	19	0
Lomitapide	1	0	0	1	24	0
Magnesium sulfate	4	0	0	4	0	0
Metaraminol	1	0	0	1	27	0
Methacholine	1	0	0	1	1	0
Methohexital	1	0	0	1	3	0
Methyl aminolevulinate	1	0	0	1	21	0
Methylene blue	2	0	0	2	14	0
Methylphenidate	1	0	0	1	3	0
Methysergide	4	0	0	4	6	0
Metixene	3	0	0	3	28	0
Midodrine	2	0	0	2	1	0
Miglitol	4	0	0	4	3	0
Miglustat	1	0	0	1	1	0
Mirtazapine	4	0	0	4	11	0
Modafinil	1	0	0	1	14	0
Monobenzone	1	0	0	1	22	0
Moxonidine	1	0	0	1	15	0
Naftifine	1	0	0	1	14	0
Netarsudil	2	0	0	2	136	0
Niacin	1	0	0	1	17	0
Nicorandil	1	0	0	1	3	0
Nitric Oxide	2	0	0	2	62	0
Nylidrin	1	0	0	1	38	0
Octreotide	3	0	0	3	10	0
Olopatadine	6	0	0	6	4	0
Omalizumab	2	0	0	2	34	0
Oxacillin	1	0	0	1	14	0
Pamidronic acid	1	0	0	1	7	0
Pantoprazole	1	0	0	1	2	0
Pasireotide	4	0	0	4	2	0
Pegademase	1	0	0	1	3	0
Pegfilgrastim	2	0	0	2	10	0
Peginterferon alfa-2a	2	0	0	2	2	0
Pentagastrin	1	0	0	1	22	0
Pentamidine	1	0	0	1	7	0
Pentosan Polysulfate	1	0	0	1	23	0
Phenacemide	1	0	0	1	4	0
Phenindione	1	0	0	1	0	0
Pinaverium	1	0	0	1	20	0
Piperazine	1	0	0	1	40	0
Pirfenidone	1	0	0	1	6	0
Pitolisant	2	0	0	2	4	0
Pizotifen	10	0	0	10	5	0
Polatuzumab vedotin	1	0	0	1	10	0
Polyethylene glycol 400	2	0	0	2	27	0
Porfimer sodium	2	0	0	2	0	0
Potassium chloride	4	0	0	4	4	0
Pramlintide	2	0	0	2	6	0
Prazosin	5	0	0	5	23	0
Pregabalin	1	0	0	1	2	0
Profenamine	2	0	0	2	18	0
Propiverine	4	0	0	4	7	0
Propyl alcohol	1	0	0	1	20	0
Propylhexedrine	2	0	0	2	34	0
Prucalopride	1	0	0	1	2	0
Quinidine	5	0	0	5	16	0
Quinine	2	0	0	2	6	0
Ramelteon	2	0	0	2	3	0
Ranolazine	9	0	0	9	47	0
Regadenoson	1	0	0	1	20	0
Reserpine	1	0	0	1	32	0
Reslizumab	1	0	0	1	17	0
Riluzole	2	0	0	2	11	0
Rituximab	1	0	0	1	34	0
Rivaroxaban	1	0	0	1	19	0
Sargramostim	4	0	0	4	1	0
Sermorelin	1	0	0	1	13	0
Sildenafil	1	0	0	1	17	0
Sipuleucel-T	1	0	0	1	4	0
Sitagliptin	1	0	0	1	17	0
Sodium stibogluconate	1	0	0	1	11	0
Technetium Tc-99m nofetumomab merpentan	2	0	0	2	8	0
Technetium Tc-99m tilmanocept	1	0	0	1	1	0
Tegaserod	3	0	0	3	5	0
Terfenadine	4	0	0	4	2	0
Tetracosactide	1	0	0	1	34	0
Thiamine	1	0	0	1	80	0
Thiamylal	2	0	0	2	108	0
Thonzonium	1	0	0	1	15	0
Tildrakizumab	2	0	0	2	8	0
Tisagenlecleucel	1	0	0	1	22	0
Tizanidine	4	0	0	4	24	0
Tolazoline	2	0	0	2	3	0
Torasemide	1	0	0	1	28	0
Triamterene	3	0	0	3	1	0
Trimetazidine	1	0	0	1	17	0
Trospium	1	0	0	1	2	0
Tyloxapol	1	0	0	1	30	0
Ustekinumab	3	0	0	3	2	0
Valsartan	1	0	0	1	7	0
Vedolizumab	2	0	0	2	5	0
Vernakalant	4	0	0	4	20	0
Vincristine	1	0	0	1	4	0
Vonicog Alfa	1	0	0	1	4	0
Zoledronic acid	2	0	0	2	11	0
Zolmitriptan	3	0	0	3	13	0
