# Supplementary material for: Drug repurposing improves disease targeting 11-fold and can be augmented by network module targeting, applied to COVID-19
Source: Sci Rep. 2021 Oct 19;11:20687. doi: 10.1038/s41598-021-99721-y (PMC8526804; doi:10.1038/s41598-021-99721-y)
Supplement: Supplementary file 2 — Supplementary Table 2. [file 41598_2021_99721_MOESM2_ESM.tsv]

Drug	nrDirectTargets	nrDiseasesDirect	nrModulesDirect	nrExtendedTargets	nrDiseasesExtended	nrModulesExtended
Foreskin keratinocyte (neonatal)	9	106	44	9	106	44
Sorafenib	4	39	31	4	39	31
Afatinib	2	34	26	2	34	26
Lapatinib	2	34	26	2	34	26
Brigatinib	1	27	24	1	27	24
Cetuximab	1	27	24	1	27	24
Erlotinib	1	27	24	1	27	24
Gefitinib	1	27	24	1	27	24
Vandetanib	2	29	24	2	29	24
Flavin adenine dinucleotide	9	49	22	9	49	22
Paclitaxel	4	32	20	4	32	20
Estramustine	4	29	18	4	29	18
Doconexent	4	33	17	6	41	20
Flufenamic Acid	4	54	17	4	54	17
Conjugated estrogens	2	27	16	2	27	16
Diethylstilbestrol	3	27	16	3	27	16
Raloxifene	2	27	16	2	27	16
Nicotinamide	1	17	14	1	17	14
Olaparib	3	17	14	3	17	14
Sulfasalazine	3	58	14	3	58	14
Talazoparib	2	17	14	2	17	14
Anti-inhibitor coagulant complex	7	18	13	12	30	22
Danazol	1	19	13	1	19	13
Estradiol	1	19	13	1	19	13
Estrone	1	19	13	1	19	13
Ethinylestradiol	1	19	13	1	19	13
Gestrinone	1	19	13	1	19	13
Mitotane	1	19	13	1	19	13
Tamoxifen	1	19	13	1	19	13
Toremifene	1	19	13	1	19	13
Baricitinib	3	15	12	3	15	12
Dasatinib	5	13	12	8	15	12
Lauric acid	5	31	12	5	31	12
Palbociclib	2	14	12	2	14	12
Pyridoxal phosphate	2	14	12	2	14	12
Tegafur-uracil	2	19	12	2	19	12
Dienogest	2	12	11	3	22	15
Xanthinol	5	11	11	10	16	15
Ocriplasmin	1	11	11	1	11	11
Ruxolitinib	2	12	11	3	13	11
Turoctocog alfa	3	13	11	5	17	11
Cladribine	9	10	10	16	17	17
Acamprosate	21	22	10	23	24	11
Aminocaproic Acid	2	15	10	2	15	10
Antithrombin Alfa	2	12	10	2	12	10
Azacitidine	1	11	10	1	11	10
Bosutinib	3	11	10	3	11	10
Cabozantinib	1	17	10	1	17	10
Crizotinib	1	17	10	1	17	10
Etanercept	1	62	10	1	62	10
Lepirudin	1	12	10	1	12	10
Thrombomodulin Alfa	1	12	10	1	12	10
Belinostat	11	14	9	20	26	18
Aflibercept	2	34	9	2	34	9
Alpelisib	1	13	9	1	13	9
Bezafibrate	1	14	9	1	14	9
Clofibrate	1	14	9	1	14	9
Copanlisib	2	13	9	2	13	9
Everolimus	1	9	9	1	9	9
Fenofibrate	1	14	9	1	14	9
Ferric cation	1	11	9	1	11	9
Glucosamine	1	27	9	1	27	9
Mifamurtide	2	22	9	2	22	9
Pimecrolimus	1	9	9	1	9	9
Tolcapone	1	12	9	1	12	9
Bevacizumab	1	32	8	1	32	8
Ergoloid mesylate	7	27	8	7	27	8
Hyaluronic acid	2	28	8	2	28	8
Ponatinib	5	13	8	5	13	8
Thalidomide	3	16	8	3	16	8
Tixocortol	2	11	8	2	11	8
Trastuzumab	1	13	8	1	13	8
Trastuzumab emtansine	1	13	8	1	13	8
Triflusal	2	15	8	2	15	8
Urokinase	1	17	8	1	17	8
Acetaminophen	2	48	7	2	48	7
Acetylsalicylic acid	2	48	7	2	48	7
Amsacrine	1	7	7	1	7	7
Bufexamac	2	48	7	2	48	7
Carmustine	1	7	7	1	7	7
Creatine	5	9	7	5	9	7
Dexibuprofen	2	48	7	2	48	7
Dexrazoxane	2	7	7	2	7	7
Diclofenac	2	48	7	2	48	7
Difluocortolone	2	10	7	2	10	7
Disulfiram	1	7	7	1	7	7
Doxorubicin	1	7	7	1	7	7
Epirubicin	1	7	7	1	7	7
Fenoprofen	2	48	7	2	48	7
Fludrocortisone	2	10	7	2	10	7
Human C1-esterase inhibitor	4	15	7	4	15	7
Ibuprofen	2	48	7	2	48	7
Icosapent	2	48	7	2	48	7
Meclofenamic acid	2	48	7	2	48	7
Nimesulide	2	50	7	2	50	7
Omega-3 fatty acids	1	21	7	1	21	7
Pazopanib	4	20	7	4	20	7
Pioglitazone	1	21	7	1	21	7
Podofilox	1	7	7	1	7	7
Rosiglitazone	1	21	7	1	21	7
Salicylic acid	2	48	7	2	48	7
Aspartic acid	8	8	6	13	14	7
Esketamine	8	8	6	12	11	7
Glutamic Acid	7	8	6	11	11	7
Memantine	8	8	6	12	11	7
Apalutamide	1	6	6	1	6	6
Carfilzomib	4	6	6	9	6	6
Celecoxib	1	47	6	1	47	6
Cyproterone acetate	1	6	6	1	6	6
Etodolac	1	47	6	1	47	6
Etoricoxib	1	47	6	1	47	6
Fish oil	2	48	6	2	48	6
Fluoxymesterone	1	6	6	1	6	6
Flutamide	1	6	6	1	6	6
Indometacin	1	47	6	1	47	6
Ketoprofen	1	47	6	1	47	6
Methyltestosterone	1	6	6	1	6	6
Nabumetone	1	47	6	1	47	6
Oxandrolone	1	6	6	1	6	6
Phenylbutazone	1	47	6	1	47	6
Pomalidomide	2	47	6	2	47	6
Prasterone	1	6	6	1	6	6
Proline	2	5	6	2	5	6
Regorafenib	3	18	6	3	18	6
Rofecoxib	1	47	6	1	47	6
Somatrem	2	10	6	2	10	6
Tasonermin	1	9	6	1	9	6
Testosterone	1	6	6	1	6	6
Valdecoxib	1	47	6	1	47	6
NADH	33	8	5	172	81	74
Acitretin	4	8	5	7	20	8
Alitretinoin	4	8	5	7	20	8
Felbamate	3	7	5	5	9	7
Aminophylline	2	9	5	2	9	5
Benzthiazide	1	5	5	1	5	5
Canakinumab	1	40	5	1	40	5
Chlorothiazide	1	5	5	1	5	5
Dabrafenib	1	11	5	1	11	5
Diazoxide	2	5	5	2	5	5
Dopamine	6	15	5	6	15	5
Dydrogesterone	1	7	5	1	7	5
Enasidenib	1	6	5	1	6	5
Encorafenib	1	11	5	1	11	5
Erdafitinib	4	19	5	4	19	5
Etonogestrel	1	7	5	1	7	5
Fludarabine	3	5	5	3	5	5
Fluphenazine	2	13	5	2	13	5
Gallium nitrate	1	40	5	1	40	5
Ivosidenib	1	7	5	1	7	5
Levonorgestrel	1	7	5	1	7	5
Lyme disease vaccine (recombinant OspA)	1	6	5	1	6	5
Megestrol acetate	1	7	5	1	7	5
Nilotinib	1	5	5	1	5	5
Norelgestromin	1	7	5	1	7	5
Norgestimate	1	7	5	1	7	5
Norgestrel	1	7	5	1	7	5
Olsalazine	1	28	5	1	28	5
Oxtriphylline	3	18	5	3	18	5
Pergolide	3	14	5	3	14	5
Pipotiazine	4	18	5	4	18	5
Progesterone	1	7	5	1	7	5
Quinethazone	2	5	5	2	5	5
Rilonacept	1	40	5	1	40	5
Sucralfate	1	10	5	1	10	5
Sulindac	1	5	5	1	5	5
Ulipristal	1	7	5	1	7	5
Vemurafenib	1	11	5	1	11	5
Human Thrombin	6	12	4	11	28	15
Thrombin	6	12	4	11	28	15
Abciximab	2	7	4	3	10	6
Antihemophilic factor, human recombinant	3	5	4	4	7	6
Tirofiban	2	7	4	3	10	6
Acetophenazine	1	11	4	1	11	4
Alteplase	1	4	4	1	4	4
Amcinonide	1	6	4	1	6	4
Aminolevulinic acid	1	5	4	1	5	4
Asenapine	2	16	4	2	16	4
Axitinib	1	12	4	1	12	4
Brexpiprazole	2	14	4	2	14	4
Cabergoline	1	11	4	1	11	4
Cariprazine	1	11	4	1	11	4
Chlorpromazine	1	11	4	1	11	4
Chlorprothixene	1	11	4	1	11	4
Ciclosporin	4	4	4	4	4	4
Clozapine	2	16	4	2	16	4
Dexamethasone	1	6	4	1	6	4
Domperidone	1	11	4	1	11	4
Droperidol	1	11	4	1	11	4
Eflornithine	1	4	4	1	4	4
Flunisolide	1	6	4	1	6	4
Fluocinolone acetonide	1	6	4	1	6	4
Fluocinonide	1	6	4	1	6	4
Flupentixol	1	11	4	1	11	4
Fluticasone furoate	1	6	4	1	6	4
Fluticasone propionate	1	6	4	1	6	4
Gemcitabine	1	4	4	1	4	4
Haloperidol	1	11	4	1	11	4
Hydroxyurea	1	4	4	1	4	4
Iloperidone	2	16	4	2	16	4
Immune Globulin Human	6	11	4	6	11	4
Larotrectinib	3	9	4	3	9	4
Lenvatinib	1	12	4	1	12	4
Levodopa	1	11	4	1	11	4
Lisuride	1	11	4	1	11	4
Loxapine	1	11	4	1	11	4
Lurasidone	2	16	4	2	16	4
Mecamylamine	4	8	4	4	8	4
Mecasermin	1	7	4	1	7	4
Mecasermin rinfabate	1	7	4	1	7	4
Mesoridazine	1	11	4	1	11	4
Methotrimeprazine	1	11	4	1	11	4
Metoclopramide	1	11	4	1	11	4
Mifepristone	1	6	4	1	6	4
Molindone	1	11	4	1	11	4
Nicotine	10	10	4	10	10	4
Obeticholic acid	1	6	4	1	6	4
Olanzapine	1	11	4	1	11	4
Pentazocine	3	13	4	4	13	4
Perphenazine	1	11	4	1	11	4
Pimozide	1	11	4	1	11	4
Pramipexole	1	11	4	1	11	4
Prednisone	1	6	4	1	6	4
Promazine	1	11	4	1	11	4
Prothrombin	3	7	4	3	7	4
Pyrimethamine	1	7	4	1	7	4
Ramucirumab	1	12	4	1	12	4
Remoxipride	1	11	4	1	11	4
Risperidone	1	11	4	1	11	4
Ropinirole	1	11	4	1	11	4
Rotigotine	1	11	4	1	11	4
Rutin	1	7	4	1	7	4
Sertindole	1	11	4	1	11	4
Sodium ferric gluconate complex	2	5	4	2	5	4
Streptokinase	1	4	4	1	4	4
Sulpiride	1	11	4	1	11	4
Sunitinib	1	12	4	1	12	4
Tenecteplase	1	4	4	1	4	4
Thiethylperazine	1	11	4	1	11	4
Thioridazine	1	11	4	1	11	4
Thiothixene	1	11	4	1	11	4
Tranexamic acid	1	4	4	1	4	4
Trimethoprim	1	7	4	1	7	4
Ziprasidone	2	16	4	2	16	4
Zuclopenthixol	1	11	4	1	11	4
Acetylcysteine	2	3	3	2	3	3
Alfacalcidol	1	7	3	1	7	3
Alglucosidase alfa	1	3	3	1	3	3
Allopurinol	1	5	3	1	5	3
Atorvastatin	1	4	3	1	4	3
Betaxolol	1	8	3	1	8	3
Bortezomib	2	3	3	2	3	3
Calcifediol	1	7	3	1	7	3
Calcitriol	1	7	3	1	7	3
Cholic Acid	2	6	3	2	6	3
Chromic chloride	1	5	3	1	5	3
Clonazepam	13	14	3	13	14	3
Clotiazepam	14	14	3	14	14	3
Dihydroergocornine	10	24	3	10	24	3
Dimethyl fumarate	1	3	3	1	3	3
Dipivefrin	2	10	3	2	10	3
Droxidopa	4	14	3	4	14	3
Eptifibatide	1	6	3	1	6	3
Ergocalciferol	1	7	3	1	7	3
Flumazenil	4	7	3	6	9	3
Flurazepam	16	15	3	16	15	3
Foreskin fibroblast (neonatal)	1	6	3	1	6	3
Glycerin	1	5	3	1	5	3
Glycine	1	4	3	1	4	3
Insulin Human	1	5	3	1	5	3
Insulin Lispro	1	5	3	1	5	3
Insulin Pork	1	5	3	1	5	3
Iron	1	4	3	1	4	3
Iron Dextran	2	5	3	3	6	3
Iron saccharate	1	4	3	1	4	3
Isoprenaline	1	8	3	1	8	3
Lormetazepam	5	9	3	11	14	3
Lovastatin	1	4	3	1	4	3
Melatonin	3	7	3	3	7	3
Mercaptopurine	2	4	3	2	4	3
Midazolam	6	10	3	10	12	3
Nintedanib	2	12	3	2	12	3
Nitrous acid	2	5	3	3	5	3
Norepinephrine	4	14	3	4	14	3
Omega-3-carboxylic acids	6	12	3	6	12	3
Pentaerythritol tetranitrate	2	5	3	3	6	3
Pentoxyverine	1	7	3	1	7	3
Perhexiline	1	4	3	1	4	3
Phentermine	4	19	3	4	19	3
Pravastatin	1	4	3	1	4	3
Simvastatin	1	4	3	1	4	3
Sotalol	2	9	3	2	9	3
Sulfinpyrazone	1	5	3	1	5	3
Tafamidis	1	3	3	1	3	3
Zopiclone	4	8	3	11	13	3
Adapalene	2	3	2	2	3	2
Anakinra	1	3	2	1	3	2
Auranofin	2	1	2	2	1	2
Bacitracin	1	2	2	1	2	2
Balsalazide	1	9	2	1	9	2
Becaplermin	1	2	2	1	2	2
Bexarotene	1	4	2	1	4	2
Carbidopa	1	3	2	1	3	2
Catumaxomab	4	8	2	4	8	2
Coagulation Factor IX (Recombinant)	4	2	2	4	2	2
Coagulation factor VII human	3	6	2	3	6	2
Coagulation factor VIIa Recombinant Human	1	2	2	1	2	2
Cyanocobalamin	2	4	2	2	4	2
Desflurane	1	3	2	1	3	2
Efalizumab	1	2	2	1	2	2
Enflurane	1	3	2	1	3	2
Ethchlorvynol	2	5	2	9	12	2
Fructose	1	9	2	1	9	2
Ifenprodil	1	4	2	1	4	2
Imatinib	2	8	2	2	8	2
Isoflurane	1	3	2	1	3	2
Ixabepilone	1	2	2	1	2	2
Levamisole	1	3	2	1	3	2
Lifitegrast	1	2	2	1	2	2
Mesalazine	1	9	2	1	9	2
Midostaurin	2	4	2	2	4	2
Mycophenolate mofetil	1	2	2	1	2	2
Nonacog beta pegol	3	2	2	3	2	2
Omacetaxine mepesuccinate	1	2	2	1	2	2
Palifermin	1	8	2	1	8	2
Pentolinium	2	4	2	2	4	2
Perampanel	1	3	2	1	3	2
Phenelzine	2	6	2	2	6	2
Propranolol	1	5	2	1	5	2
Pyruvic acid	1	2	2	1	2	2
Quinidine barbiturate	3	6	2	10	13	2
Rasagiline	1	5	2	1	5	2
Ribavirin	1	2	2	1	2	2
Riboflavin	2	3	2	2	3	2
Romidepsin	1	2	2	1	2	2
Sacubitril	1	5	2	1	5	2
Safinamide	1	5	2	1	5	2
Somatotropin	1	3	2	1	3	2
Tacrolimus	1	2	2	1	2	2
Tramadol	3	13	2	3	13	2
Tranylcypromine	2	6	2	2	6	2
Tretinoin	2	3	2	2	3	2
Trifluoperazine	1	2	2	1	2	2
Ubidecarenone	2	2	2	2	2	2
Vigabatrin	1	2	2	1	2	2
Vinblastine	4	2	2	4	2	2
Vorapaxar	1	4	2	1	4	2
Vorinostat	1	2	2	1	2	2
Antihemophilic factor human	2	1	1	3	3	3
Trametinib	2	2	1	6	3	2
Albendazole	1	1	1	1	1	1
Alefacept	1	1	1	1	1	1
Alprazolam	1	1	1	1	1	1
Aluminium	1	2	1	1	2	1
Amitriptyline	2	12	1	2	12	1
Amoxapine	1	10	1	1	10	1
Ancestim	1	5	1	1	5	1
Andexanet alfa	1	2	1	1	2	1
Anisindione	1	1	1	1	1	1
Anthralin	1	1	1	1	1	1
Ardeparin	1	5	1	1	5	1
Atomoxetine	1	10	1	1	10	1
Bemiparin	1	5	1	1	5	1
Benzylpenicilloyl Polylysine	1	1	1	1	1	1
Binimetinib	2	3	1	2	3	1
Bosentan	1	3	1	1	3	1
Botulinum toxin type A	1	4	1	1	4	1
Butriptyline	2	12	1	2	12	1
Cabazitaxel	2	1	1	2	1	1
Captopril	1	20	1	1	20	1
Carbamoylcholine	1	1	1	1	1	1
Carglumic acid	1	1	1	1	1	1
Chlormerodrin	1	1	1	1	1	1
Chlormezanone	1	1	1	1	1	1
Citalopram	1	10	1	1	10	1
Clodronic acid	1	1	1	1	1	1
Clomipramine	1	10	1	1	10	1
Cobimetinib	1	1	1	1	1	1
Cocaine	1	10	1	1	10	1
Codeine	1	3	1	1	3	1
Dalteparin	1	5	1	1	5	1
Danaparoid	1	5	1	1	5	1
Daratumumab	1	2	1	1	2	1
Decamethonium	1	1	1	1	1	1
Denileukin diftitox	2	11	1	2	11	1
Desipramine	2	12	1	2	12	1
Dextropropoxyphene	3	8	1	3	8	1
Dextrothyroxine	2	1	1	2	1	1
Diazepam	1	1	1	1	1	1
Dibotermin alfa	2	1	1	2	1	1
Digoxin	1	2	1	1	2	1
Dosulepin	9	24	1	9	24	1
Doxepin	1	10	1	1	10	1
Drospirenone	1	4	1	1	4	1
Dutasteride	1	4	1	1	4	1
Duvelisib	2	5	1	2	5	1
Dyphylline	3	19	1	3	19	1
Eplerenone	1	4	1	1	4	1
Eribulin	1	1	1	1	1	1
Escitalopram	1	10	1	1	10	1
Eslicarbazepine acetate	1	2	1	1	2	1
Etacrynic acid	1	2	1	1	2	1
Ezetimibe	1	1	1	1	1	1
Fenoldopam	2	9	1	2	9	1
Fentanyl	1	7	1	1	7	1
Fluciclovine (18F)	1	0	1	1	0	1
Flunitrazepam	1	1	1	1	1	1
Fluoxetine	1	10	1	1	10	1
Fluvoxamine	1	10	1	1	10	1
Fostamatinib	1	2	1	1	2	1
Heparin	2	5	1	2	5	1
Human calcitonin	1	1	1	1	1	1
Hydrocodone	1	7	1	1	7	1
Hydroxocobalamin	1	0	1	1	0	1
Imipramine	1	10	1	1	10	1
Ketazolam	5	5	1	5	5	1
L-Phenylalanine	1	4	1	1	4	1
Levacetylmethadol	1	7	1	1	7	1
Levallorphan	1	7	1	1	7	1
Levothyroxine	1	1	1	1	1	1
Liothyronine	1	1	1	1	1	1
Loperamide	1	3	1	1	3	1
Lorazepam	1	1	1	1	1	1
Lorpiprazole	5	19	1	5	19	1
Maraviroc	1	2	1	1	2	1
Mazindol	1	10	1	1	10	1
Meclizine	1	5	1	1	5	1
Menadione	3	3	1	3	3	1
Metformin	1	1	1	1	1	1
Methadone	2	8	1	2	8	1
Methylergometrine	1	7	1	1	7	1
Metocurine Iodide	1	1	1	1	1	1
Metyrosine	1	4	1	1	4	1
Migalastat	1	1	1	1	1	1
Milnacipran	1	10	1	1	10	1
Mivacurium	1	1	1	1	1	1
Moclobemide	1	3	1	1	3	1
Moexipril	1	20	1	1	20	1
Morphine	3	8	1	3	8	1
Muromonab	1	2	1	1	2	1
Nadroparin	1	5	1	1	5	1
Naloxone	1	7	1	1	7	1
Naltrexone	3	8	1	3	8	1
Nefazodone	3	15	1	3	15	1
Nortriptyline	2	12	1	2	12	1
Olaratumab	1	3	1	1	3	1
Orphenadrine	4	2	1	4	2	1
Ouabain	1	2	1	1	2	1
Papaverine	1	8	1	1	8	1
Paroxetine	1	10	1	1	10	1
Pegaptanib	1	3	1	1	3	1
Pentostatin	1	2	1	1	2	1
Phenformin	1	1	1	1	1	1
Phylloquinone	1	1	1	1	1	1
Probucol	1	4	1	1	4	1
Protein S human	3	7	1	3	7	1
Pseudoephedrine	2	12	1	2	12	1
Pyridoxine	1	1	1	1	1	1
Ramipril	1	20	1	1	20	1
Rupatadine	1	2	1	1	2	1
Sarilumab	1	6	1	1	6	1
Sertraline	1	10	1	1	10	1
Siltuximab	1	55	1	1	55	1
Sodium Tetradecyl Sulfate	1	2	1	1	2	1
Spironolactone	1	4	1	1	4	1
Succinic acid	1	1	1	1	1	1
Tagraxofusp	1	1	1	1	1	1
Tapentadol	1	7	1	1	7	1
Temazepam	1	1	1	1	1	1
Tetracaine	2	4	1	2	4	1
Tetradecyl hydrogen sulfate (ester)	1	2	1	1	2	1
Tiagabine	1	4	1	1	4	1
Tinzaparin	1	5	1	1	5	1
Tocilizumab	1	6	1	1	6	1
Trichlormethiazide	1	2	1	1	2	1
Trimebutine	13	17	1	13	17	1
Trimipramine	1	10	1	1	10	1
Tubocurarine	1	1	1	1	1	1
Tyrosine	1	4	1	1	4	1
Ursodeoxycholic acid	1	5	1	1	5	1
Varenicline	2	5	1	2	5	1
Velaglucerase alfa	1	2	1	1	2	1
Vilazodone	2	13	1	2	13	1
Vincristine	1	1	1	1	1	1
Vindesine	1	1	1	1	1	1
Vortioxetine	1	10	1	1	10	1
Zimelidine	1	10	1	1	10	1
Dalfampridine	11	4	0	13	7	3
Abaloparatide	1	0	0	1	0	0
Abatacept	1	1	0	1	1	0
Acarbose	1	0	0	1	0	0
Acetazolamide	1	3	0	1	3	0
Adenosine	2	12	0	2	12	0
Alendronic acid	1	0	0	1	0	0
Alfuzosin	2	5	0	2	5	0
Alirocumab	1	2	0	1	2	0
Aliskiren	1	10	0	1	10	0
Almotriptan	1	0	0	1	0	0
Alpha-1-proteinase inhibitor	1	0	0	1	0	0
Alpha-Linolenic Acid	2	3	0	2	3	0
Amifampridine	1	0	0	1	0	0
Amifostine	1	1	0	1	1	0
Amiloride	1	2	0	1	2	0
Amiodarone	1	1	0	1	1	0
Amlodipine	1	1	0	1	1	0
Amobarbital	1	2	0	1	2	0
Amodiaquine	1	1	0	1	1	0
Amphetamine	1	0	0	1	0	0
Antithymocyte immunoglobulin (rabbit)	3	3	0	3	3	0
Arsenic trioxide	1	0	0	1	0	0
Asfotase alfa	1	3	0	1	3	0
Astemizole	1	1	0	1	1	0
Atropine	3	6	0	3	6	0
Avelumab	1	3	0	1	3	0
Azelaic acid	2	3	0	2	3	0
Baclofen	1	0	0	1	0	0
Basiliximab	1	9	0	1	9	0
Belimumab	1	0	0	1	0	0
Bendroflumethiazide	1	3	0	1	3	0
Benralizumab	1	2	0	1	2	0
Benzatropine	1	4	0	1	4	0
Benzphetamine	2	4	0	2	4	0
Bepridil	1	1	0	1	1	0
Betahistine	1	1	0	1	1	0
Bethanidine	1	5	0	1	5	0
Blinatumomab	2	3	0	2	3	0
Botulinum Toxin Type B	2	0	0	2	0	0
Brentuximab vedotin	1	1	0	1	1	0
Brimonidine	1	2	0	1	2	0
Brinzolamide	1	0	0	1	0	0
Brivaracetam	1	0	0	1	0	0
Bumetanide	3	8	0	3	8	0
Butabarbital	1	2	0	1	2	0
Butalbital	1	2	0	1	2	0
Butamben	3	4	0	3	4	0
Caffeine	2	12	0	2	12	0
Calcium	3	0	0	3	0	0
Calcium carbimide	1	0	0	1	0	0
Carbamazepine	1	1	0	1	1	0
Carbon monoxide	1	0	0	1	0	0
Carvedilol	2	5	0	2	5	0
Cevimeline	1	2	0	1	2	0
Chlorthalidone	1	3	0	1	3	0
Chlorzoxazone	1	3	0	1	3	0
Chymopapain	1	0	0	1	0	0
Cinchocaine	1	1	0	1	1	0
Cinnarizine	3	2	0	3	2	0
Cisapride	1	2	0	1	2	0
Clevidipine	3	2	0	3	2	0
Clonidine	1	2	0	1	2	0
Clotrimazole	1	0	0	1	0	0
Crofelemer	1	3	0	1	3	0
Cromoglicic acid	1	3	0	1	3	0
Dantrolene	1	1	0	1	1	0
Dapagliflozin	1	0	0	1	0	0
Darbepoetin alfa	1	3	0	1	3	0
Dequalinium	1	0	0	1	0	0
Desmopressin	1	0	0	1	0	0
Dextroamphetamine	1	0	0	1	0	0
Dezocine	1	3	0	1	3	0
Dichloroacetic acid	1	0	0	1	0	0
Dichlorobenzyl alcohol	7	5	0	7	5	0
Dicoumarol	1	2	0	1	2	0
Dihydroergotamine	2	2	0	2	2	0
Dinoprost tromethamine	1	0	0	1	0	0
Dinoprostone	1	4	0	1	4	0
Dipyridamole	1	0	0	1	0	0
Disopyramide	1	1	0	1	1	0
Dobutamine	1	3	0	1	3	0
Dofetilide	2	2	0	2	2	0
Dotatate gallium Ga-68	1	3	0	1	3	0
Doxazosin	1	2	0	1	2	0
Dronedarone	13	16	0	13	16	0
Drotrecogin alfa	2	6	0	2	6	0
Dupilumab	1	2	0	1	2	0
Durvalumab	1	3	0	1	3	0
Eculizumab	1	0	0	1	0	0
Eletriptan	2	2	0	2	2	0
Epoprostenol	1	0	0	1	0	0
Ergotamine	2	5	0	2	5	0
Eszopiclone	1	2	0	1	2	0
Ethanol	1	2	0	1	2	0
Etidronic acid	1	0	0	1	0	0
Etomidate	1	1	0	1	1	0
Felodipine	4	3	0	4	3	0
Fenfluramine	2	7	0	2	7	0
Flecainide	1	1	0	1	1	0
Flibanserin	2	10	0	2	10	0
Folic acid	1	7	0	1	7	0
Fomepizole	1	0	0	1	0	0
Fondaparinux	1	0	0	1	0	0
Fospropofol	2	4	0	4	6	0
Gabapentin	1	0	0	1	0	0
gamma-Hydroxybutyric acid	1	1	0	1	1	0
Gemtuzumab ozogamicin	1	2	0	1	2	0
Gilteritinib	2	7	0	2	7	0
Ginkgo biloba	1	0	0	1	0	0
Gliquidone	1	2	0	1	2	0
Glycyrrhizic acid	1	5	0	1	5	0
Guselkumab	1	2	0	1	2	0
Hexylresorcinol	1	3	0	1	3	0
Histamine	1	1	0	1	1	0
Hydrochlorothiazide	1	3	0	1	3	0
Hydroxychloroquine	1	1	0	1	1	0
Ibalizumab	1	0	0	1	0	0
Ibritumomab tiuxetan	1	4	0	1	4	0
Ibrutinib	1	0	0	1	0	0
Ibutilide	3	1	0	3	1	0
Icatibant	1	3	0	1	3	0
Iloprost	1	0	0	1	0	0
Imiquimod	1	1	0	1	1	0
Indecainide	1	1	0	1	1	0
Inotuzumab ozogamicin	1	0	0	1	0	0
Interferon gamma-1b	1	0	0	1	0	0
Ipilimumab	1	6	0	1	6	0
Irbesartan	1	3	0	1	3	0
Irinotecan	1	0	0	1	0	0
Isopropamide	2	2	0	2	2	0
Isosorbide Mononitrate	1	2	0	1	2	0
Isradipine	4	3	0	4	3	0
Ivabradine	1	0	0	1	0	0
Ivermectin	1	0	0	1	0	0
Ketamine	1	0	0	1	0	0
Labetalol	2	5	0	2	5	0
Lacidipine	7	3	0	8	3	0
Lacosamide	1	0	0	1	0	0
Lanreotide	1	3	0	1	3	0
Lenalidomide	1	0	0	1	0	0
Lenograstim	1	0	0	1	0	0
Lesinurad	1	1	0	1	1	0
Levetiracetam	1	0	0	1	0	0
Levomenthol	7	3	0	8	3	0
Levosimendan	1	0	0	1	0	0
Lidocaine	1	1	0	1	1	0
Lindane	1	1	0	1	1	0
Lisdexamfetamine	1	0	0	1	0	0
Lofexidine	1	2	0	1	2	0
Lomitapide	1	2	0	1	2	0
Meperidine	1	3	0	1	3	0
Mephentermine	3	7	0	3	7	0
Mephenytoin	1	1	0	1	1	0
Meprobamate	1	2	0	1	2	0
Metamfetamine	1	2	0	1	2	0
Metaraminol	1	2	0	1	2	0
Methacholine	1	2	0	1	2	0
Methionine	1	0	0	1	0	0
Methohexital	1	2	0	1	2	0
Methoxyflurane	1	2	0	1	2	0
Methylene blue	2	9	0	2	9	0
Methylphenobarbital	1	2	0	1	2	0
Methysergide	4	12	0	4	12	0
Metixene	1	4	0	1	4	0
Mexiletine	1	1	0	1	1	0
Mianserin	2	7	0	2	7	0
Midodrine	2	5	0	2	5	0
Miglitol	1	0	0	1	0	0
Miglustat	1	2	0	1	2	0
Minaprine	1	1	0	1	1	0
Mirtazapine	1	6	0	1	6	0
Monobenzone	1	3	0	1	3	0
Moxetumomab Pasudotox	1	0	0	1	0	0
Moxonidine	1	0	0	1	0	0
Naftifine	1	1	0	1	1	0
Natalizumab	1	1	0	1	1	0
Netarsudil	1	0	0	1	0	0
Niacin	1	0	0	1	0	0
Nicardipine	3	3	0	3	3	0
Nicorandil	1	2	0	1	2	0
Nifedipine	3	3	0	3	3	0
Nimodipine	7	3	0	8	3	0
Nitrazepam	1	2	0	1	2	0
Nitric Oxide	1	2	0	1	2	0
Nylidrin	1	1	0	1	1	0
Octreotide	1	3	0	1	3	0
Omalizumab	2	0	0	2	0	0
Orlistat	1	0	0	1	0	0
Pamidronic acid	1	0	0	1	0	0
Pasireotide	1	2	0	1	2	0
Pegfilgrastim	1	0	0	1	0	0
Peginterferon alfa-2a	2	1	0	2	1	0
Pentagastrin	1	2	0	1	2	0
Pentobarbital	1	2	0	1	2	0
Pentosan Polysulfate	1	5	0	1	5	0
Periciazine	1	3	0	1	3	0
Permethrin	1	4	0	1	4	0
Phenacemide	1	4	0	1	4	0
Phenindione	1	2	0	1	2	0
Phenobarbital	1	2	0	1	2	0
Phenoxybenzamine	2	4	0	2	4	0
Phenytoin	2	5	0	2	5	0
Pidolic Acid	2	1	0	2	1	0
Pinaverium	1	0	0	1	0	0
Piperazine	1	3	0	1	3	0
Pitolisant	1	1	0	1	1	0
Polatuzumab vedotin	1	0	0	1	0	0
Porfimer sodium	1	8	0	1	8	0
Pramlintide	2	3	0	2	3	0
Prazosin	2	5	0	2	5	0
Pregabalin	1	1	0	1	1	0
Procaine	1	0	0	1	0	0
Profenamine	2	4	0	2	4	0
Propafenone	2	2	0	2	2	0
Propiverine	2	2	0	2	2	0
Propylhexedrine	1	2	0	1	2	0
Prucalopride	1	2	0	1	2	0
Quinidine	1	1	0	1	1	0
Ramelteon	2	3	0	2	3	0
Regadenoson	1	10	0	1	10	0
Reserpine	1	2	0	1	2	0
Reslizumab	1	4	0	1	4	0
Riluzole	2	2	0	2	2	0
Rituximab	1	4	0	1	4	0
Rivaroxaban	1	0	0	1	0	0
Sapropterin	1	0	0	1	0	0
Sargramostim	1	0	0	1	0	0
Scopolamine	1	4	0	1	4	0
Secobarbital	1	2	0	1	2	0
Sermorelin	1	0	0	1	0	0
Sildenafil	1	0	0	1	0	0
Sipuleucel-T	1	1	0	1	1	0
Sitagliptin	1	0	0	1	0	0
Stiripentol	1	1	0	1	1	0
Taurine	3	0	0	3	0	0
Tazarotene	1	1	0	1	1	0
Technetium Tc-99m nofetumomab merpentan	2	10	0	2	10	0
Technetium Tc-99m tilmanocept	1	1	0	1	1	0
Tegaserod	1	2	0	1	2	0
Telmisartan	1	3	0	1	3	0
Tetrabenazine	1	2	0	1	2	0
Tetracosactide	1	1	0	1	1	0
Theophylline	2	12	0	2	12	0
Thiamylal	1	2	0	1	2	0
Thiopental	1	4	0	1	4	0
Thonzonium	1	0	0	1	0	0
Tildrakizumab	1	2	0	1	2	0
Tisagenlecleucel	1	0	0	1	0	0
Tizanidine	1	2	0	1	2	0
Tofacitinib	1	1	0	1	1	0
Tolazoline	1	2	0	1	2	0
Topiramate	1	1	0	1	1	0
Torasemide	1	6	0	1	6	0
Tositumomab	1	4	0	1	4	0
Trazodone	1	5	0	1	5	0
Treprostinil	1	0	0	1	0	0
Triamterene	3	1	0	3	1	0
Triflupromazine	1	1	0	1	1	0
Trimetazidine	1	0	0	1	0	0
Tromethamine	1	0	0	1	0	0
Tyloxapol	1	8	0	1	8	0
Ustekinumab	2	11	0	2	11	0
Valproic Acid	1	1	0	1	1	0
Valsartan	1	3	0	1	3	0
Vedolizumab	2	1	0	2	1	0
Vernakalant	3	1	0	3	1	0
Vonicog Alfa	1	1	0	1	1	0
Warfarin	1	2	0	1	2	0
Yohimbine	1	2	0	1	2	0
Zaleplon	1	2	0	1	2	0
Zoledronic acid	1	0	0	1	0	0
Zolmitriptan	3	6	0	3	6	0
Zolpidem	1	2	0	1	2	0
Zonisamide	7	5	0	7	5	0
Zotepine	1	6	0	1	6	0
