# Supplementary material for: Drug repurposing improves disease targeting 11-fold and can be augmented by network module targeting, applied to COVID-19
Source: Sci Rep. 2021 Oct 19;11:20687. doi: 10.1038/s41598-021-99721-y (PMC8526804; doi:10.1038/s41598-021-99721-y)
Supplement: Supplementary file 3 — Supplementary Table 3. [file 41598_2021_99721_MOESM3_ESM.tsv]

Drug	DrugBank.ID	nrDiseases
Human Thrombin	DB11571	1
Abaloparatide	DB05084	1
Abatacept	DB01281	1
Abciximab	DB00054	1
Acamprosate	DB00659	1
Acarbose	DB00284	2
Acetaminophen	DB00316	1
Acetazolamide	DB00819	1
Acetophenazine	DB01063	1
Acetylcholine	DB03128	1
Acetylcysteine	DB06151	7
Acetylsalicylic acid	DB00945	3
Acitretin	DB00459	1
Adapalene	DB00210	1
Ademetionine	DB00118	1
Adenine	DB00173	1
Adenosine	DB00640	1
Adenosine phosphate	DB00131	1
Afatinib	DB08916	1
Aflibercept	DB08885	1
L-Alanine	DB00160	2
Albendazole	DB00518	1
Alefacept	DB00092	1
Alemtuzumab	DB00087	2
Alendronic acid	DB00630	2
Alfuzosin	DB00346	2
Alglucosidase alfa	DB01272	1
Aliskiren	DB09026	1
Alitretinoin	DB00523	1
Allopurinol	DB00437	1
Almotriptan	DB00918	1
Alpha-1-proteinase inhibitor	DB00058	1
Alprazolam	DB00404	1
Alteplase	DB00009	1
Aluminium	DB01370	1
Amantadine	DB00915	1
Amcinonide	DB00288	1
Amifampridine	DB11640	1
Amifostine	DB01143	1
Amiloride	DB00594	1
Aminocaproic acid	DB00513	2
Aminolevulinic acid	DB00855	2
Aminophylline	DB01223	2
Aminosalicylic acid	DB00233	2
Amiodarone	DB01118	1
Amitriptyline	DB00321	1
Amlexanox	DB01025	1
Amlodipine	DB00381	1
Amobarbital	DB01351	1
Amodiaquine	DB00613	1
Amoxapine	DB00543	1
Amphetamine	DB00182	2
Ampicillin	DB00415	2
Amsacrine	DB00276	1
Anakinra	DB00026	4
Ancrod	DB05099	1
Andexanet alfa	DB14562	2
Anisindione	DB01125	1
Anthralin	DB11157	1
Anti-inhibitor coagulant complex	DB13151	1
Antihemophilic factor human	DB13192	1
Antihemophilic factor, human recombinant	DB00025	1
Antithrombin Alfa	DB11166	1
Antithymocyte immunoglobulin (rabbit)	DB00098	1
Apremilast	DB05676	2
Aprotinin	DB06692	1
Ardeparin	DB00407	1
Arginine	DB00125	1
Arsenic trioxide	DB01169	1
Ascorbic acid	DB00126	2
Asenapine	DB06216	1
Asfotase alfa	DB09105	1
Astemizole	DB00637	1
Atezolizumab	NA	4
Atomoxetine	DB00289	1
Atorvastatin	DB01076	1
Atovaquone	DB01117	1
Atropine	DB00572	2
Auranofin	DB00995	1
Aurothioglucose	DB09121	1
Avatrombopag	DB11995	2
Axitinib	DB06626	1
Azacitidine	DB00928	1
Azathioprine	DB00993	1
Azelaic acid	DB00548	1
Bacitracin	DB00626	1
Baclofen	DB00181	2
Balsalazide	DB01014	1
Baricitinib	DB11817	2
Basiliximab	DB00074	1
Becaplermin	DB00102	1
Belimumab	DB08879	5
Bendroflumethiazide	DB00436	1
Benralizumab	DB12023	3
Benzatropine	DB00245	1
Benzoic acid	DB03793	1
Benzphetamine	DB00865	1
Benzthiazide	DB00562	1
Benzylpenicilloyl polylysine	DB03793	1
Bepridil	DB01244	1
Betaxolol	DB00195	1
Bethanidine	DB00217	1
Bevacizumab	DB00112	1
Bexarotene	DB00307	1
Bezafibrate	DB01393	1
Bleomycin	DB00290	1
Blinatumomab	DB09052	1
Bortezomib	DB00188	3
Bosentan	DB00559	1
Bosutinib	DB06616	1
Botulinum toxin type A	DB00083	1
Botulinum Toxin Type B	DB00042	1
Brentuximab vedotin	DB08870	1
Brexpiprazole	DB09128	1
Brigatinib	DB12267	2
Brimonidine	DB00484	2
Brinzolamide	DB01194	1
Brivaracetam	DB05541	3
Bufexamac	DB13346	1
Bumetanide	DB00887	1
Bupropion	DB01156	1
Butabarbital	DB00237	1
Butalbital	DB00241	2
Cabazitaxel	DB06772	2
Cabergoline	DB00248	1
Cabozantinib	DB08875	3
Caffeine	DB00201	1
Calcifediol	DB00146	2
Calcitriol	DB00136	1
Calcium	DB01373	1
Calcium carbimide	DB09116	1
Calcium chloride	DB01164	1
Canakinumab	DB06168	4
Cannabidiol	DB09061	2
Capsaicin	DB06774	1
Captopril	DB01197	1
Carbamazepine	DB00564	1
Carbamoylcholine	DB00411	1
Carbidopa	DB00190	1
Carbon monoxide	DB11588	1
Carfilzomib	DB08889	1
Carglumic acid	DB06775	1
Cariprazine	DB06016	1
Carisoprodol	DB00395	1
Carmustine	DB00262	3
Carvedilol	DB01136	1
Catumaxomab	DB06607	1
Cefazolin	DB01327	1
Cefdinir	DB00535	1
Cefotaxime	DB00493	1
Celecoxib	DB00482	2
Cenegermin	DB13926	1
Cerliponase alfa	DB13173	2
Cetuximab	DB00002	2
Cevimeline	DB00185	1
Chenodeoxycholic acid	DB06777	1
Chloramphenicol	DB00446	1
Chlormerodrin	DB00534	1
Chlormezanone	DB01178	1
Chloroprocaine	DB01161	1
Chloroquine	DB00608	1
Chlorothiazide	DB00880	1
Chlorpromazine	DB00477	1
Chlorprothixene	DB01239	1
Chlorthalidone	DB00310	2
Chlorzoxazone	DB00356	1
Cholic Acid	DB02659	2
Chromic chloride	DB09129	1
Chymopapain	DB06752	1
Cinchocaine	DB00527	1
Cinnarizine	DB00568	1
Ciprofloxacin	DB00537	5
Cisapride	DB00604	2
Cisplatin	DB00515	1
Citalopram	DB00215	1
Citric acid	DB04272	1
Cladribine	DB00242	1
Clevidipine	DB04920	1
Clodronic acid	DB00720	1
Clofarabine	DB00631	2
Clofibrate	DB00636	1
Clomipramine	DB01242	1
Clonazepam	DB01068	2
Clonidine	DB00575	1
Clotiazepam	DB01559	1
Clotrimazole	DB00257	1
Clozapine	DB00363	2
Coagulation Factor IX (Recombinant)	DB00100	1
Coagulation factor VII human	DB13150	1
Coagulation factor VIIa Recombinant Human	DB00036	1
Cocaine	DB00907	1
Codeine	DB00318	2
Collagenase clostridium histolyticum	DB00048	3
Conjugated estrogens	DB00286	3
Copanlisib	DB12483	3
Copper	DB09130	1
Creatine	DB00148	1
Crizotinib	DB08865	1
Crofelemer	DB04941	1
Cromoglicic acid	DB01003	1
Cupric Chloride	DB09131	1
Curcumin	DB11672	2
Cyanocobalamin	DB00115	1
Cyclandelate	DB04838	1
Cyclosporine	DB00091	2
Cyproheptadine	DB00434	1
Cyproterone acetate	DB04839	1
L-Cysteine	DB00151	1
Cytarabine	DB00987	1
D-Serine	DB03929	3
Dabrafenib	DB08912	2
Dacarbazine	DB00851	1
Dalfampridine	DB06637	1
Danaparoid	DB06754	1
Danazol	DB01406	2
Dantrolene	DB01219	1
Dapagliflozin	DB06292	1
Daratumumab	DB09331	1
Darbepoetin alfa	DB00012	1
Dasatinib	DB01254	2
Decamethonium	DB01245	1
Deferoxamine	DB00746	1
Denileukin diftitox	DB00004	2
Desflurane	DB01189	1
Desipramine	DB01151	2
Desmopressin	DB00035	1
Dexamethasone	DB01234	1
Dexibuprofen	DB09213	1
Dexrazoxane	DB00380	3
Dextroamphetamine	DB01576	2
Dextromethorphan	DB00514	1
Dextropropoxyphene	DB00647	1
Dextrothyroxine	DB00509	1
Dezocine	DB01209	1
Diazepam	DB00829	1
Diazoxide	DB01119	1
Dibotermin alfa	DB11639	1
Dichloroacetic acid	DB08809	1
Diclofenac	DB00586	1
Dicoumarol	DB00266	2
Didanosine	DB00900	2
Dienogest	DB09123	2
Diethylcarbamazine	DB00711	1
Diethylstilbestrol	DB00255	1
Digoxin	DB00390	3
Dihydroergotamine	DB00320	2
Dimethyl fumarate	DB08908	1
Dinoprost tromethamine	DB01160	1
Dinoprostone	DB00917	1
Dipivefrin	DB00449	1
Dipyridamole	DB00975	1
Disopyramide	DB00280	2
Disulfiram	DB00822	1
Dobutamine	DB00841	1
Dofetilide	DB00204	1
Domperidone	DB01184	1
Donepezil	DB00843	1
Dopamine	DB00988	2
Dosulepin	DB09167	1
Dotatate gallium Ga-68	DB13925	1
Doxazosin	DB00590	1
Doxepin	DB01142	1
Doxorubicin	DB00997	2
Doxylamine	DB00366	1
Dronedarone	DB04855	2
Droperidol	DB00450	1
Drospirenone	DB01395	1
Drotrecogin alfa	DB00055	2
Droxidopa	DB06262	1
Dupilumab	DB12159	2
Durvalumab	DB11714	1
Dutasteride	DB01126	4
Dydrogesterone	DB00378	1
Dyphylline	DB00651	1
Eculizumab	DB01257	6
Efalizumab	DB00095	5
Eflornithine	DB06243	1
Eletriptan	DB00216	1
Enflurane	DB00228	1
Epinastine	DB00751	1
Epirubicin	DB00445	1
Eplerenone	DB00700	1
Epoprostenol	DB01240	1
Eptifibatide	DB00063	1
Erdafitinib	DB12147	1
Ergocalciferol	DB00153	1
Ergoloid mesylate	DB01049	1
Ergotamine	DB00696	1
Eribulin	DB08871	1
Erlotinib	DB00530	3
Erythromycin	DB00199	1
Escitalopram	DB01175	1
Esketamine	DB11823	1
Estradiol	DB00783	2
Estramustine	DB01196	1
Estrone	DB00655	1
Eszopiclone	DB00402	1
Etacrynic acid	DB00903	1
Etanercept	DB00005	7
Ethanol	DB00898	2
Ethanolamine oleate	DB06689	1
Ethchlorvynol	DB00189	1
Ethinylestradiol	DB00977	1
Etidronic acid	DB01077	1
Etodolac	DB00749	1
Etomidate	DB00292	1
Etonogestrel	DB00294	1
Etoricoxib	DB01628	1
Everolimus	DB01590	2
Ezetimibe	DB00973	1
Ezogabine	DB04953	2
Felbamate	DB00949	1
Felodipine	DB01023	1
Fenfluramine	DB00574	1
Fenofibrate	DB01039	2
Fenoldopam	DB00800	1
Fenoprofen	DB00573	1
Fentanyl	DB00813	1
Finasteride	DB01216	1
Fingolimod	DB08868	1
Fish oil	DB13961	1
Flecainide	DB01195	2
Flibanserin	DB04908	2
Floxuridine	DB00322	2
Fluciclovine (18F)	DB13146	1
Fludarabine	DB01073	1
Fludrocortisone	DB00687	1
Flufenamic acid	DB02266	1
Flumazenil	DB01205	1
Flunarizine	DB04841	1
Flunisolide	DB00180	1
Flunitrazepam	DB01544	1
Fluocinolone acetonide	DB00591	1
Fluocinonide	DB01047	1
Fluoxetine	DB00472	1
Fluoxymesterone	DB01185	1
Flupentixol	DB00875	1
Fluphenazine	DB00623	1
Flurazepam	DB00690	1
Flutamide	DB00499	1
Fluticasone furoate	DB08906	1
Fluvoxamine	DB00176	2
Folic acid	DB00158	1
Fomepizole	DB01213	1
Fondaparinux	DB00569	1
Fospropofol	DB06716	1
Fostamatinib	DB12010	2
Framycetin	DB00452	3
Fructose	DB04173	1
Furosemide	DB00695	1
Gabapentin	DB00996	2
Galantamine	DB00674	1
Gallamine triethiodide	DB00483	1
Gallium nitrate	DB05260	1
gamma-Hydroxybutyric acid	DB01440	1
Gefitinib	DB00317	3
Gemcitabine	DB00441	2
Gemtuzumab ozogamicin	DB00056	1
Gentamicin	DB00798	1
Gestrinone	DB11619	1
Gilteritinib	DB12141	1
Ginkgo biloba	DB01381	1
Gliclazide	DB01120	1
Gliquidone	DB01251	1
Glucosamine	DB01296	1
Glutamic acid	DB00142	1
Glutathione	DB00143	1
Glyburide	DB01016	1
Glycine	DB00145	1
Glycine betaine	DB06756	1
Halazepam	DB00801	1
Halcinonide	DB06786	1
Haloperidol	DB00502	1
Halothane	DB01159	1
Heparin	DB01109	2
Hesperidin	DB04703	1
Hexachlorophene	DB00756	1
Human calcitonin	DB06773	1
Human immunoglobulin G	DB00028	1
Hyaluronic acid	DB08818	3
Hydralazine	DB01275	1
Hydrochlorothiazide	DB00999	1
Hydrocodone	DB00956	2
Hydroflumethiazide	DB00774	1
Hydroxocobalamin	DB00200	2
Hydroxychloroquine	DB01611	1
Hydroxyurea	DB01005	1
Ibalizumab	DB12698	1
Ibritumomab tiuxetan	DB00078	2
Ibrutinib	DB09053	1
Ibuprofen	DB01050	1
Ibutilide	DB00308	1
Icatibant	DB06196	1
Icosapent	DB00159	3
Idursulfase	DB01271	2
Ifenprodil	DB08954	2
Iloperidone	DB04946	1
Iloprost	DB01088	1
Imatinib	DB00619	4
Imipramine	DB00458	1
Imiquimod	DB00724	1
Indecainide	DB00192	1
Indigotindisulfonic acid	DB11577	1
Indomethacin	DB00328	1
Ingenol mebutate	DB05013	2
Inotuzumab ozogamicin	DB05889	2
Insulin human	DB00030	1
Insulin lispro	DB00046	2
Insulin pork	DB00071	1
Interferon gamma-1b	DB00033	1
Ipilimumab	DB06186	1
Irbesartan	DB01029	1
Irinotecan	DB00762	1
Iron	DB01592	2
Iron Dextran	DB00893	1
Isavuconazole	DB11633	3
Isoflurane	DB00753	1
Isoflurophate	DB00677	1
Isoniazid	DB00951	1
Isoprenaline	DB01064	2
Isopropamide	DB01625	1
Isosorbide mononitrate	DB01020	1
Isradipine	DB00270	1
Ivabradine	DB09083	1
Ivermectin	DB00602	1
Ivosidenib	DB14568	1
Ixabepilone	DB04845	1
Kappadione	DB09332	1
Ketamine	DB01221	1
Ketoconazole	DB01026	1
Ketoprofen	DB01009	2
keyhole limpet hemocyanin	DB05299	1
L-Glutamine	DB00130	1
Labetalol	DB00598	1
Lacosamide	DB06218	4
Lamotrigine	DB00555	2
Lapatinib	DB01259	1
Larotrectinib	DB14723	1
Leflunomide	DB01097	2
Lenalidomide	DB00480	1
Lenograstim	DB13144	1
Lenvatinib	DB09078	4
Lepirudin	DB00001	1
Lesinurad	DB11560	1
Levacetylmethadol	DB01227	1
Levallorphan	DB00504	1
Levamisole	DB00848	2
Levetiracetam	DB01202	2
Levocarnitine	DB00583	2
Levodopa	DB01235	1
Levomenthol	DB00825	1
Levonorgestrel	DB00367	2
Levosimendan	DB00922	1
Levothyroxine	DB00451	1
Lidocaine	DB00281	2
Lifitegrast	DB11611	2
Lindane	DB00431	1
Liothyronine	DB00279	2
Lisdexamfetamine	DB01255	1
Lisuride	DB00589	2
Lithium citrate	DB14507	1
Lofexidine	DB04948	2
Loperamide	DB00836	1
Lorazepam	DB00186	1
Lormetazepam	DB13872	1
Lovastatin	DB00227	2
Loxapine	DB00408	1
Lurasidone	DB08815	1
Lyme disease vaccine (recombinant OspA)	DB00045	1
Magnesium sulfate	DB00653	1
Maprotiline	DB00934	1
Maraviroc	DB04835	2
Mazindol	DB00579	1
Mecamylamine	DB00657	1
Mecasermin	DB01277	1
Meclizine	DB00737	1
Meclofenamic acid	DB00939	2
Mefloquine	DB00358	1
Megestrol acetate	DB00351	1
Melatonin	DB01065	1
Memantine	DB01043	1
Menadione	DB00170	2
Meperidine	DB00454	1
Mephentermine	DB01365	1
Mephenytoin	DB00532	1
Meprobamate	DB00371	3
Mercaptopurine	DB01033	2
Mesalazine	DB00244	1
Mesoridazine	DB00933	1
Metamfetamine	DB01577	2
Metaraminol	DB00610	1
Metformin	DB00331	2
Methadone	DB00333	1
Methohexital	DB00474	1
Methotrimeprazine	DB01403	2
Methoxyflurane	DB01028	1
Methyclothiazide	DB00232	2
Methyl aminolevulinate	DB00992	1
Methylene blue	DB09241	1
Methylergometrine	DB00353	1
Methylphenidate	DB00422	2
Methylphenobarbital	DB00849	1
Methyltestosterone	DB06710	1
Methysergide	DB00247	1
Metixene	DB00340	1
Metoclopramide	DB01233	1
Metocurine iodide	DB00416	1
Metyrosine	DB00765	1
Mexiletine	DB00379	1
Mianserin	DB06148	1
Miconazole	DB01110	1
Midazolam	DB00683	1
Midodrine	DB00211	1
Midostaurin	DB06595	4
Mifamurtide	DB13615	1
Mifepristone	DB00834	1
Migalastat	DB05018	2
Miglitol	DB00491	1
Miglustat	DB00419	1
Milnacipran	DB04896	1
Minaprine	DB00805	1
Minocycline	DB01017	1
Minoxidil	DB00350	1
Mirtazapine	DB00370	1
Mitotane	DB00648	1
Mivacurium	DB01226	1
Moclobemide	DB01171	2
Modafinil	DB00745	1
Moexipril	DB00691	1
Molindone	DB01618	1
Monobenzone	DB00600	1
Morphine	DB00295	1
Moxetumomab Pasudotox	DB12688	3
Moxifloxacin	DB00218	1
Moxonidine	DB09242	1
Muromonab	DB00075	2
Mycophenolate mofetil	DB00688	3
N-Acetylglucosamine	DB00141	1
Nabumetone	DB00461	1
NADH	DB00157	1
Naftifine	DB00735	1
Naloxone	DB01183	1
Naltrexone	DB00704	2
Natalizumab	DB00108	3
Nateglinide	DB00731	1
Nedocromil	DB00716	1
Nefazodone	DB01149	2
Nelarabine	DB01280	1
Netarsudil	DB13931	1
Niacin	DB00627	1
Nicardipine	DB00622	1
Nicorandil	DB09220	1
Nicotinamide	DB02701	1
Nicotine	DB00184	1
Nifedipine	DB01115	1
Nilotinib	DB04868	1
Nimesulide	DB04743	3
Nimodipine	DB00393	1
Nintedanib	DB09079	5
Nitrazepam	DB01595	2
Nitric Oxide	DB00435	2
Nomifensine	DB04821	1
Nonacog beta pegol	DB13933	1
Norepinephrine	DB00368	1
Norgestimate	DB00957	1
Nortriptyline	DB00540	1
Noscapine	DB06174	1
Obeticholic acid	DB05990	2
Ocriplasmin	DB08888	1
Octreotide	DB00104	1
Olanzapine	DB00334	1
Olaparib	DB09074	1
Olaratumab	DB06043	2
Olopatadine	DB00768	2
Olsalazine	DB01250	1
Omacetaxine mepesuccinate	DB04865	1
Omalizumab	DB00043	2
Omega-3-acid ethyl esters	DB09539	1
Omeprazole	DB00338	1
Ondansetron	DB00904	2
Orlistat	DB01083	1
Orphenadrine	DB01173	1
Oseltamivir	DB00198	1
Ouabain	DB01092	2
Oxacillin	DB00713	1
Oxandrolone	DB00621	1
Oxazepam	DB00842	1
Oxiconazole	DB00239	1
Oxtriphylline	DB01303	1
Paclitaxel	DB01229	2
Palbociclib	DB09073	3
Palifermin	DB00039	1
Pamidronic acid	DB00282	1
Pantoprazole	DB00213	1
Papain	DB11193	1
Papaverine	DB01113	1
Paroxetine	DB00715	2
Pasireotide	DB06663	1
Pazopanib	DB06589	1
Pegademase	DB00061	1
Pegaptanib	DB04895	1
Pegfilgrastim	DB00019	1
Peginterferon alfa-2a	DB00008	1
Pemetrexed	DB00642	2
Pentaerythritol tetranitrate	DB06154	1
Pentagastrin	DB00183	1
Pentamidine	DB00738	2
Pentazocine	DB00652	1
Pentobarbital	DB00312	1
Pentolinium	DB01090	1
Pentosan polysulfate	DB00686	2
Pentostatin	DB00552	1
Pentoxifylline	DB00806	1
Pentoxyverine	DB11186	1
Perampanel	DB08883	2
Pergolide	DB01186	1
Perhexiline	DB01074	1
Periciazine	DB01608	1
Permethrin	DB04930	1
Perphenazine	DB00850	1
Phenacemide	DB01121	1
Phenelzine	DB00780	2
Phenformin	DB00914	1
Phenindione	DB00498	2
Phenobarbital	DB01174	1
Phenolphthalein	DB04824	1
Phenoxybenzamine	DB00925	1
Phentermine	DB00191	2
Phenylalanine	DB00120	1
Phenylbutazone	DB00812	1
Phenylpropanolamine	DB00397	1
Phenytoin	DB00252	1
Phylloquinone	DB01022	2
Physostigmine	DB00981	1
Pimecrolimus	DB00337	1
Pimozide	DB01100	1
Pinaverium	DB09090	1
Pioglitazone	DB01132	3
Piperazine	DB00592	2
Pipotiazine	DB01621	1
Pirfenidone	DB04951	1
Pitolisant	DB11642	1
Pizotifen	DB06153	1
Podofilox	DB01179	2
Polatuzumab vedotin	DB12240	4
Pomalidomide	DB08910	1
Ponatinib	DB08901	1
Porfimer sodium	DB00707	1
Potassium chloride	DB00761	1
Pramipexole	DB00413	1
Pramlintide	DB01278	1
Prasterone	DB01708	2
Pravastatin	DB00175	1
Prazosin	DB00457	3
Prednisone	DB00635	1
Pregabalin	DB00230	1
Primaquine	DB01087	1
Probucol	DB01599	1
Procainamide	DB01035	1
Procaine	DB00721	1
Profenamine	DB00392	1
Progesterone	DB00396	2
Proline	DB00172	1
Promazine	DB00420	1
Promethazine	DB01069	1
Propafenone	DB01182	1
Propiverine	DB12278	1
Propofol	DB00818	1
Propranolol	DB00571	1
Propylhexedrine	DB06714	1
Prothrombin	DB11311	1
Pseudoephedrine	DB00852	1
Pyridostigmine	DB00545	1
Pyridoxal phosphate	DB00114	1
Pyridoxine	DB00165	1
Pyrimethamine	DB00205	2
Pyruvic acid	DB00119	1
Quazepam	DB01589	1
Quinethazone	DB01325	1
Quinine	DB00468	1
Raloxifene	DB00481	2
Raltitrexed	DB00293	1
Ramelteon	DB00980	2
Ramipril	DB00178	1
Ramucirumab	DB05578	1
Ranolazine	DB00243	2
Rasagiline	DB01367	3
Regadenoson	DB06213	1
Regorafenib	DB08896	1
Remoxipride	DB00409	1
Reserpine	DB00206	1
Reslizumab	DB06602	3
Ribavirin	DB00811	1
Riboflavin	DB00140	1
Rifabutin	DB00615	2
Rifampicin	DB01045	2
Rilonacept	DB06372	3
Riluzole	DB00740	2
Risperidone	DB00734	1
Rituximab	DB00073	2
Rivaroxaban	DB06228	1
Rofecoxib	DB00533	1
Romidepsin	DB06176	3
Ropinirole	DB00268	1
Rosiglitazone	DB00412	5
Roxithromycin	DB00778	1
Rufinamide	DB06201	3
Ruxolitinib	DB08877	4
Safinamide	DB06654	2
Salicylic acid	DB00936	1
Sapropterin	DB00360	1
Sargramostim	DB00020	1
Sarilumab	DB11767	1
Scopolamine	DB00747	2
Secobarbital	DB00418	1
Sermorelin	DB00010	1
Sertindole	DB06144	1
Sertraline	DB01104	1
Sildenafil	DB00203	2
Siltuximab	DB09036	1
Simvastatin	DB00641	1
Sipuleucel-T	DB06688	2
Sitagliptin	DB01261	2
Sodium ferric gluconate complex	DB09517	1
Sodium stibogluconate	DB05630	1
Sodium tetradecyl sulfate	DB00464	2
Somatotropin	DB00052	1
Somatrem	DB09098	1
Sorafenib	DB00398	3
Sotalol	DB00489	1
Spironolactone	DB00421	1
Stiripentol	DB09118	2
Streptokinase	DB00086	1
Streptozocin	DB00428	1
Succinic acid	DB00139	1
Sucralfate	DB00364	1
Sulfamethoxazole	DB01015	2
Sulfasalazine	DB00795	2
Sulfinpyrazone	DB01138	1
Sulindac	DB00605	1
Sulpiride	DB00391	1
Sunitinib	DB01268	1
Tacrolimus	DB00864	2
Tagraxofusp	DB14731	2
Talazoparib	DB11760	1
Tamoxifen	DB00675	1
Tapentadol	DB06204	1
Tasonermin	DB11626	1
Tazarotene	DB00799	1
Technetium Tc-99m nofetumomab merpentan	DB09336	1
Technetium Tc-99m tilmanocept	DB09266	1
Tegafur-uracil	DB09327	1
Tegaserod	DB01079	4
Telmisartan	DB00966	1
Temazepam	DB00231	1
Tenecteplase	DB00031	1
Terfenadine	DB00342	1
Testosterone	DB00624	3
Tetrabenazine	DB04844	2
Tetracaine	DB09085	2
Tetrachlorodecaoxide	DB05389	1
Tetracosactide	DB01284	1
Tetracycline	DB00759	2
Thalidomide	DB01041	1
Theophylline	DB00277	1
Thiamine	DB00152	1
Thiamylal	DB01154	1
Thiethylperazine	DB00372	1
Thiopental	DB00599	1
Thioridazine	DB00679	1
Thiothixene	DB01623	1
Thrombin	DB11300	1
Thrombomodulin Alfa	DB05777	1
Tiagabine	DB00906	2
Tildrakizumab	DB14004	1
Tiludronic acid	DB01133	1
Tirofiban	DB00775	1
Tisagenlecleucel	DB13881	3
Tizanidine	DB00697	1
Tocilizumab	DB06273	2
Tofacitinib	DB08895	1
Tolazoline	DB00797	1
Tolcapone	DB00323	1
Topiramate	DB00273	2
Torasemide	DB00214	1
Toremifene	DB00539	1
Tositumomab	DB00081	1
Tramadol	DB00193	1
Trametinib	DB08911	1
Tranexamic acid	DB00302	1
Tranylcypromine	DB00752	2
Trastuzumab	DB00072	1
Trastuzumab emtansine	DB05773	3
Trazodone	DB00656	1
Treprostinil	DB00374	1
Tretinoin	DB00755	2
Triamterene	DB00384	3
Trichlormethiazide	DB01021	1
Triclosan	DB08604	3
Trifluoperazine	DB00831	1
Triflupromazine	DB00508	1
Trimebutine	DB09089	1
Trimetazidine	DB09069	1
Trimethoprim	DB00440	1
Trimipramine	DB00726	1
Tromethamine	DB03754	1
Trospium	DB00209	2
Tryptophan	DB00150	1
Tubocurarine	DB01199	2
Turoctocog alfa	DB09109	1
Tyloxapol	DB06439	1
Tyrosine	DB00135	1
Ubidecarenone	DB09270	1
Ulipristal	DB08867	1
Urea	DB03904	1
Urokinase	DB00013	1
Ursodeoxycholic acid	DB01586	1
Ustekinumab	DB05679	4
Valdecoxib	DB00580	1
Valproic acid	DB00313	2
Valsartan	DB00177	1
Vandetanib	DB05294	1
Varenicline	DB01273	1
Vedolizumab	DB09033	1
Velaglucerase alfa	DB06720	1
Vemurafenib	DB08881	1
Verapamil	DB00661	1
Vernakalant	DB06217	1
Vigabatrin	DB01080	3
Vilazodone	DB06684	1
Vinblastine	DB00570	1
Vincristine	DB00541	1
Vindesine	DB00309	1
Vitamin A	DB00162	2
Vitamin E	DB00163	1
Vonicog Alfa	DB12872	1
Vorapaxar	DB09030	1
Vorinostat	DB02546	1
Vortioxetine	DB09068	2
Warfarin	DB00682	1
Yohimbine	DB01392	1
Zaleplon	DB00962	1
Zidovudine	DB00495	3
Zimelidine	DB04832	2
Zinc	DB01593	1
Ziprasidone	DB00246	1
Zoledronic acid	DB00399	1
Zolmitriptan	DB00315	1
Zolpidem	DB00425	2
Zonisamide	DB00909	1
Zopiclone	DB01198	1
Zotepine	DB09225	1
Zuclopenthixol	DB01624	1
