# Supplementary material for: Drug repurposing improves disease targeting 11-fold and can be augmented by network module targeting, applied to COVID-19
Source: Sci Rep. 2021 Oct 19;11:20687. doi: 10.1038/s41598-021-99721-y (PMC8526804; doi:10.1038/s41598-021-99721-y)
Supplement: Supplementary file 4 — Supplementary Table 4. [file 41598_2021_99721_MOESM4_ESM.tsv]

Drug	TargetGene	DrugBank.ID
Coagulation factor VIIa Recombinant Human	GGCX	DB00036
Drotrecogin alfa	GGCX	DB00055
Drotrecogin alfa	SERPINB6	DB00055
Insulin Pork	IDE	DB00071
Antithymocyte immunoglobulin (rabbit)	ITGB1	DB00098
Coagulation Factor IX (Recombinant)	GGCX	DB00100
Pyridoxal phosphate	SPTLC1	DB00114
Ademetionine	COMT	DB00118
Ascorbic acid	PLOD1	DB00126
Ascorbic acid	PLOD2	DB00126
Serine	SPTLC1	DB00133
Succinic acid	PLOD1	DB00139
Glutamic acid	AASS	DB00142
Glutamic acid	GGCX	DB00142
Glutamic acid	ALDH18A1	DB00142
Glutathione	GPX1	DB00143
Phosphatidyl serine	SCARB1	DB00144
Creatine	CKB	DB00148
L-Threonine	TARS2	DB00156
NADH	AASS	DB00157
NADH	ALDH7A1	DB00157
NADH	CYB5R3	DB00157
NADH	IDH3B	DB00157
NADH	HMOX2	DB00157
NADH	NDUFB9	DB00157
NADH	IMPDH2	DB00157
NADH	HMOX1	DB00157
Icosapent	ACSL3	DB00159
L-Alanine	AARS	DB00160
Menadione	GGCX	DB00170
Proline	PPIB	DB00172
Proline	PPIG	DB00172
Asparagine	SLC1A5	DB00174
Asparagine	NARS2	DB00174
Caffeine	ITPR3	DB00201
Lovastatin	HDAC2	DB00227
Cladribine	POLA1	DB00242
Theophylline	HDAC2	DB00277
Valproic acid	HDAC2	DB00313
Amitriptyline	SIGMAR1	DB00321
Tolcapone	COMT	DB00323
Sorafenib	KIT	DB00398
Remoxipride	SIGMAR1	DB00409
Dextromethorphan	SIGMAR1	DB00514
Dextromethorphan	SIGMAR1	DB00514
Nortriptyline	SIGMAR1	DB00540
Imatinib	KIT	DB00619
Bacitracin	IDE	DB00626
Alendronic acid	ATP6V1A	DB00630
Clofarabine	POLA1	DB00631
Pentazocine	SIGMAR1	DB00652
Mycophenolate mofetil	IMPDH2	DB00688
Naltrexone	SIGMAR1	DB00704
Ribavirin	IMPDH2	DB00811
Dacarbazine	POLA2	DB00851
Cocaine	SIGMAR1	DB00907
Azacitidine	DNMT1	DB00928
Auranofin	PRDX5	DB00995
Phylloquinone	GGCX	DB01022
Mercaptopurine	IMPDH2	DB01033
Procainamide	DNMT1	DB01035
Fludarabine	POLA1	DB01073
Etidronic acid	ATP6V1A	DB01077
Sertraline	SIGMAR1	DB01104
Anisindione	GGCX	DB01125
Tiludronic acid	ATP6V1A	DB01133
Sulfinpyrazone	ABCC1	DB01138
Aminophylline	HDAC2	DB01223
Dasatinib	KIT	DB01254
Sunitinib	KIT	DB01268
Nelarabine	POLA1	DB01280
Oxtriphylline	HDAC2	DB01303
Zinc	P4HB	DB01593
Prasterone	SIGMAR1	DB01708
Vorinostat	HDAC2	DB02546
Cholic Acid	COX4I1	DB02659
Cholic Acid	COX5A	DB02659
Cholic Acid	COX5B	DB02659
Nicotinamide	SIRT5	DB02701
Flavin adenine dinucleotide	CYB5R3	DB03147
Flavin adenine dinucleotide	ACADM	DB03147
Flavin adenine dinucleotide	ERO1B	DB03147
Flavin adenine dinucleotide	GFER	DB03147
Ribostamycin	P4HB	DB03615
Benzoic Acid	PRDX5	DB03793
Palmitic Acid	PPT1	DB03796
Nialamide	COMT	DB04820
Nilotinib	KIT	DB04868
Belinostat	HDAC2	DB05015
Migalastat	GLA	DB05018
Noscapine	SIGMAR1	DB06174
Romidepsin	HDAC2	DB06176
Romidepsin	ABCC1	DB06176
Pazopanib	KIT	DB06589
Midostaurin	KIT	DB06595
Capsaicin	PHB2	DB06774
Regorafenib	KIT	DB08896
Ponatinib	KIT	DB08901
Cannabidiol	VDAC1	DB09061
Palbociclib	CDK4	DB09073
Lenvatinib	KIT	DB09078
Tixocortol	HDAC2	DB09091
Ancestim	KIT	DB09103
Copper	P4HB	DB09130
Copper	CYB5R3	DB09130
Copper	HTT	DB09130
Kappadione	GGCX	DB09332
Calcium Citrate	FBN2	DB11093
Pentoxyverine	SIGMAR1	DB11186
Fostamatinib	TBK1	DB12010
Fostamatinib	COQ8B	DB12010
Fostamatinib	CDK4	DB12010
Fostamatinib	CSNK2A2	DB12010
Fostamatinib	KIT	DB12010
Fostamatinib	MARK2	DB12010
Fostamatinib	MARK3	DB12010
Fostamatinib	RIPK1	DB12010
Erdafitinib	KIT	DB12147
Fluciclovine (18F)	SLC1A5	DB13146
