# Supplementary material for: Drug repurposing improves disease targeting 11-fold and can be augmented by network module targeting, applied to COVID-19
Source: Sci Rep. 2021 Oct 19;11:20687. doi: 10.1038/s41598-021-99721-y (PMC8526804; doi:10.1038/s41598-021-99721-y)
Supplement: Supplementary file 5 — Supplementary Table 5. [file 41598_2021_99721_MOESM5_ESM.tsv]

Disease,Gene,ModuleNumber,DrugsDirectTargets,DrugsDirectPharmacolCharac,DrugsExtendedTargets,DrugsPharmacolCharacExtendedTargets
Abortion, Tubal,ARNT,0,,,,
Abortion, Tubal,NOM1,0,,,,
Abortion, Tubal,CD8A,0,,,,
Abortion, Tubal,CD68,0,,,,
Abortion, Tubal,CD69,0,,,,
Abortion, Tubal,COL4A6,0,,,,
Abortion, Tubal,AGTR1,0,"DB00177,DB00966,DB01029","DB00177,DB00966,DB01029","DB00177,DB00966,DB01029","DB00177,DB00966,DB01029"
Abortion, Tubal,AHR,0,"DB00338,DB00379,DB00393,DB00499,DB01076,DB01097,DB01404,DB02709,DB11577",,"DB00338,DB00379,DB00393,DB00499,DB01076,DB01097,DB01404,DB02709,DB11577","DB00338,DB00379,DB00393,DB00499,DB01076,DB01097,DB01404,DB02709,DB11577"
Abortion, Tubal,ALPG,0,"DB00848,DB01143",DB01143,"DB00848,DB01143","DB00848,DB01143"
Abortion, Tubal,COL9A2,0,,,,
Abortion, Tubal,COL13A1,0,,,,
Abortion, Tubal,CSF3,0,,,,
Abortion, Tubal,CYP1A1,0,,,,
Abortion, Tubal,CYP24A1,0,,,,
Abortion, Tubal,DHFR,0,"DB00157,DB00205,DB00440,DB00642,DB00798","DB00205,DB00440","DB00157,DB00205,DB00440,DB00642,DB00798","DB00157,DB00205,DB00440,DB00642,DB00798"
Abortion, Tubal,ECM2,0,,,,
Abortion, Tubal,EMP1,0,,,,
Abortion, Tubal,IFI6,0,,,,
Abortion, Tubal,GLS,0,DB00142,,"DB00142,DB09130","DB00142,DB09130"
Abortion, Tubal,HABP2,0,DB08818,,DB08818,DB08818
Abortion, Tubal,HSD17B1,0,,,,
Abortion, Tubal,IFI35,0,,,,
Abortion, Tubal,IFNA10,0,,,,
Abortion, Tubal,IGFBP1,0,,,,
Abortion, Tubal,IL1B,0,"DB01017,DB05260,DB06168,DB06372,DB10772,DB11967","DB05260,DB06168,DB06372,DB10772","DB01017,DB05260,DB06168,DB06372,DB10772,DB11967","DB01017,DB05260,DB06168,DB06372,DB10772,DB11967"
Abortion, Tubal,IL5RA,0,DB12023,DB12023,DB12023,DB12023
Abortion, Tubal,IL6,0,"DB01404,DB09036,DB10770,DB10772,DB11967","DB09036,DB10772","DB01404,DB09036,DB10770,DB10772,DB11967","DB01404,DB09036,DB10770,DB10772,DB11967"
Abortion, Tubal,IL9,0,,,,
Abortion, Tubal,IL11,0,,,,
Abortion, Tubal,IL12B,0,"DB05679,DB05679,DB14004",DB05679,"DB05679,DB05679,DB14004","DB05679,DB05679,DB14004"
Abortion, Tubal,IL16,0,,,,
Abortion, Tubal,INHA,0,,,,
Abortion, Tubal,CXCL10,0,DB11338,,DB11338,DB11338
Abortion, Tubal,ITGB4,0,,,,
Abortion, Tubal,ITGB6,0,,,,
Abortion, Tubal,CD82,0,,,,
Abortion, Tubal,LIF,0,,,,
Abortion, Tubal,MGAT2,0,,,,
Abortion, Tubal,MGP,0,DB01373,,DB01373,DB01373
Abortion, Tubal,MMP7,0,,,,
Abortion, Tubal,MMP11,0,,,,
Abortion, Tubal,MMP12,0,,,,
Abortion, Tubal,MMP15,0,,,,
Abortion, Tubal,MMP19,0,,,,
Abortion, Tubal,MUC4,0,,,,
Abortion, Tubal,NCAM1,0,,,,
Abortion, Tubal,PAEP,0,,,,
Abortion, Tubal,PGF,0,,,,
Abortion, Tubal,PRLR,0,,,,
Abortion, Tubal,KLK10,0,,,,
Abortion, Tubal,PTGIS,0,"DB00812,DB01240",,"DB00812,DB01240","DB00812,DB01240"
Abortion, Tubal,PTHLH,0,,,,
Abortion, Tubal,SERPINB3,0,DB03929,,DB03929,DB03929
Abortion, Tubal,SERPINB4,0,,,,
Abortion, Tubal,SST,0,,,,
Abortion, Tubal,TFRC,0,"DB01592,DB13949",DB13949,"DB01592,DB13949,DB09130","DB01592,DB13949,DB09130"
Abortion, Tubal,TIMP2,0,,,,
Abortion, Tubal,TNR,0,,,,
Abortion, Tubal,TRAF1,0,,,,
Abortion, Tubal,TNFSF13,0,,,,
Abortion, Tubal,TNFSF10,0,,,,
Abortion, Tubal,CD164,0,,,,
Abortion, Tubal,CD84,0,,,,
Abortion, Tubal,CD163,0,DB05389,,DB05389,DB05389
Abortion, Tubal,CRISP3,0,,,,
Abortion, Tubal,FST,0,,,,
Abortion, Tubal,IFI44,0,,,,
Abortion, Tubal,SPAG5,0,,,,
Abortion, Tubal,CD226,0,,,,
Abortion, Tubal,DIAPH2-AS1,0,,,,
Abortion, Tubal,IL24,0,,,,
Abortion, Tubal,SDF2L1,0,,,,
Abortion, Tubal,FLRT3,0,,,,
Abortion, Tubal,FETUB,0,,,,
Abortion, Tubal,CHIA,0,,,,
Abortion, Tubal,ACKR4,0,,,,
Abortion, Tubal,IL20RA,0,,,,
Abortion, Tubal,PCDHA3,0,,,,
Abortion, Tubal,MMP26,0,,,,
Abortion, Tubal,LGALS14,0,,,,
Abortion, Tubal,ACE2,0,DB00691,,DB00691,DB00691
Abortion, Tubal,CSRNP3,0,,,,
Abortion, Tubal,TIMP3,1,,,,
Abortion, Tubal,COL5A1,1,,,,
Abortion, Tubal,COL5A2,1,,,,
Abortion, Tubal,TGFBI,1,,,,
Abortion, Tubal,ECM1,1,,,,
Abortion, Tubal,COL6A1,1,,,,
Abortion, Tubal,FGF7,1,,,,
Abortion, Tubal,FN1,1,"DB01593,DB08888",DB08888,"DB01593,DB08888,DB09130","DB01593,DB08888,DB09130"
Abortion, Tubal,COL6A3,1,,,,
Abortion, Tubal,COL1A1,1,,,,
Abortion, Tubal,COL1A2,1,DB00048,,DB00048,DB00048
Abortion, Tubal,LAMA4,1,,,,
Abortion, Tubal,LGALS3,1,DB04465,,"DB04465,DB09130","DB04465,DB09130"
Abortion, Tubal,IGFBP3,2,"DB00523,DB01277",,"DB00523,DB01277","DB00523,DB01277"
Abortion, Tubal,IGFBP6,2,,,,
Abortion, Tubal,IGF1,2,,,,
Abortion, Tubal,IGF2,2,,,,
Abortion, Tubal,MAPRE3,3,,,,
Abortion, Tubal,APOE,3,"DB01593,DB09130",,"DB01593,DB09130","DB01593,DB09130"
Abortion, Tubal,RBP4,3,DB00755,,DB00755,DB00755
Abortion, Tubal,MAP2,3,"DB01196,DB01229","DB01196,DB01229","DB01196,DB01229","DB01196,DB01229"
Abortion, Tubal,CEACAM5,4,,,,
Abortion, Tubal,CEACAM1,4,,,,
Abortion, Tubal,CEACAM6,4,,,,
Abortion, Tubal,TGFBR1,5,DB12010,,DB12010,DB12010
Abortion, Tubal,JAK2,5,"DB08877,DB08895,DB11817,DB12010","DB08877,DB11817","DB08877,DB08895,DB11817,DB12010","DB08877,DB08895,DB11817,DB12010"
Abortion, Tubal,TGFB1,5,,,,
Acute Cerebrovascular Accidents,DUX4,0,,,,
Acute Cerebrovascular Accidents,P2RY8,0,,,,
Acute Cerebrovascular Accidents,ZFHX3,0,,,,
Acute Cerebrovascular Accidents,CDK6,0,DB09073,DB09073,DB09073,DB09073
Acute Cerebrovascular Accidents,NKX2-5,0,,,,
Acute Cerebrovascular Accidents,ACE,0,"DB00178,DB00691,DB01197","DB00178,DB00691,DB01197","DB00178,DB00691,DB01197","DB00178,DB00691,DB01197"
Acute Cerebrovascular Accidents,EDN1,0,,,,
Acute Cerebrovascular Accidents,EDNRA,0,,,,
Acute Cerebrovascular Accidents,F5,0,"DB00055,DB05777,DB11300,DB11571,DB13149,DB13151","DB00055,DB11300,DB11571,DB13149,DB13151","DB00055,DB05777,DB11300,DB11571,DB13149,DB13151","DB00055,DB05777,DB11300,DB11571,DB13149,DB13151"
Acute Cerebrovascular Accidents,FOXF2,0,,,,
Acute Cerebrovascular Accidents,CXCR3,0,,,,
Acute Cerebrovascular Accidents,HTR4,0,"DB00604,DB00904,DB01049,DB01079,DB01233,DB06480,DB11273,DB12141","DB00604,DB01079,DB06480,DB11273","DB00604,DB00904,DB01049,DB01079,DB01233,DB06480,DB11273,DB12141","DB00604,DB00904,DB01049,DB01079,DB01233,DB06480,DB11273,DB12141"
Acute Cerebrovascular Accidents,ICAM1,0,"DB00108,DB08818",DB08818,"DB00108,DB08818","DB00108,DB08818"
Acute Cerebrovascular Accidents,IL1B,0,"DB01017,DB05260,DB06168,DB06372,DB10772,DB11967","DB05260,DB06168,DB06372,DB10772","DB01017,DB05260,DB06168,DB06372,DB10772,DB11967","DB01017,DB05260,DB06168,DB06372,DB10772,DB11967"
Acute Cerebrovascular Accidents,IL1RN,0,DB06372,,DB06372,DB06372
Acute Cerebrovascular Accidents,IL6,0,"DB01404,DB09036,DB10770,DB10772,DB11967","DB09036,DB10772","DB01404,DB09036,DB10770,DB10772,DB11967","DB01404,DB09036,DB10770,DB10772,DB11967"
Acute Cerebrovascular Accidents,IRF1,0,,,,
Acute Cerebrovascular Accidents,KCNK3,0,,,,
Acute Cerebrovascular Accidents,LPA,0,,,,
Acute Cerebrovascular Accidents,MMP12,0,,,,
Acute Cerebrovascular Accidents,NOS2,0,,,,
Acute Cerebrovascular Accidents,PDE3A,0,,,,
Acute Cerebrovascular Accidents,PDE4D,0,,,,
Acute Cerebrovascular Accidents,PITX2,0,,,,
Acute Cerebrovascular Accidents,PRKAA2,0,"DB00945,DB12010",,"DB00945,DB12010","DB00945,DB12010"
Acute Cerebrovascular Accidents,PTGS2,0,"DB00159,DB00210,DB00233,DB00244,DB00316,DB00328,DB00461,DB00480,DB00482,DB00533,DB00573,DB00580,DB00586,DB00605,DB00749,DB00795,DB00812,DB00936,DB00939,DB00945,DB01009,DB01014,DB01041,DB01050,DB01404,DB01628,DB02266,DB02709,DB04743,DB08910,DB09213,DB13346,DB13961","DB00159,DB00316,DB00328,DB00461,DB00482,DB00533,DB00573,DB00580,DB00586,DB00749,DB00795,DB00…
Acute Cerebrovascular Accidents,VPREB1,0,,,,
Acute Cerebrovascular Accidents,TBX3,0,,,,
Acute Cerebrovascular Accidents,TGFB1,0,,,,
Acute Cerebrovascular Accidents,TNF,0,,DB00005,,
Acute Cerebrovascular Accidents,UCP2,0,,,,
Acute Cerebrovascular Accidents,NT5C2,0,DB00811,,DB00811,DB00811
Acute Cerebrovascular Accidents,PLA2G7,0,,,,
Acute Cerebrovascular Accidents,SH3PXD2A,0,,,,
Acute Cerebrovascular Accidents,HDAC9,0,"DB00313,DB05015","DB00313,DB05015","DB00313,DB05015","DB00313,DB05015"
Acute Cerebrovascular Accidents,SH2B3,0,DB06589,,DB06589,DB06589
Acute Cerebrovascular Accidents,HOXD4,0,,,,
Acute Cerebrovascular Accidents,ETV6,0,,,,
Acute Cerebrovascular Accidents,LRCH1,0,,,,
Acute Cerebrovascular Accidents,FRMD3,0,,,,
Acute Cerebrovascular Accidents,SMOX,0,,,,
Acute Cerebrovascular Accidents,ANKRD55,0,,,,
Acute Cerebrovascular Accidents,VKORC1,0,"DB00170,DB00266,DB00498,DB00682","DB00170,DB00266,DB00498,DB00682","DB00170,DB00266,DB00498,DB00682","DB00170,DB00266,DB00498,DB00682"
Acute Cerebrovascular Accidents,ZCCHC14,0,,,,
Acute Cerebrovascular Accidents,FGA,1,"DB00009,DB00031,DB00364,DB01593,DB05099,DB11300,DB11311,DB11571,DB13151","DB11300,DB11311,DB11571,DB13151","DB00009,DB00031,DB00364,DB01593,DB05099,DB11300,DB11311,DB11571,DB13151,DB09130","DB00009,DB00031,DB00364,DB01593,DB05099,DB11300,DB11311,DB11571,DB13151,DB09130"
Acute Cerebrovascular Accidents,ALB,1,"DB00276,DB00493,DB00545,DB01045,DB06713,DB12965",,"DB00276,DB00493,DB00545,DB01045,DB06713,DB12965,DB01593,DB09130","DB00276,DB00493,DB00545,DB01045,DB06713,DB12965,DB01593,DB09130"
Acute Cerebrovascular Accidents,SOD1,1,"DB00988,DB01064,DB01593",,"DB00988,DB01064,DB01593,DB00157,DB09130","DB00988,DB01064,DB01593,DB00157,DB09130"
Acute Cerebrovascular Accidents,MTHFR,1,DB00115,,DB00115,DB00115
Acute Cerebrovascular Accidents,APOA1,1,"DB01593,DB09130",,"DB01593,DB09130,DB00364,DB11571","DB01593,DB09130,DB00364,DB11571"
Acute Cerebrovascular Accidents,ITGA2B,2,"DB00054,DB00775","DB00054,DB00775","DB00054,DB00775","DB00054,DB00775"
Acute Cerebrovascular Accidents,ITGAV,2,"DB00098,DB00451",,"DB00098,DB00451","DB00098,DB00451"
Acute Cerebrovascular Accidents,ITGB3,2,"DB00054,DB00063,DB00098,DB00451,DB00775,DB02709","DB00054,DB00063,DB00775","DB00054,DB00063,DB00098,DB00451,DB00775,DB02709","DB00054,DB00063,DB00098,DB00451,DB00775,DB02709"
Acute Cerebrovascular Accidents,F2,3,"DB00001,DB00055,DB00100,DB00170,DB01593,DB05777,DB06404,DB09109,DB09130,DB09332,DB11166,DB13151","DB00001,DB00114,DB05777,DB09109,DB11166,DB13151","DB00001,DB00055,DB00100,DB00170,DB01593,DB05777,DB06404,DB09109,DB09130,DB09332,DB11166,DB13151","DB00001,DB00055,DB00100,DB00170,DB01593,DB05777,DB06404,DB09109,DB09130,DB09332,DB11166,DB13151"
Acute Cerebrovascular Accidents,PLAU,3,,DB00013,,
Acute Cerebrovascular Accidents,PLAT,3,"DB00013,DB00513,DB01088,DB06404,DB09213","DB00513,DB06404","DB00013,DB00513,DB01088,DB06404,DB09213","DB00013,DB00513,DB01088,DB06404,DB09213"
Acute Coronary Syndrome,SERPINC1,0,"DB00407,DB00569,DB01109,DB06754,DB06779,DB06822,DB08813,DB09130,DB09258","DB00407,DB01109,DB06754,DB06779,DB06822,DB08813,DB09258","DB00407,DB00569,DB01109,DB06754,DB06779,DB06822,DB08813,DB09130,DB09258","DB00407,DB00569,DB01109,DB06754,DB06779,DB06822,DB08813,DB09130,DB09258"
Acute Coronary Syndrome,CRP,0,,,,
Acute Coronary Syndrome,IL6,0,"DB01404,DB09036,DB10770,DB10772,DB11967","DB09036,DB10772","DB01404,DB09036,DB10770,DB10772,DB11967","DB01404,DB09036,DB10770,DB10772,DB11967"
Acute Coronary Syndrome,ITGB3,0,"DB00054,DB00063,DB00098,DB00451,DB00775,DB02709","DB00054,DB00063,DB00775","DB00054,DB00063,DB00098,DB00451,DB00775,DB02709","DB00054,DB00063,DB00098,DB00451,DB00775,DB02709"
Acute Coronary Syndrome,MMP9,0,"DB00143,DB01017,DB01197,DB01296,DB01593",DB01296,"DB00143,DB01017,DB01197,DB01296,DB01593","DB00143,DB01017,DB01197,DB01296,DB01593"
Acute Coronary Syndrome,PAPPA,0,,,,
Acute Coronary Syndrome,PON1,0,,,,
Acute Coronary Syndrome,TLR4,0,"DB01183,DB03017,DB11193,DB13615","DB03017,DB13615","DB01183,DB03017,DB11193,DB13615","DB01183,DB03017,DB11193,DB13615"
Acute Coronary Syndrome,TNF,0,,DB00005,,
Acute Coronary Syndrome,TNNI3,0,,,,
Acute Coronary Syndrome,TNNT2,0,,,,
Acute Coronary Syndrome,RAB7B,0,,,,
Acute Coronary Syndrome,GSN,1,"DB01593,DB09130",,"DB01593,DB09130","DB01593,DB09130"
Acute Coronary Syndrome,GSTP1,1,"DB00143,DB00316,DB00363,DB00903,DB01015,DB01242,DB03619,DB09462,DB11672",,"DB00143,DB00316,DB00363,DB00903,DB01015,DB01242,DB03619,DB09462,DB11672,DB09130","DB00143,DB00316,DB00363,DB00903,DB01015,DB01242,DB03619,DB09462,DB11672,DB09130"
Acute Coronary Syndrome,HSPA8,1,"DB01254,DB09130",,"DB01254,DB09130","DB01254,DB09130"
Acute Coronary Syndrome,HSPD1,1,DB09130,,"DB09130,DB00114,DB00128,DB00157","DB09130,DB00114,DB00128,DB00157"
Acute Coronary Syndrome,ACTG1,1,DB09130,,DB09130,DB09130
Acute Coronary Syndrome,ARHGDIB,1,,,DB09130,DB09130
Acute Coronary Syndrome,LDHB,1,"DB00157,DB09118",,"DB00157,DB09118,DB09130","DB00157,DB09118,DB09130"
Acute Coronary Syndrome,CAPZB,1,,,DB09130,DB09130
Acute Coronary Syndrome,CKB,1,DB00148,DB00148,"DB00148,DB09130","DB00148,DB09130"
Acute Coronary Syndrome,CKM,1,DB00148,DB00148,DB00148,DB00148
Acute Coronary Syndrome,PSMB1,1,"DB00188,DB08889","DB00188,DB08889","DB00188,DB08889,DB00157,DB09130","DB00188,DB08889,DB00157,DB09130"
Acute Coronary Syndrome,SOD2,1,,,"DB00157,DB09130","DB00157,DB09130"
Acute Coronary Syndrome,ENO1,1,"DB01593,DB09130",,"DB01593,DB09130,DB00157","DB01593,DB09130,DB00157"
Acute Coronary Syndrome,FASN,1,DB01083,,"DB01083,DB09130","DB01083,DB09130"
Acute Coronary Syndrome,GAPDH,1,"DB00157,DB09092,DB09130",DB09092,"DB00157,DB09092,DB09130","DB00157,DB09092,DB09130"
Acute Coronary Syndrome,PDIA3,1,"DB01593,DB09130",,"DB01593,DB09130","DB01593,DB09130"
Acute Coronary Syndrome,TPM4,1,,,DB09130,DB09130
Acute Coronary Syndrome,VCL,1,,,DB09130,DB09130
Acute Coronary Syndrome,VIM,1,,,DB09130,DB09130
Acute Coronary Syndrome,TUBB1,1,"DB00309,DB01229,DB06772,DB08871","DB00309,DB00541,DB01229,DB06772,DB08871","DB00309,DB01229,DB06772,DB08871","DB00309,DB01229,DB06772,DB08871"
Acute Coronary Syndrome,TUBA1C,1,,,DB09130,DB09130
Acute Lung Injury,ACVR1,0,DB12010,,DB12010,DB12010
Acute Lung Injury,APOA1,0,"DB01593,DB09130",,"DB01593,DB09130,DB00364,DB11571","DB01593,DB09130,DB00364,DB11571"
Acute Lung Injury,FAS,0,,,,
Acute Lung Injury,FASLG,0,,,DB01254,DB01254
Acute Lung Injury,ASCL1,0,,,,
Acute Lung Injury,EDN1,0,,,,
Acute Lung Injury,CXCL2,0,,,,
Acute Lung Injury,ICAM1,0,"DB00108,DB08818",DB08818,"DB00108,DB08818","DB00108,DB08818"
Acute Lung Injury,MYLK,0,DB12010,,DB12010,DB12010
Acute Lung Injury,NFE2L2,0,,,,
Acute Lung Injury,PPARG,0,"DB00132,DB00159,DB00244,DB00313,DB00328,DB00412,DB00573,DB00731,DB00795,DB00966,DB01014,DB01039,DB01050,DB01118,DB01132,DB01393,DB02266,DB02709,DB03756,DB04224,DB08604,DB09061,DB09213,DB11133,DB11672,DB13961","DB00412,DB00795,DB01132,DB03756,DB11133","DB00132,DB00159,DB00244,DB00313,DB00328,DB00412,DB00573,DB00731,DB00795,DB00966,DB01014,DB01039,DB01050,DB01118,DB01132,…
Acute Lung Injury,TFF1,0,DB00481,,DB00481,DB00481
Acute Lung Injury,TFF2,0,,,,
Acute Lung Injury,TGFB1,0,,,,
Acute Lung Injury,TNFAIP6,0,"DB00945,DB08818",,"DB00945,DB08818","DB00945,DB08818"
Acute Lung Injury,VIP,0,,,,
Acute Lung Injury,IL1RL1,0,,,,
Acute Lung Injury,EPHX1,1,,,,
Acute Lung Injury,CAT,1,DB01213,,DB01213,DB01213
Acute Lung Injury,TXN,1,,,DB09130,DB09130
Acute Promyelocytic Leukemia,CEBPA,0,,,,
Acute Promyelocytic Leukemia,CEBPE,0,,,,
Acute Promyelocytic Leukemia,DEFA3,0,,,,
Acute Promyelocytic Leukemia,DNMT3A,0,,,,
Acute Promyelocytic Leukemia,F3,0,"DB00036,DB13150",DB13150,"DB00036,DB13150","DB00036,DB13150"
Acute Promyelocytic Leukemia,FLT3,0,"DB00398,DB01268,DB06595,DB08901,DB09079,DB12010,DB12141,DB12267","DB06595,DB08901,DB09079,DB12141","DB00398,DB01268,DB06595,DB08901,DB09079,DB12010,DB12141,DB12267","DB00398,DB01268,DB06595,DB08901,DB09079,DB12010,DB12141,DB12267"
Acute Promyelocytic Leukemia,GLI1,0,,,,
Acute Promyelocytic Leukemia,GLI2,0,,,,
Acute Promyelocytic Leukemia,IFNG,0,"DB01250,DB01296,DB05676,DB10770,DB10772","DB01250,DB10772","DB01250,DB01296,DB05676,DB10770,DB10772","DB01250,DB01296,DB05676,DB10770,DB10772"
Acute Promyelocytic Leukemia,IL17A,0,,,,
Acute Promyelocytic Leukemia,KIT,0,"DB00398,DB00619,DB01254,DB01268,DB04868,DB06589,DB06595,DB08896,DB08901,DB09078,DB09103,DB12010,DB12147","DB00398,DB00619,DB06589,DB08896,DB08901,DB09103","DB00398,DB00619,DB01254,DB01268,DB04868,DB06589,DB06595,DB08896,DB08901,DB09078,DB09103,DB12010,DB12147","DB00398,DB00619,DB01254,DB01268,DB04868,DB06589,DB06595,DB08896,DB08901,DB09078,DB09103,DB12010,DB121…
Acute Promyelocytic Leukemia,AKT1,0,"DB01169,DB02709",,"DB01169,DB02709","DB01169,DB02709"
Acute Promyelocytic Leukemia,BIRC5,0,,,,
Acute Promyelocytic Leukemia,AQP9,0,,,,
Acute Promyelocytic Leukemia,RAP1GAP,0,,,,
Acute Promyelocytic Leukemia,SMO,0,"DB01047,DB06786",,"DB01047,DB06786","DB01047,DB06786"
Acute Promyelocytic Leukemia,THBD,0,"DB00055,DB01050,DB09213",,"DB00055,DB01050,DB09213","DB00055,DB01050,DB09213"
Acute Promyelocytic Leukemia,WT1,0,,,,
Acute Promyelocytic Leukemia,TET2,0,,,,
Acute Promyelocytic Leukemia,FNDC3B,0,,,,
Acute Promyelocytic Leukemia,ASXL1,0,,,,
Acute Promyelocytic Leukemia,IRF2BP2,0,,,,
Acute Promyelocytic Leukemia,MIR15A,0,,,,
Acute Promyelocytic Leukemia,MIR16-1,0,,,,
Acute Promyelocytic Leukemia,ITGAX,1,,,,
Acute Promyelocytic Leukemia,ITGB2,1,,,,
Acute Promyelocytic Leukemia,ITGAL,1,"DB00095,DB00098,DB00227,DB00641,DB11611","DB00095,DB11611","DB00095,DB00098,DB00227,DB00641,DB11611","DB00095,DB00098,DB00227,DB00641,DB11611"
Acute Promyelocytic Leukemia,ITGAM,1,,,,
Acute Promyelocytic Leukemia,CD44,1,DB08818,DB08818,"DB08818,DB09130","DB08818,DB09130"
Acute Promyelocytic Leukemia,IDH1,2,DB14568,DB14568,"DB14568,DB00157,DB09130","DB14568,DB00157,DB09130"
Acute Promyelocytic Leukemia,IDH2,2,DB13874,DB13874,"DB13874,DB00157,DB09092,DB09130","DB13874,DB00157,DB09092,DB09130"
Acute Promyelocytic Leukemia,NRAS,2,,,,
Adenocarcinoma of lung (disorder),AQP4,0,,,,
Adenocarcinoma of lung (disorder),MS4A1,0,"DB00073,DB00078,DB00081,DB09336","DB00073,DB00078,DB00081,DB09336","DB00073,DB00078,DB00081,DB09336","DB00073,DB00078,DB00081,DB09336"
Adenocarcinoma of lung (disorder),CYP2A13,0,,,,
Adenocarcinoma of lung (disorder),GNG11,0,,,,
Adenocarcinoma of lung (disorder),DDR2,0,"DB08896,DB12010",,"DB08896,DB12010","DB08896,DB12010"
Adenocarcinoma of lung (disorder),SATB1,0,,,,
Adenocarcinoma of lung (disorder),SFTPC,0,,,,
Adenocarcinoma of lung (disorder),SLC15A2,0,"DB00415,DB00493,DB00713",,"DB00415,DB00493,DB00713","DB00415,DB00493,DB00713"
Adenocarcinoma of lung (disorder),SLC19A1,0,,,,
Adenocarcinoma of lung (disorder),SOS1,0,,,,
Adenocarcinoma of lung (disorder),SOX2,0,,,,
Adenocarcinoma of lung (disorder),TTF1,0,,,,
Adenocarcinoma of lung (disorder),UCK2,0,DB04272,,DB04272,DB04272
Adenocarcinoma of lung (disorder),VAV1,0,,,"DB01254,DB12010","DB01254,DB12010"
Adenocarcinoma of lung (disorder),CSRP3,0,,,,
Adenocarcinoma of lung (disorder),SLC4A4,0,,,,
Adenocarcinoma of lung (disorder),TNFSF10,0,,,,
Adenocarcinoma of lung (disorder),SNORD22,0,,,,
Adenocarcinoma of lung (disorder),SLC4A7,0,,,,
Adenocarcinoma of lung (disorder),APOBEC3B,0,,,,
Adenocarcinoma of lung (disorder),RCL1,0,,,,
Adenocarcinoma of lung (disorder),PIGN,0,,,,
Adenocarcinoma of lung (disorder),STK39,0,DB12010,,DB12010,DB12010
Adenocarcinoma of lung (disorder),EML4,0,,,,
Adenocarcinoma of lung (disorder),RANGRF,0,,,,
Adenocarcinoma of lung (disorder),GOLM1,0,,,,
Adenocarcinoma of lung (disorder),FKBP11,0,,,,
Adenocarcinoma of lung (disorder),CMTR2,0,,,,
Adenocarcinoma of lung (disorder),CLPTM1L,0,,,,
Adenocarcinoma of lung (disorder),-,0,,,,
Adenocarcinoma of lung (disorder),SRR,0,"DB00114,DB00133",,"DB00114,DB00133","DB00114,DB00133"
Adenocarcinoma of lung (disorder),MSH6,1,,,,
Adenocarcinoma of lung (disorder),HSD17B10,1,"DB00157,DB09568",DB09568,"DB00157,DB09568","DB00157,DB09568"
Adenocarcinoma of lung (disorder),HELLS,1,,,,
Adenocarcinoma of lung (disorder),HK1,1,,,,
Adenocarcinoma of lung (disorder),HK2,1,,,,
Adenocarcinoma of lung (disorder),HMGB2,1,,,DB09130,DB09130
Adenocarcinoma of lung (disorder),HNRNPA1,1,,,DB09130,DB09130
Adenocarcinoma of lung (disorder),HSPB1,1,,,DB09130,DB09130
Adenocarcinoma of lung (disorder),IMPDH2,1,"DB00157,DB00688,DB00811,DB01033","DB00688,DB00811,DB01033","DB00157,DB00688,DB00811,DB01033,DB09130","DB00157,DB00688,DB00811,DB01033,DB09130"
Adenocarcinoma of lung (disorder),EIF3E,1,,,DB09130,DB09130
Adenocarcinoma of lung (disorder),KPNA2,1,,,,
Adenocarcinoma of lung (disorder),IPO5,1,,,DB09130,DB09130
Adenocarcinoma of lung (disorder),RPSA,1,DB09130,,DB09130,DB09130
Adenocarcinoma of lung (disorder),LDHA,1,,,DB09130,DB09130
Adenocarcinoma of lung (disorder),LMNA,1,,,,
Adenocarcinoma of lung (disorder),LMNB1,1,,,,
Adenocarcinoma of lung (disorder),MKI67,1,,,,
Adenocarcinoma of lung (disorder),MSH3,1,,,,
Adenocarcinoma of lung (disorder),MYC,1,"DB00945,DB08813",,"DB00945,DB08813","DB00945,DB08813"
Adenocarcinoma of lung (disorder),NCL,1,,,DB09130,DB09130
Adenocarcinoma of lung (disorder),RPL10A,1,,,DB09130,DB09130
Adenocarcinoma of lung (disorder),NPM1,1,,,DB09130,DB09130
Adenocarcinoma of lung (disorder),ANXA1,1,"DB00288,DB00591,DB01234",,"DB00288,DB00591,DB01234,DB09130","DB00288,DB00591,DB01234,DB09130"
Adenocarcinoma of lung (disorder),OGG1,1,,,,
Adenocarcinoma of lung (disorder),PCBD1,1,,,,
Adenocarcinoma of lung (disorder),PIK3CA,1,"DB00201,DB12015,DB12483","DB12015,DB12483","DB00201,DB12015,DB12483","DB00201,DB12015,DB12483"
Adenocarcinoma of lung (disorder),PPP3CA,1,,,DB09130,DB09130
Adenocarcinoma of lung (disorder),ALDH18A1,1,DB00142,,DB00142,DB00142
Adenocarcinoma of lung (disorder),RFC4,1,,,,
Adenocarcinoma of lung (disorder),RPL27A,1,,,,
Adenocarcinoma of lung (disorder),RPL36A,1,,,,
Adenocarcinoma of lung (disorder),MRPL12,1,,,DB00157,DB00157
Adenocarcinoma of lung (disorder),RRM1,1,"DB00242,DB00441,DB00631,DB01005,DB01073","DB00242,DB00441,DB01005,DB01073","DB00242,DB00441,DB00631,DB01005,DB01073","DB00242,DB00441,DB00631,DB01005,DB01073"
Adenocarcinoma of lung (disorder),RRM2,1,"DB00242,DB05260",DB00242,"DB00242,DB05260,DB09130","DB00242,DB05260,DB09130"
Adenocarcinoma of lung (disorder),ANXA5,1,"DB00591,DB09130",,"DB00591,DB09130","DB00591,DB09130"
Adenocarcinoma of lung (disorder),APEX1,1,,,,
Adenocarcinoma of lung (disorder),SHMT1,1,,,"DB00114,DB00128,DB00157,DB09130","DB00114,DB00128,DB00157,DB09130"
Adenocarcinoma of lung (disorder),APOA1,1,"DB01593,DB09130",,"DB01593,DB09130,DB00364,DB11571","DB01593,DB09130,DB00364,DB11571"
Adenocarcinoma of lung (disorder),ALB,1,"DB00276,DB00493,DB00545,DB01045,DB06713,DB12965",,"DB00276,DB00493,DB00545,DB01045,DB06713,DB12965,DB01593,DB09130","DB00276,DB00493,DB00545,DB01045,DB06713,DB12965,DB01593,DB09130"
Adenocarcinoma of lung (disorder),SMARCC1,1,,,,
Adenocarcinoma of lung (disorder),SNRPG,1,,,,
Adenocarcinoma of lung (disorder),SOD2,1,,,"DB00157,DB09130","DB00157,DB09130"
Adenocarcinoma of lung (disorder),ARG1,1,"DB00129,DB03904,DB06757",,"DB00129,DB03904,DB06757","DB00129,DB03904,DB06757"
Adenocarcinoma of lung (disorder),SRM,1,,,,
Adenocarcinoma of lung (disorder),TF,1,"DB00515,DB00677,DB01370,DB01592,DB01593,DB06757,DB09130",,"DB00515,DB00677,DB01370,DB01592,DB01593,DB06757,DB09130","DB00515,DB00677,DB01370,DB01592,DB01593,DB06757,DB09130"
Adenocarcinoma of lung (disorder),TK1,1,,,,
Adenocarcinoma of lung (disorder),TOP2A,1,"DB00218,DB00276,DB00380,DB00445,DB00537,DB00997,DB01179","DB00276,DB00380,DB00445,DB00997,DB01179","DB00218,DB00276,DB00380,DB00445,DB00537,DB00997,DB01179","DB00218,DB00276,DB00380,DB00445,DB00537,DB00997,DB01179"
Adenocarcinoma of lung (disorder),TPI1,1,DB01593,,"DB01593,DB00157,DB09130","DB01593,DB00157,DB09130"
Adenocarcinoma of lung (disorder),CAPG,1,,,DB09130,DB09130
Adenocarcinoma of lung (disorder),TYMS,1,"DB00293,DB00322,DB00440,DB00441,DB00642,DB09327",DB09327,"DB00293,DB00322,DB00440,DB00441,DB00642,DB09327","DB00293,DB00322,DB00440,DB00441,DB00642,DB09327"
Adenocarcinoma of lung (disorder),XPC,1,,,,
Adenocarcinoma of lung (disorder),XRCC5,1,,,,
Adenocarcinoma of lung (disorder),AHCY,1,"DB02325,DB09130",,"DB02325,DB09130,DB00128,DB00157","DB02325,DB09130,DB00128,DB00157"
Adenocarcinoma of lung (disorder),ANP32A,1,,,DB09130,DB09130
Adenocarcinoma of lung (disorder),NAA10,1,,,,
Adenocarcinoma of lung (disorder),BAP1,1,,,,
Adenocarcinoma of lung (disorder),HIST1H2BC,1,,,DB09130,DB09130
Adenocarcinoma of lung (disorder),EIF2B1,1,,,,
Adenocarcinoma of lung (disorder),ENO1,1,"DB01593,DB09130",,"DB01593,DB09130,DB00157","DB01593,DB09130,DB00157"
Adenocarcinoma of lung (disorder),PABPC4,1,,,DB09130,DB09130
Adenocarcinoma of lung (disorder),SUCLG2,1,DB00139,,"DB00139,DB00157,DB09130","DB00139,DB00157,DB09130"
Adenocarcinoma of lung (disorder),EIF2B4,1,,,,
Adenocarcinoma of lung (disorder),EIF2B5,1,,,,
Adenocarcinoma of lung (disorder),H1FX,1,,,,
Adenocarcinoma of lung (disorder),ERCC1,1,,,,
Adenocarcinoma of lung (disorder),FBL,1,,,,
Adenocarcinoma of lung (disorder),ACSL4,1,"DB00159,DB00412",,"DB00159,DB00412","DB00159,DB00412"
Adenocarcinoma of lung (disorder),NPM3,1,,,,
Adenocarcinoma of lung (disorder),TOMM40,1,,,"DB00157,DB09130","DB00157,DB09130"
Adenocarcinoma of lung (disorder),ATP5PD,1,,,"DB00157,DB02659,DB09130","DB00157,DB02659,DB09130"
Adenocarcinoma of lung (disorder),NOP56,1,,,DB09130,DB09130
Adenocarcinoma of lung (disorder),ERP29,1,,,DB09130,DB09130
Adenocarcinoma of lung (disorder),NUDT21,1,,,,
Adenocarcinoma of lung (disorder),CCT5,1,,,,
Adenocarcinoma of lung (disorder),RRS1,1,,,,
Adenocarcinoma of lung (disorder),RPL13A,1,,,DB09130,DB09130
Adenocarcinoma of lung (disorder),FASN,1,DB01083,,"DB01083,DB09130","DB01083,DB09130"
Adenocarcinoma of lung (disorder),TIMM10,1,,,DB00157,DB00157
Adenocarcinoma of lung (disorder),XRCC6,1,,,,
Adenocarcinoma of lung (disorder),BZW2,1,,,,
Adenocarcinoma of lung (disorder),GAPDH,1,"DB00157,DB09092,DB09130",DB09092,"DB00157,DB09092,DB09130","DB00157,DB09092,DB09130"
Adenocarcinoma of lung (disorder),PSAT1,1,"DB00114,DB00142",,"DB00114,DB00142,DB09130","DB00114,DB00142,DB09130"
Adenocarcinoma of lung (disorder),POLR1D,1,,,,
Adenocarcinoma of lung (disorder),GART,1,DB00642,,DB00642,DB00642
Adenocarcinoma of lung (disorder),ALDOA,1,DB01593,,"DB01593,DB09130","DB01593,DB09130"
Adenocarcinoma of lung (disorder),NOP58,1,,,,
Adenocarcinoma of lung (disorder),GAR1,1,,,,
Adenocarcinoma of lung (disorder),STRBP,1,,,,
Adenocarcinoma of lung (disorder),SFN,1,,,DB09130,DB09130
Adenocarcinoma of lung (disorder),PPAN,1,,,,
Adenocarcinoma of lung (disorder),GNPNAT1,1,,,,
Adenocarcinoma of lung (disorder),MRPS5,1,,,,
Adenocarcinoma of lung (disorder),IPO4,1,,,,
Adenocarcinoma of lung (disorder),GRWD1,1,,,,
Adenocarcinoma of lung (disorder),DOT1L,1,,,,
Adenocarcinoma of lung (disorder),SFXN1,1,,,"DB00157,DB09130","DB00157,DB09130"
Adenocarcinoma of lung (disorder),EP300,2,,,,
Adenocarcinoma of lung (disorder),TP63,2,,,,
Adenocarcinoma of lung (disorder),JUNB,2,,,,
Adenocarcinoma of lung (disorder),CREBBP,2,,,,
Adenocarcinoma of lung (disorder),KLF5,2,,,,
Adenocarcinoma of lung (disorder),NFE2L2,2,,,,
Adenocarcinoma of lung (disorder),FOXO3,2,,,,
Adenocarcinoma of lung (disorder),AHR,2,"DB00338,DB00379,DB00393,DB00499,DB01076,DB01097,DB01404,DB02709,DB11577",,"DB00338,DB00379,DB00393,DB00499,DB01076,DB01097,DB01404,DB02709,DB11577","DB00338,DB00379,DB00393,DB00499,DB01076,DB01097,DB01404,DB02709,DB11577"
Adenocarcinoma of lung (disorder),ARHGAP35,3,,,,
Adenocarcinoma of lung (disorder),RASA1,3,,,,
Adenocarcinoma of lung (disorder),HRAS,3,,,,
Adenocarcinoma, Basal Cell,CEACAM1,0,,,,
Adenocarcinoma, Basal Cell,CA1,0,"DB00232,DB00273,DB00310,DB00381,DB00436,DB00562,DB00774,DB00819,DB00880,DB00909,DB00999,DB01021,DB01119,DB01194,DB01325","DB00310,DB00819,DB01119,DB01325","DB00232,DB00273,DB00310,DB00381,DB00436,DB00562,DB00774,DB00819,DB00880,DB00909,DB00999,DB01021,DB01119,DB01194,DB01325","DB00232,DB00273,DB00310,DB00381,DB00436,DB00562,DB00774,DB00819,DB00880,DB00909,DB00999…
Adenocarcinoma, Basal Cell,DDR1,0,,,,
Adenocarcinoma, Basal Cell,RUNX3,0,,,,
Adenocarcinoma, Basal Cell,CDKN1C,0,,,,
Adenocarcinoma, Basal Cell,CYP2A6,0,,,,
Adenocarcinoma, Basal Cell,CYP2E1,0,DB11994,,DB11994,DB11994
Adenocarcinoma, Basal Cell,CYP19A1,0,,,,
Adenocarcinoma, Basal Cell,CYP26A1,0,,,,
Adenocarcinoma, Basal Cell,DAPK1,0,DB12010,,DB12010,DB12010
Adenocarcinoma, Basal Cell,ACE,0,"DB00178,DB00691,DB01197","DB00178,DB00691,DB01197","DB00178,DB00691,DB01197","DB00178,DB00691,DB01197"
Adenocarcinoma, Basal Cell,EFEMP1,0,,,,
Adenocarcinoma, Basal Cell,FGF9,0,,,,
Adenocarcinoma, Basal Cell,GAST,0,,,,
Adenocarcinoma, Basal Cell,GAGE1,0,,,,
Adenocarcinoma, Basal Cell,GPX3,0,DB00143,,DB00143,DB00143
Adenocarcinoma, Basal Cell,HOXA10,0,DB00136,,DB00136,DB00136
Adenocarcinoma, Basal Cell,IFNA1,0,,,,
Adenocarcinoma, Basal Cell,IL1B,0,"DB01017,DB05260,DB06168,DB06372,DB10772,DB11967","DB05260,DB06168,DB06372,DB10772","DB01017,DB05260,DB06168,DB06372,DB10772,DB11967","DB01017,DB05260,DB06168,DB06372,DB10772,DB11967"
Adenocarcinoma, Basal Cell,CXCL8,0,,,,
Adenocarcinoma, Basal Cell,KCNQ1,0,"DB01244,DB11633",,"DB01244,DB11633","DB01244,DB11633"
Adenocarcinoma, Basal Cell,KMT2A,0,,,,
Adenocarcinoma, Basal Cell,MUC2,0,,,,
Adenocarcinoma, Basal Cell,NOS3,0,"DB00125,DB00155,DB00360,DB01110,DB05676",,"DB00125,DB00155,DB00360,DB01110,DB05676","DB00125,DB00155,DB00360,DB01110,DB05676"
Adenocarcinoma, Basal Cell,NPPA,0,,,,
Adenocarcinoma, Basal Cell,PLAU,0,,DB00013,,
Adenocarcinoma, Basal Cell,PRL,0,,,,
Adenocarcinoma, Basal Cell,PTGER1,0,,,,
Adenocarcinoma, Basal Cell,PTGS2,0,"DB00159,DB00210,DB00233,DB00244,DB00316,DB00328,DB00461,DB00480,DB00482,DB00533,DB00573,DB00580,DB00586,DB00605,DB00749,DB00795,DB00812,DB00936,DB00939,DB00945,DB01009,DB01014,DB01041,DB01050,DB01404,DB01628,DB02266,DB02709,DB04743,DB08910,DB09213,DB13346,DB13961","DB00159,DB00316,DB00328,DB00461,DB00482,DB00533,DB00573,DB00580,DB00586,DB00749,DB00795,DB00812,D…
Adenocarcinoma, Basal Cell,RARB,0,,,DB00307,DB00307
Adenocarcinoma, Basal Cell,ROBO1,0,,,,
Adenocarcinoma, Basal Cell,SPP1,0,,,,
Adenocarcinoma, Basal Cell,SYCP1,0,,,,
Adenocarcinoma, Basal Cell,TCF7L2,0,,,,
Adenocarcinoma, Basal Cell,TNF,0,,DB00005,,
Adenocarcinoma, Basal Cell,TYRP1,0,,,,
Adenocarcinoma, Basal Cell,UGT2B17,0,,,,
Adenocarcinoma, Basal Cell,TNFRSF10A,0,,,,
Adenocarcinoma, Basal Cell,CYP7B1,0,,,,
Adenocarcinoma, Basal Cell,MSLN,0,,,,
Adenocarcinoma, Basal Cell,RAMP2,0,DB01278,DB01278,DB01278,DB01278
Adenocarcinoma, Basal Cell,RASSF1,0,,,,
Adenocarcinoma, Basal Cell,PLCE1,0,,,,
Adenocarcinoma, Basal Cell,GHRL,0,,,,
Adenocarcinoma, Basal Cell,KRT20,0,,,,
Adenocarcinoma, Basal Cell,GKN1,0,,,,
Adenocarcinoma, Basal Cell,KMT2C,0,,,,
Adenocarcinoma, Basal Cell,HRH4,0,,,,
Adenocarcinoma, Basal Cell,FAT4,0,,,,
Adenocarcinoma, Basal Cell,KRAS,1,,,,
Adenocarcinoma, Basal Cell,KRT8,1,"DB00031,DB09130",,"DB00031,DB09130","DB00031,DB09130"
Adenocarcinoma, Basal Cell,MET,1,"DB08865,DB08875,DB12010,DB12267","DB08865,DB08875","DB08865,DB08875,DB12010,DB12267","DB08865,DB08875,DB12010,DB12267"
Adenocarcinoma, Basal Cell,MKI67,1,,,,
Adenocarcinoma, Basal Cell,BCL2,1,"DB01050,DB01229,DB01367,DB06756,DB08871,DB09213,DB09401",DB01229,"DB01050,DB01229,DB01367,DB06756,DB08871,DB09213,DB09401","DB01050,DB01229,DB01367,DB06756,DB08871,DB09213,DB09401"
Adenocarcinoma, Basal Cell,MMP14,1,,,,
Adenocarcinoma, Basal Cell,MPP1,1,,,,
Adenocarcinoma, Basal Cell,ABL1,1,"DB00619,DB01254,DB04868,DB06616,DB08896,DB08901,DB12010,DB12267","DB01254,DB04868,DB06616,DB08901","DB00619,DB01254,DB04868,DB06616,DB08896,DB08901,DB12010,DB12267","DB00619,DB01254,DB04868,DB06616,DB08896,DB08901,DB12010,DB12267"
Adenocarcinoma, Basal Cell,MYC,1,"DB00945,DB08813",,"DB00945,DB08813","DB00945,DB08813"
Adenocarcinoma, Basal Cell,NFKB1,1,"DB01041,DB08814,DB13751,DB13961","DB01041,DB08814","DB01041,DB08814,DB13751,DB13961","DB01041,DB08814,DB13751,DB13961"
Adenocarcinoma, Basal Cell,APC,1,,,,
Adenocarcinoma, Basal Cell,CA2,1,"DB00232,DB00273,DB00391,DB00436,DB00482,DB00562,DB00580,DB00695,DB00774,DB00819,DB00880,DB00909,DB00999,DB01021,DB01119,DB01194,DB01325,DB03904","DB00562,DB00880,DB01119,DB01325","DB00232,DB00273,DB00391,DB00436,DB00482,DB00562,DB00580,DB00695,DB00774,DB00819,DB00880,DB00909,DB00999,DB01021,DB01119,DB01194,DB01325,DB03904","DB00232,DB00273,DB00391,DB00436,DB00482…
Adenocarcinoma, Basal Cell,OGG1,1,,,,
Adenocarcinoma, Basal Cell,PAWR,1,,,,
Adenocarcinoma, Basal Cell,PCNA,1,"DB00279,DB00945",,"DB00279,DB00945,DB09130","DB00279,DB00945,DB09130"
Adenocarcinoma, Basal Cell,PGAM1,1,DB09130,,DB09130,DB09130
Adenocarcinoma, Basal Cell,PGR,1,"DB00294,DB00351,DB00367,DB00378,DB00396,DB00421,DB00431,DB00588,DB00648,DB00834,DB00957,DB01395,DB01406,DB01428,DB06713,DB08867,DB08906,DB09123,DB09389,DB11619","DB00294,DB00351,DB00367,DB00378,DB00396,DB00957,DB06713,DB08867,DB09123,DB09389","DB00294,DB00351,DB00367,DB00378,DB00396,DB00421,DB00431,DB00588,DB00648,DB00834,DB00957,DB01395,DB01406,DB01428,DB06713,D…
Adenocarcinoma, Basal Cell,PHB,1,,,"DB00157,DB09130","DB00157,DB09130"
Adenocarcinoma, Basal Cell,PIK3CA,1,"DB00201,DB12015,DB12483","DB12015,DB12483","DB00201,DB12015,DB12483","DB00201,DB12015,DB12483"
Adenocarcinoma, Basal Cell,DNMT1,1,"DB00928,DB01035",DB00928,"DB00928,DB01035","DB00928,DB01035"
Adenocarcinoma, Basal Cell,PPARG,1,"DB00132,DB00159,DB00244,DB00313,DB00328,DB00412,DB00573,DB00731,DB00795,DB00966,DB01014,DB01039,DB01050,DB01118,DB01132,DB01393,DB02266,DB02709,DB03756,DB04224,DB08604,DB09061,DB09213,DB11133,DB11672,DB13961","DB00412,DB00795,DB01132,DB03756,DB11133","DB00132,DB00159,DB00244,DB00313,DB00328,DB00412,DB00573,DB00731,DB00795,DB00966,DB01014,DB01039,DB01050,DB01118…
Adenocarcinoma, Basal Cell,PRKD1,1,DB12010,,DB12010,DB12010
Adenocarcinoma, Basal Cell,EEF2,1,"DB11823,DB12688",,"DB11823,DB12688,DB09130","DB11823,DB12688,DB09130"
Adenocarcinoma, Basal Cell,PTEN,1,,,,
Adenocarcinoma, Basal Cell,EGF,1,"DB00364,DB08862",DB00364,"DB00364,DB08862","DB00364,DB08862"
Adenocarcinoma, Basal Cell,EGFR,1,"DB00002,DB00072,DB00281,DB00317,DB00530,DB01259,DB05294,DB08916,DB10772,DB12010,DB12267","DB00002,DB00317,DB00398,DB00530,DB01259,DB05294,DB08916,DB10772,DB12267","DB00002,DB00072,DB00281,DB00317,DB00530,DB01259,DB05294,DB08916,DB10772,DB12010,DB12267","DB00002,DB00072,DB00281,DB00317,DB00530,DB01259,DB05294,DB08916,DB10772,DB12010,DB12267"
Adenocarcinoma, Basal Cell,PTPN11,1,,,DB09130,DB09130
Adenocarcinoma, Basal Cell,ENO1,1,"DB01593,DB09130",,"DB01593,DB09130,DB00157","DB01593,DB09130,DB00157"
Adenocarcinoma, Basal Cell,ERBB2,1,"DB00072,DB01259,DB05773,DB08916,DB12010,DB12267","DB00072,DB01259,DB05773,DB08916","DB00072,DB01259,DB05773,DB08916,DB12010,DB12267","DB00072,DB01259,DB05773,DB08916,DB12010,DB12267"
Adenocarcinoma, Basal Cell,SMARCC1,1,,,,
Adenocarcinoma, Basal Cell,SOD2,1,,,"DB00157,DB09130","DB00157,DB09130"
Adenocarcinoma, Basal Cell,ESR1,1,"DB00255,DB00286,DB00294,DB00367,DB00396,DB00431,DB00481,DB00539,DB00624,DB00648,DB00655,DB00675,DB00756,DB00783,DB00841,DB00957,DB00977,DB01065,DB01183,DB01185,DB01196,DB01406,DB01428,DB01593,DB01708,DB02709,DB04824,DB04930,DB06710,DB11619","DB00255,DB00286,DB00481,DB00539,DB00648,DB00655,DB00675,DB00783,DB00977,DB01196,DB01406,DB11619","DB00255,DB00286,DB00294,…
Adenocarcinoma, Basal Cell,STAT3,1,,,"DB01169,DB09130","DB01169,DB09130"
Adenocarcinoma, Basal Cell,STAT5A,1,,,"DB08895,DB11817","DB08895,DB11817"
Adenocarcinoma, Basal Cell,STK11,1,,,,
Adenocarcinoma, Basal Cell,ESR2,1,"DB00255,DB00286,DB00396,DB00481,DB00655,DB00675,DB00783,DB01196,DB01428,DB01708","DB00255,DB00286,DB00481,DB01196","DB00255,DB00286,DB00396,DB00481,DB00655,DB00675,DB00783,DB01196,DB01428,DB01708","DB00255,DB00286,DB00396,DB00481,DB00655,DB00675,DB00783,DB01196,DB01428,DB01708"
Adenocarcinoma, Basal Cell,BIRC5,1,,,,
Adenocarcinoma, Basal Cell,CASP8,1,,,,
Adenocarcinoma, Basal Cell,TP53,1,"DB00945,DB01593",,"DB00945,DB01593","DB00945,DB01593"
Adenocarcinoma, Basal Cell,TPM3,1,,,DB09130,DB09130
Adenocarcinoma, Basal Cell,MTOR,1,"DB00337,DB01590,DB12010","DB00337,DB01590","DB00337,DB01590,DB12010","DB00337,DB01590,DB12010"
Adenocarcinoma, Basal Cell,NCOA3,1,,,,
Adenocarcinoma, Basal Cell,ARID1A,1,,,,
Adenocarcinoma, Basal Cell,TP63,1,,,,
Adenocarcinoma, Basal Cell,NR1I2,1,"DB00163,DB00239,DB00252,DB00255,DB00257,DB00312,DB00421,DB00431,DB00499,DB00530,DB00532,DB00564,DB00675,DB00682,DB00783,DB00834,DB00849,DB00977,DB01026,DB01039,DB01045,DB01068,DB01110,DB01115,DB01138,DB01174,DB01229,DB01234,DB01393,DB01708,DB02709,DB04824,DB04930,DB06777,DB08604,DB11605",,"DB00163,DB00239,DB00252,DB00255,DB00257,DB00312,DB00421,DB00431,DB00499,…
Adenocarcinoma, Basal Cell,SELENBP1,1,,,,
Adenocarcinoma, Basal Cell,CDKN2A,1,,,,
Adenocarcinoma, Basal Cell,GRB7,1,,,,
Adenocarcinoma, Basal Cell,CKB,1,DB00148,DB00148,"DB00148,DB09130","DB00148,DB09130"
Adenocarcinoma, Basal Cell,HSPA8,1,"DB01254,DB09130",,"DB01254,DB09130","DB01254,DB09130"
Adenocarcinoma, Basal Cell,PYCARD,1,,,,
Adenocarcinoma, Basal Cell,HSPD1,1,DB09130,,"DB09130,DB00114,DB00128,DB00157","DB09130,DB00114,DB00128,DB00157"
Adenocarcinoma, Basal Cell,GMPR2,1,,,,
Adenocarcinoma, Basal Cell,ID3,1,,,,
Adenocarcinoma, Basal Cell,CTNNB1,1,DB03904,,"DB03904,DB09130","DB03904,DB09130"
Adenocarcinoma, Basal Cell,CCND1,1,"DB00945,DB01169,DB11718",,"DB00945,DB01169,DB11718","DB00945,DB01169,DB11718"
Adenocarcinoma, Basal Cell,VTI1A,1,,,,
Adenocarcinoma, Basal Cell,KDR,2,"DB00398,DB01268,DB05578,DB06589,DB06595,DB06626,DB08875,DB08896,DB08901,DB09078,DB09079,DB12010,DB12147","DB00398,DB01268,DB05578,DB06589,DB06626,DB08896,DB09078","DB00398,DB01268,DB05578,DB06589,DB06595,DB06626,DB08875,DB08896,DB08901,DB09078,DB09079,DB12010,DB12147","DB00398,DB01268,DB05578,DB06589,DB06595,DB06626,DB08875,DB08896,DB08901,DB09078,DB09079,DB12010…
Adenocarcinoma, Basal Cell,CCN2,2,,,,
Adenocarcinoma, Basal Cell,VEGFA,2,"DB00112,DB01017,DB01120,DB01136,DB03088,DB03754,DB05294,DB06779,DB08885,DB09301,DB10772","DB00112,DB08885,DB10772","DB00112,DB01017,DB01120,DB01136,DB03088,DB03754,DB05294,DB06779,DB08885,DB09301,DB10772","DB00112,DB01017,DB01120,DB01136,DB03088,DB03754,DB05294,DB06779,DB08885,DB09301,DB10772"
Adenocarcinoma, Basal Cell,TGFB1,2,,,,
Adenocarcinoma, Basal Cell,APOA1,3,"DB01593,DB09130",,"DB01593,DB09130,DB00364,DB11571","DB01593,DB09130,DB00364,DB11571"
Adenocarcinoma, Basal Cell,AZGP1,3,DB09130,,DB09130,DB09130
Adenocarcinoma, Basal Cell,APOE,3,"DB01593,DB09130",,"DB01593,DB09130","DB01593,DB09130"
Adenocarcinoma, Basal Cell,SERPINA1,3,"DB01593,DB09130",,"DB01593,DB09130,DB00364,DB11571","DB01593,DB09130,DB00364,DB11571"
Adenoid Cystic Carcinoma,AQP1,0,DB00819,,DB00819,DB00819
Adenoid Cystic Carcinoma,CDH1,0,,,,
Adenoid Cystic Carcinoma,VCAN,0,DB08818,,DB08818,DB08818
Adenoid Cystic Carcinoma,DAPK1,0,DB12010,,DB12010,DB12010
Adenoid Cystic Carcinoma,MARK2,0,DB12010,,DB12010,DB12010
Adenoid Cystic Carcinoma,EN1,0,,,,
Adenoid Cystic Carcinoma,FAT1,0,,,,
Adenoid Cystic Carcinoma,FGFR4,0,"DB00039,DB01109,DB08901,DB09078,DB12147",DB12147,"DB00039,DB01109,DB08901,DB09078,DB12147","DB00039,DB01109,DB08901,DB09078,DB12147"
Adenoid Cystic Carcinoma,GAS2,0,,,,
Adenoid Cystic Carcinoma,GAS6,0,,,,
Adenoid Cystic Carcinoma,GUCY1A1,0,,,,
Adenoid Cystic Carcinoma,HRAS,0,,,,
Adenoid Cystic Carcinoma,IGFBP2,0,,,,
Adenoid Cystic Carcinoma,INSRR,0,,,,
Adenoid Cystic Carcinoma,ITGB4,0,,,,
Adenoid Cystic Carcinoma,KRT5,0,DB01593,,DB01593,DB01593
Adenoid Cystic Carcinoma,KRT15,0,,,,
Adenoid Cystic Carcinoma,MARCKS,0,,,,
Adenoid Cystic Carcinoma,MYBL1,0,,,,
Adenoid Cystic Carcinoma,MYCN,0,,,,
Adenoid Cystic Carcinoma,NFIB,0,,,,
Adenoid Cystic Carcinoma,PDZK1,0,,,,
Adenoid Cystic Carcinoma,SERPINF1,0,,,,
Adenoid Cystic Carcinoma,PIK3CA,0,"DB00201,DB12015,DB12483","DB12015,DB12483","DB00201,DB12015,DB12483","DB00201,DB12015,DB12483"
Adenoid Cystic Carcinoma,MAP2K2,0,"DB06616,DB08911,DB11967,DB12010","DB08911,DB11967","DB06616,DB08911,DB11967,DB12010","DB06616,DB08911,DB11967,DB12010"
Adenoid Cystic Carcinoma,PTEN,0,,,,
Adenoid Cystic Carcinoma,PYGB,0,DB00114,,"DB00114,DB00157,DB09130","DB00114,DB00157,DB09130"
Adenoid Cystic Carcinoma,ST3GAL4,0,,,,
Adenoid Cystic Carcinoma,SOX4,0,,,,
Adenoid Cystic Carcinoma,SOX11,0,,,,
Adenoid Cystic Carcinoma,FGF16,0,,,,
Adenoid Cystic Carcinoma,HOMER3,0,,,,
Adenoid Cystic Carcinoma,MAGI2,0,,,,
Adenoid Cystic Carcinoma,TLK1,0,DB12010,,DB12010,DB12010
Adenoid Cystic Carcinoma,KDM6B,0,,,,
Adenoid Cystic Carcinoma,MLC1,0,,,,
Adenoid Cystic Carcinoma,MGA,0,,,,
Adenoid Cystic Carcinoma,RBFOX2,0,,,,
Adenoid Cystic Carcinoma,ZIM2,0,,,,
Adenoid Cystic Carcinoma,BRD1,0,,,,
Adenoid Cystic Carcinoma,MYCBP,0,,,,
Adenoid Cystic Carcinoma,CNTN6,0,,,,
Adenoid Cystic Carcinoma,PCSK1N,0,,,,
Adenoid Cystic Carcinoma,IRX1,0,,,,
Adenoid Cystic Carcinoma,IRX4,0,,,,
Adenoid Cystic Carcinoma,ISYNA1,0,DB09462,,DB09462,DB09462
Adenoid Cystic Carcinoma,BCL11A,0,,,,
Adenoid Cystic Carcinoma,STAG3L1,0,,,,
Adenoid Cystic Carcinoma,MIER2,0,,,,
Adenoid Cystic Carcinoma,IL17RD,0,,,,
Adenoid Cystic Carcinoma,BCOR,0,,,,
Adenoid Cystic Carcinoma,FBXW7,0,,,,
Adenoid Cystic Carcinoma,CMTR2,0,,,,
Adenoid Cystic Carcinoma,ERBIN,0,,,,
Adenoid Cystic Carcinoma,SLC24A3,0,,,,
Adenoid Cystic Carcinoma,BCORL1,0,,,,
Adenoid Cystic Carcinoma,EFHD1,0,,,,
Adenoid Cystic Carcinoma,WNT5B,0,,,,
Adenoid Cystic Carcinoma,NETO2,0,,,,
Adenoid Cystic Carcinoma,ARID5B,0,,,,
Adenoid Cystic Carcinoma,FOXP2,0,,,,
Adenoid Cystic Carcinoma,JMJD1C,0,,,,
Adenoid Cystic Carcinoma,XAGE1A,0,,,,
Adenoid Cystic Carcinoma,PRKD1,0,DB12010,,DB12010,DB12010
Adenoid Cystic Carcinoma,PRKDC,1,DB00201,,"DB00201,DB09130","DB00201,DB09130"
Adenoid Cystic Carcinoma,ATRX,1,,,,
Adenoid Cystic Carcinoma,CCND1,1,"DB00945,DB01169,DB11718",,"DB00945,DB01169,DB11718","DB00945,DB01169,DB11718"
Adenoid Cystic Carcinoma,FOXO3,1,,,,
Adenoid Cystic Carcinoma,FANCA,1,,,,
Adenoid Cystic Carcinoma,BRCA1,1,,,,
Adenoid Cystic Carcinoma,SMARCA2,1,,,,
Adenoid Cystic Carcinoma,SMARCE1,1,,,,
Adenoid Cystic Carcinoma,SETD2,1,,,,
Adenoid Cystic Carcinoma,SON,1,,,,
Adenoid Cystic Carcinoma,MYB,1,,,,
Adenoid Cystic Carcinoma,CREBBP,1,,,,
Adenoid Cystic Carcinoma,DTL,1,,,,
Adenoid Cystic Carcinoma,GINS2,1,,,DB00242,DB00242
Adenoid Cystic Carcinoma,TOP2A,1,"DB00218,DB00276,DB00380,DB00445,DB00537,DB00997,DB01179","DB00276,DB00380,DB00445,DB00997,DB01179","DB00218,DB00276,DB00380,DB00445,DB00537,DB00997,DB01179","DB00218,DB00276,DB00380,DB00445,DB00537,DB00997,DB01179"
Adenoid Cystic Carcinoma,TP53,1,"DB00945,DB01593",,"DB00945,DB01593","DB00945,DB01593"
Adenoid Cystic Carcinoma,KDM6A,1,,,,
Adenoid Cystic Carcinoma,KAT6A,1,,,,
Adenoid Cystic Carcinoma,SMC1A,1,,,,
Adenoid Cystic Carcinoma,ARID1A,1,,,,
Adenoid Cystic Carcinoma,H2AC16,1,,,,
Adenoid Cystic Carcinoma,ATM,1,DB00201,,DB00201,DB00201
Adenoid Cystic Carcinoma,KMT2C,1,,,,
Adenoid Cystic Carcinoma,H1-4,1,DB09130,,DB09130,DB09130
Adenoid Cystic Carcinoma,NSD1,1,,,,
Adenoid Cystic Carcinoma,ESPL1,1,,,,
Adenoid Cystic Carcinoma,SRCAP,1,,,,
Adenoid Cystic Carcinoma,MORF4L1,1,,,,
Adenoid Cystic Carcinoma,EP300,1,,,,
Adenoid Cystic Carcinoma,ASPM,1,,,,
Adenoid Cystic Carcinoma,KANSL1,1,,,,
Adenoid Cystic Carcinoma,ARID4B,2,,,,
Adenoid Cystic Carcinoma,MAML3,2,,,,
Adenoid Cystic Carcinoma,MAGI1,2,,,,
Adenoid Cystic Carcinoma,NOTCH1,2,,,,
Adenoid Cystic Carcinoma,JAG1,2,,,,
Adenoid Cystic Carcinoma,DTX4,2,,,,
Adenoma, Basal Cell,CACNA1D,0,"DB00153,DB00243,DB00270,DB00381,DB00393,DB00421,DB00568,DB00622,DB00661,DB00825,DB00898,DB01023,DB01115,DB04855,DB04920,DB09089,DB09236,DB11148,DB13746,DB13961","DB00270,DB00393,DB00568,DB00622,DB00825,DB01023,DB01115,DB04855,DB04920,DB09089,DB09236","DB00153,DB00243,DB00270,DB00381,DB00393,DB00421,DB00568,DB00622,DB00661,DB00825,DB00898,DB01023,DB01115,DB04855,DB04…
Adenoma, Basal Cell,CTNNB1,0,DB03904,,"DB03904,DB09130","DB03904,DB09130"
Adenoma, Basal Cell,CYP1B1,0,,,,
Adenoma, Basal Cell,GJA1,0,DB01136,,DB01136,DB01136
Adenoma, Basal Cell,GJB1,0,,,,
Adenoma, Basal Cell,IGF1,0,,,,
Adenoma, Basal Cell,ALOX5,0,,,,
Adenoma, Basal Cell,APC,0,,,,
Adenoma, Basal Cell,ATP1A1,0,"DB00390,DB00774,DB00903,DB01021,DB01092,DB01119,DB01244,DB01370","DB00390,DB00903,DB01021,DB01092,DB01370","DB00390,DB00774,DB00903,DB01021,DB01092,DB01119,DB01244,DB01370,DB09130","DB00390,DB00774,DB00903,DB01021,DB01092,DB01119,DB01244,DB01370,DB09130"
Adenoma, Basal Cell,ATP2A3,0,,,,
Adenoma, Basal Cell,ATP2B3,0,,,DB11093,DB11093
Adenoma, Basal Cell,BCL2,0,"DB01050,DB01229,DB01367,DB06756,DB08871,DB09213,DB09401",DB01229,"DB01050,DB01229,DB01367,DB06756,DB08871,DB09213,DB09401","DB01050,DB01229,DB01367,DB06756,DB08871,DB09213,DB09401"
Adenoma, Basal Cell,KCNJ5,0,"DB00898,DB01016",,"DB00898,DB01016","DB00898,DB01016"
Adenoma, Basal Cell,KRAS,0,,,,
Adenoma, Basal Cell,MTRR,0,"DB00115,DB00134,DB00200",,"DB00115,DB00134,DB00200","DB00115,DB00134,DB00200"
Adenoma, Basal Cell,MUC2,0,,,,
Adenoma, Basal Cell,NF1,0,,,,
Adenoma, Basal Cell,PRL,0,,,,
Adenoma, Basal Cell,PTMA,0,,,DB09130,DB09130
Adenoma, Basal Cell,SELENOP,0,,,,
Adenoma, Basal Cell,SLC19A1,0,,,,
Adenoma, Basal Cell,TCN2,0,,,,
Adenoma, Basal Cell,TSHR,0,,,,
Adenoma, Basal Cell,TXNRD1,0,"DB01169,DB03147",DB03147,"DB01169,DB03147,DB09130","DB01169,DB03147,DB09130"
Adenoma, Basal Cell,AIP,0,,,,
Adenoma, Basal Cell,ABCG2,0,"DB00482,DB11995",,"DB00482,DB11995","DB00482,DB11995"
Adenoma, Basal Cell,SUZ12,0,,,,
Adenoma, Basal Cell,AMACR,0,,,,
Adenoma, Basal Cell,TRPM7,0,,,,
Adenoma, Basal Cell,MIR144,0,,,,
Adenoma, Basal Cell,MIR345,0,,,,
Adenoma, Basal Cell,MIR425,0,,,,
Adenoma, Basal Cell,MIR497,0,,,,
Adenoma, Basal Cell,TP53,1,"DB00945,DB01593",,"DB00945,DB01593","DB00945,DB01593"
Adenoma, Basal Cell,BCL2L1,1,DB09401,,DB09401,DB09401
Adenoma, Basal Cell,VHL,1,,,,
Adult T-Cell Lymphoma/Leukemia,CTLA4,0,DB06186,DB06186,DB06186,DB06186
Adult T-Cell Lymphoma/Leukemia,GPR183,0,,,,
Adult T-Cell Lymphoma/Leukemia,GATA3,0,,,,
Adult T-Cell Lymphoma/Leukemia,TLX1,0,,,,
Adult T-Cell Lymphoma/Leukemia,IFNA1,0,,,,
Adult T-Cell Lymphoma/Leukemia,IFNA2,0,,,,
Adult T-Cell Lymphoma/Leukemia,BIRC5,0,,,,
Adult T-Cell Lymphoma/Leukemia,BMP6,0,,,,
Adult T-Cell Lymphoma/Leukemia,CD28,0,,,,
Adult T-Cell Lymphoma/Leukemia,CCR4,0,,,,
Adult T-Cell Lymphoma/Leukemia,CCR7,0,,,,
Adult T-Cell Lymphoma/Leukemia,IFNG,0,"DB01250,DB01296,DB05676,DB10770,DB10772","DB01250,DB10772","DB01250,DB01296,DB05676,DB10770,DB10772","DB01250,DB01296,DB05676,DB10770,DB10772"
Adult T-Cell Lymphoma/Leukemia,IL2,0,"DB00852,DB01327,DB05299,DB05676",,"DB00852,DB01327,DB05299,DB05676","DB00852,DB01327,DB05299,DB05676"
Adult T-Cell Lymphoma/Leukemia,IL4,0,,,,
Adult T-Cell Lymphoma/Leukemia,IL10,0,,,,
Adult T-Cell Lymphoma/Leukemia,PRKCB,0,"DB00163,DB00675,DB08862",,"DB00163,DB00675,DB08862","DB00163,DB00675,DB08862"
Adult T-Cell Lymphoma/Leukemia,TERF2,0,,,,
Adult T-Cell Lymphoma/Leukemia,TP73,0,DB01593,,DB01593,DB01593
Adult T-Cell Lymphoma/Leukemia,IKZF2,0,,,,
Adult T-Cell Lymphoma/Leukemia,ICOS,0,,,,
Adult T-Cell Lymphoma/Leukemia,FOXP3,0,,,,
Adult T-Cell Lymphoma/Leukemia,CARD11,0,,,,
Adult T-Cell Lymphoma/Leukemia,STAT3,1,,,"DB01169,DB09130","DB01169,DB09130"
Adult T-Cell Lymphoma/Leukemia,HNRNPA2B1,1,DB09130,,DB09130,DB09130
Adult T-Cell Lymphoma/Leukemia,CSNK1A1,1,DB12010,,DB12010,DB12010
Adult T-Cell Lymphoma/Leukemia,CSNK2A1,1,"DB02709,DB12010",,"DB02709,DB12010","DB02709,DB12010"
Adult T-Cell Lymphoma/Leukemia,IRF4,1,,,,
Adult T-Cell Lymphoma/Leukemia,CSNK2B,1,,,,
Adult T-Cell Lymphoma/Leukemia,PLCG1,2,,,,
Adult T-Cell Lymphoma/Leukemia,FYN,2,"DB01254,DB12010",DB01254,"DB01254,DB12010,DB08901","DB01254,DB12010,DB08901"
Adult T-Cell Lymphoma/Leukemia,VAV1,2,,,"DB01254,DB12010","DB01254,DB12010"
Alcohol Use Disorder,ADH1B,0,,,,
Alcohol Use Disorder,ADH1C,0,,,,
Alcohol Use Disorder,CCKAR,0,,,,
Alcohol Use Disorder,CHRNA3,0,"DB00184,DB00472,DB00514,DB00674,DB00848,DB00898,DB00915,DB01090,DB01156,DB01227,DB01273","DB00184,DB00848,DB01090","DB00184,DB00472,DB00514,DB00674,DB00848,DB00898,DB00915,DB01090,DB01156,DB01227,DB01273","DB00184,DB00472,DB00514,DB00674,DB00848,DB00898,DB00915,DB01090,DB01156,DB01227,DB01273"
Alcohol Use Disorder,CHRNA5,0,"DB00184,DB00674,DB00898",DB00184,"DB00184,DB00674,DB00898","DB00184,DB00674,DB00898"
Alcohol Use Disorder,CYP2E1,0,DB11994,,DB11994,DB11994
Alcohol Use Disorder,FSHB,0,,,,
Alcohol Use Disorder,GATA4,0,,,,
Alcohol Use Disorder,GHSR,0,,,,
Alcohol Use Disorder,HTR2A,0,"DB00246,DB00247,DB00248,DB00321,DB00334,DB00363,DB00370,DB00408,DB00409,DB00420,DB00434,DB00458,DB00477,DB00477,DB00502,DB00540,DB00543,DB00555,DB00574,DB00589,DB00604,DB00623,DB00656,DB00679,DB00696,DB00715,DB00726,DB00734,DB00751,DB00805,DB00843,DB00875,DB00933,DB00934,DB01049,DB01069,DB01079,DB01142,DB01149,DB01151,DB01186,DB01221,DB01239,DB01242,DB01392,DB01403,D…
Alcohol Use Disorder,LHB,0,,,,
Alcohol Use Disorder,NPY,0,DB00191,DB00191,DB00191,DB00191
Alcohol Use Disorder,NPY2R,0,,,,
Alcohol Use Disorder,OPRM1,0,"DB00193,DB00295,DB00318,DB00321,DB00333,DB00454,DB00504,DB00514,DB00647,DB00652,DB00704,DB00813,DB00836,DB00904,DB00956,DB01183,DB01209,DB01221,DB01227,DB06204,DB09061,DB09089,DB11186","DB00193,DB00295,DB00333,DB00504,DB00647,DB00652,DB00704,DB00813,DB00956,DB01183,DB01227,DB06204,DB09089","DB00193,DB00295,DB00318,DB00321,DB00333,DB00454,DB00504,DB00514,DB00647,DB006…
Alcohol Use Disorder,PDE4B,0,"DB00131,DB00201,DB00201,DB00277,DB00651,DB00806,DB01088,DB01113,DB05676","DB00651,DB01113","DB00131,DB00201,DB00201,DB00277,DB00651,DB00806,DB01088,DB01113,DB05676","DB00131,DB00201,DB00201,DB00277,DB00651,DB00806,DB01088,DB01113,DB05676"
Alcohol Use Disorder,PDYN,0,,,,
Alcohol Use Disorder,TAS2R38,0,,,,
Alcohol Use Disorder,SHBG,0,,,,
Alcohol Use Disorder,SLC6A4,0,"DB00176,DB00182,DB00191,DB00193,DB00215,DB00245,DB00289,DB00321,DB00408,DB00454,DB00458,DB00472,DB00514,DB00540,DB00543,DB00574,DB00579,DB00656,DB00661,DB00715,DB00726,DB00805,DB00852,DB00907,DB00988,DB01104,DB01142,DB01149,DB01151,DB01175,DB01242,DB01577,DB04821,DB04832,DB04896,DB06148,DB06204,DB06684,DB09016,DB09068,DB09167,DB09195,DB09225","DB00176,DB00191,DB0019…
Alcohol Use Disorder,SNCA,0,"DB02709,DB09130",,"DB02709,DB09130","DB02709,DB09130"
Alcohol Use Disorder,TACR1,0,,,,
Alcohol Use Disorder,TACR3,0,,,,
Alcohol Use Disorder,TF,0,"DB00515,DB00677,DB01370,DB01592,DB01593,DB06757,DB09130",,"DB00515,DB00677,DB01370,DB01592,DB01593,DB06757,DB09130","DB00515,DB00677,DB01370,DB01592,DB01593,DB06757,DB09130"
Alcohol Use Disorder,TBX19,0,,,,
Alcohol Use Disorder,GPHN,0,DB03766,,DB03766,DB03766
Alcohol Use Disorder,CDK20,0,,,,
Alcohol Use Disorder,TAS2R16,0,,,,
Alcohol Use Disorder,RCBTB1,0,,,,
Alcohol Use Disorder,COMT,1,"DB00118,DB00323,DB04820",DB00323,"DB00118,DB00323,DB04820,DB09130","DB00118,DB00323,DB04820,DB09130"
Alcohol Use Disorder,ALDH2,1,"DB00157,DB00536,DB00822",DB00822,"DB00157,DB00536,DB00822,DB09130","DB00157,DB00536,DB00822,DB09130"
Alcohol Use Disorder,GGT1,1,,,,
Alcohol Use Disorder,GABRA2,2,"DB00186,DB00189,DB00228,DB00231,DB00231,DB00237,DB00241,DB00241,DB00273,DB00292,DB00312,DB00312,DB00334,DB00371,DB00371,DB00402,DB00402,DB00404,DB00404,DB00418,DB00425,DB00543,DB00555,DB00555,DB00599,DB00659,DB00683,DB00690,DB00753,DB00801,DB00801,DB00818,DB00829,DB00829,DB00842,DB00842,DB00849,DB00898,DB01028,DB01043,DB01068,DB01159,DB01189,DB01198,DB01205,DB01346,…
Alcohol Use Disorder,GABRG2,2,"DB00186,DB00189,DB00228,DB00231,DB00231,DB00237,DB00241,DB00273,DB00292,DB00312,DB00334,DB00371,DB00395,DB00402,DB00404,DB00425,DB00543,DB00555,DB00555,DB00659,DB00690,DB00753,DB00801,DB00801,DB00818,DB00829,DB00829,DB00842,DB00842,DB01028,DB01043,DB01068,DB01159,DB01189,DB01205,DB01205,DB01381,DB01544,DB01559,DB01589,DB01589,DB01595,DB01708,DB01956,DB09118,DB11901,…
Alcohol Use Disorder,GABBR1,2,,,,
Alloxan Diabetes,ADRA1A,0,"DB00182,DB00211,DB00243,DB00246,DB00248,DB00268,DB00321,DB00334,DB00346,DB00363,DB00368,DB00370,DB00408,DB00420,DB00449,DB00450,DB00457,DB00457,DB00458,DB00477,DB00477,DB00540,DB00543,DB00543,DB00555,DB00575,DB00590,DB00598,DB00610,DB00622,DB00656,DB00661,DB00679,DB00696,DB00697,DB00726,DB00734,DB00751,DB00797,DB00800,DB00831,DB00841,DB00852,DB00865,DB00875,DB00908,DB00…
Alloxan Diabetes,ADRB3,0,,,,
Alloxan Diabetes,AGT,0,"DB01593,DB09130",,"DB01593,DB09130","DB01593,DB09130"
Alloxan Diabetes,STS,0,,,,
Alloxan Diabetes,BCL2,0,"DB01050,DB01229,DB01367,DB06756,DB08871,DB09213,DB09401",DB01229,"DB01050,DB01229,DB01367,DB06756,DB08871,DB09213,DB09401","DB01050,DB01229,DB01367,DB06756,DB08871,DB09213,DB09401"
Alloxan Diabetes,BDKRB1,0,,,,
Alloxan Diabetes,CD68,0,,,,
Alloxan Diabetes,CHRM2,0,,,,
Alloxan Diabetes,CYBA,0,DB00514,,DB00514,DB00514
Alloxan Diabetes,CYP1A1,0,,,,
Alloxan Diabetes,ACE,0,"DB00178,DB00691,DB01197","DB00178,DB00691,DB01197","DB00178,DB00691,DB01197","DB00178,DB00691,DB01197"
Alloxan Diabetes,NQO1,0,"DB00170,DB00266,DB03147",DB03147,"DB00170,DB00266,DB03147","DB00170,DB00266,DB03147"
Alloxan Diabetes,EDN1,0,,,,
Alloxan Diabetes,IAPP,0,,,,
Alloxan Diabetes,ICAM1,0,"DB00108,DB08818",DB08818,"DB00108,DB08818","DB00108,DB08818"
Alloxan Diabetes,IGF1,0,,,,
Alloxan Diabetes,IL1B,0,"DB01017,DB05260,DB06168,DB06372,DB10772,DB11967","DB05260,DB06168,DB06372,DB10772","DB01017,DB05260,DB06168,DB06372,DB10772,DB11967","DB01017,DB05260,DB06168,DB06372,DB10772,DB11967"
Alloxan Diabetes,IL6,0,"DB01404,DB09036,DB10770,DB10772,DB11967","DB09036,DB10772","DB01404,DB09036,DB10770,DB10772,DB11967","DB01404,DB09036,DB10770,DB10772,DB11967"
Alloxan Diabetes,KCNJ11,0,,,,
Alloxan Diabetes,LEP,0,,,,
Alloxan Diabetes,LEPR,0,,,,
Alloxan Diabetes,MFGE8,0,,,,
Alloxan Diabetes,MPO,0,"DB00244,DB00535,DB00583,DB01065,DB04821",DB00571,"DB00244,DB00535,DB00583,DB01065,DB04821","DB00244,DB00535,DB00583,DB01065,DB04821"
Alloxan Diabetes,COX2,0,,,,
Alloxan Diabetes,ND1,0,,,,
Alloxan Diabetes,NKX6-1,0,,,,
Alloxan Diabetes,NOS2,0,,,,
Alloxan Diabetes,PAX6,0,,,,
Alloxan Diabetes,ACOT1,0,,,,
Alloxan Diabetes,PFKM,0,,,DB09130,DB09130
Alloxan Diabetes,REN,0,"DB00350,DB09026",DB09026,"DB00350,DB09026","DB00350,DB09026"
Alloxan Diabetes,CCL20,0,,,,
Alloxan Diabetes,CX3CL1,0,,,,
Alloxan Diabetes,SLC2A4,0,,,,
Alloxan Diabetes,SLC9A1,0,DB00594,,DB00594,DB00594
Alloxan Diabetes,SLC9A3,0,,,,
Alloxan Diabetes,VEGFA,0,"DB00112,DB01017,DB01120,DB01136,DB03088,DB03754,DB05294,DB06779,DB08885,DB09301,DB10772","DB00112,DB08885,DB10772","DB00112,DB01017,DB01120,DB01136,DB03088,DB03754,DB05294,DB06779,DB08885,DB09301,DB10772","DB00112,DB01017,DB01120,DB01136,DB03088,DB03754,DB05294,DB06779,DB08885,DB09301,DB10772"
Alloxan Diabetes,AOC3,0,,,,
Alloxan Diabetes,IRS2,0,,,,
Alloxan Diabetes,PAX4,0,,,,
Alloxan Diabetes,S1PR2,0,,,,
Alloxan Diabetes,FGF21,0,,,,
Alloxan Diabetes,S1PR4,0,,,,
Alloxan Diabetes,GPAM,0,,,,
Alloxan Diabetes,S1PR5,0,,,,
Alloxan Diabetes,HSD11B1,0,"DB00157,DB00635,DB13751",DB13751,"DB00157,DB00635,DB13751","DB00157,DB00635,DB13751"
Alloxan Diabetes,NCF1,0,DB00514,,DB00514,DB00514
Alloxan Diabetes,TGFB1,0,,,,
Alloxan Diabetes,CPT1A,1,"DB00583,DB01016,DB01074",DB01074,"DB00583,DB01016,DB01074","DB00583,DB01016,DB01074"
Alloxan Diabetes,TMEM70,1,,,,
Alloxan Diabetes,ATP2A3,1,,,,
Alloxan Diabetes,ACOX1,1,DB03147,,DB03147,DB03147
Alloxan Diabetes,BAX,1,,,,
Alloxan Diabetes,ACSL1,1,DB00131,,DB00131,DB00131
Alloxan Diabetes,PDK4,1,DB00755,,DB00755,DB00755
Alloxan Diabetes,S100A6,1,DB11093,,"DB11093,DB09130","DB11093,DB09130"
Alloxan Diabetes,GPD2,1,,,DB00157,DB00157
Alloxan Diabetes,GPX1,1,DB00143,,"DB00143,DB09130","DB00143,DB09130"
Alloxan Diabetes,GSR,1,"DB00143,DB00157,DB00262,DB03147,DB03310,DB09130","DB00262,DB03147","DB00143,DB00157,DB00262,DB03147,DB03310,DB09130","DB00143,DB00157,DB00262,DB03147,DB03310,DB09130"
Alloxan Diabetes,HK1,1,,,,
Alloxan Diabetes,HMOX1,1,DB00157,,DB00157,DB00157
Alloxan Diabetes,SOD1,1,"DB00988,DB01064,DB01593",,"DB00988,DB01064,DB01593,DB00157,DB09130","DB00988,DB01064,DB01593,DB00157,DB09130"
Alloxan Diabetes,SOD2,1,,,"DB00157,DB09130","DB00157,DB09130"
Alloxan Diabetes,UCP2,1,,,,
Alloxan Diabetes,CASP3,1,"DB00945,DB01017,DB13751",,"DB00945,DB01017,DB13751","DB00945,DB01017,DB13751"
Alloxan Diabetes,YWHAH,1,,,DB09130,DB09130
Alloxan Diabetes,CAT,1,DB01213,,DB01213,DB01213
Alloxan Diabetes,AIFM1,1,DB03147,,"DB03147,DB00157","DB03147,DB00157"
Alloxan Diabetes,PPARA,2,"DB00132,DB00159,DB00313,DB00328,DB00412,DB00573,DB00636,DB01039,DB01050,DB01132,DB01393,DB01708,DB02266,DB02709,DB03017,DB03756,DB03796,DB04224,DB09213,DB11133,DB11605,DB13961","DB00636,DB01039,DB01393,DB03756","DB00132,DB00159,DB00313,DB00328,DB00412,DB00573,DB00636,DB01039,DB01050,DB01132,DB01393,DB01708,DB02266,DB02709,DB03017,DB03756,DB03796,DB04224,DB09213,DB11133,D…
Alloxan Diabetes,RELA,2,DB08908,,DB08908,DB08908
Alloxan Diabetes,BCL2L1,2,DB09401,,DB09401,DB09401
Alloxan Diabetes,ATF3,2,DB00852,,DB00852,DB00852
Alloxan Diabetes,SREBF1,2,"DB03756,DB09539,DB11133,DB13961",,"DB03756,DB09539,DB11133,DB13961","DB03756,DB09539,DB11133,DB13961"
Alloxan Diabetes,TP53,2,"DB00945,DB01593",,"DB00945,DB01593","DB00945,DB01593"
Alloxan Diabetes,ESRRA,2,"DB00255,DB07776",,"DB00255,DB07776","DB00255,DB07776"
Alloxan Diabetes,FOXO3,2,,,,
Alloxan Diabetes,PPARGC1A,2,,,,
Alloxan Diabetes,SIRT1,2,,,,
Alloxan Diabetes,ATP2A2,3,,,DB09130,DB09130
Alloxan Diabetes,NOS3,3,"DB00125,DB00155,DB00360,DB01110,DB05676",,"DB00125,DB00155,DB00360,DB01110,DB05676","DB00125,DB00155,DB00360,DB01110,DB05676"
Alloxan Diabetes,ID1,3,,,,
Alloxan Diabetes,CAV1,3,,,DB12267,DB12267
Alloxan Diabetes,PTGS2,3,"DB00159,DB00210,DB00233,DB00244,DB00316,DB00328,DB00461,DB00480,DB00482,DB00533,DB00573,DB00580,DB00586,DB00605,DB00749,DB00795,DB00812,DB00936,DB00939,DB00945,DB01009,DB01014,DB01041,DB01050,DB01404,DB01628,DB02266,DB02709,DB04743,DB08910,DB09213,DB13346,DB13961","DB00159,DB00316,DB00328,DB00461,DB00482,DB00533,DB00573,DB00580,DB00586,DB00749,DB00795,DB00812,DB00936,DB0…
Alloxan Diabetes,CAV3,3,,,,
Alloxan Diabetes,IRS1,3,,,,
Alloxan Diabetes,INSR,3,"DB00030,DB00046,DB00071,DB01277,DB09129,DB12010,DB12267,DB14751","DB00030,DB00046,DB00071,DB09129","DB00030,DB00046,DB00071,DB01277,DB09129,DB12010,DB12267,DB14751","DB00030,DB00046,DB00071,DB01277,DB09129,DB12010,DB12267,DB14751"
Alloxan Diabetes,TNF,4,,DB00005,,
Alloxan Diabetes,TNFRSF1A,4,DB11626,DB11626,DB11626,DB11626
Alloxan Diabetes,PRKCD,4,"DB00675,DB05013,DB12010",,"DB00675,DB05013,DB12010","DB00675,DB05013,DB12010"
Alloxan Diabetes,FAS,4,,,,
Alloxan Diabetes,MAP3K5,4,,,,
Alloxan Diabetes,IFNG,4,"DB01250,DB01296,DB05676,DB10770,DB10772","DB01250,DB10772","DB01250,DB01296,DB05676,DB10770,DB10772","DB01250,DB01296,DB05676,DB10770,DB10772"
Alloxan Diabetes,CYBB,4,DB00514,,DB00514,DB00514
Alloxan Diabetes,SERPINE1,5,"DB00009,DB00013,DB00031,DB00055,DB09130",,"DB00009,DB00013,DB00031,DB00055,DB09130","DB00009,DB00013,DB00031,DB00055,DB09130"
Alloxan Diabetes,TIMP1,5,,,,
Alloxan Diabetes,TIMP2,5,,,,
Alloxan Diabetes,MMP2,5,DB01197,,DB01197,DB01197
Alloxan Diabetes,MMP9,5,"DB00143,DB01017,DB01197,DB01296,DB01593",DB01296,"DB00143,DB01017,DB01197,DB01296,DB01593","DB00143,DB01017,DB01197,DB01296,DB01593"
Alloxan Diabetes,PRKCE,6,"DB00675,DB12010",,"DB00675,DB12010","DB00675,DB12010"
Alloxan Diabetes,PRKCA,6,"DB00144,DB00163,DB00675,DB05013,DB06595",,"DB00144,DB00163,DB00675,DB05013,DB06595","DB00144,DB00163,DB00675,DB05013,DB06595"
Alloxan Diabetes,PPARG,6,"DB00132,DB00159,DB00244,DB00313,DB00328,DB00412,DB00573,DB00731,DB00795,DB00966,DB01014,DB01039,DB01050,DB01118,DB01132,DB01393,DB02266,DB02709,DB03756,DB04224,DB08604,DB09061,DB09213,DB11133,DB11672,DB13961","DB00412,DB00795,DB01132,DB03756,DB11133","DB00132,DB00159,DB00244,DB00313,DB00328,DB00412,DB00573,DB00731,DB00795,DB00966,DB01014,DB01039,DB01050,DB01118,DB01132,D…
Alloxan Diabetes,SNAP25,6,DB00083,DB00083,DB00083,DB00083
Alloxan Diabetes,SLC2A2,7,DB00428,,DB00428,DB00428
Alloxan Diabetes,PDX1,7,,,,
Alloxan Diabetes,NEUROD1,7,,,,
Alloxan Diabetes,GCK,8,,,,
Alloxan Diabetes,PCK1,8,,,,
Alloxan Diabetes,PKLR,8,DB00119,,"DB00119,DB09130","DB00119,DB09130"
Alzheimer's Disease,A2M,0,"DB00102,DB00515,DB00626,DB01593,DB08888,DB12965",,"DB00102,DB00515,DB00626,DB01593,DB08888,DB12965,DB09130","DB00102,DB00515,DB00626,DB01593,DB08888,DB12965,DB09130"
Alzheimer's Disease,ACHE,0,,,,
Alzheimer's Disease,AMFR,0,,,,
Alzheimer's Disease,APBB2,0,,,,
Alzheimer's Disease,BCHE,0,,,,
Alzheimer's Disease,BDNF,0,"DB09130,DB09301,DB11823",,"DB09130,DB09301,DB11823","DB09130,DB09301,DB11823"
Alzheimer's Disease,CD33,0,DB00056,DB00056,DB00056,DB00056
Alzheimer's Disease,CHRNB2,0,"DB00184,DB00514,DB00564,DB00572,DB00657,DB00674,DB00747,DB00753,DB00898,DB00981,DB01245,DB01273","DB00184,DB00657,DB01273","DB00184,DB00514,DB00564,DB00572,DB00657,DB00674,DB00747,DB00753,DB00898,DB00981,DB01245,DB01273","DB00184,DB00514,DB00564,DB00572,DB00657,DB00674,DB00747,DB00753,DB00898,DB00981,DB01245,DB01273"
Alzheimer's Disease,CR1,0,,,,
Alzheimer's Disease,CRH,0,,,,
Alzheimer's Disease,CYP2D6,0,,,,
Alzheimer's Disease,ACE,0,"DB00178,DB00691,DB01197","DB00178,DB00691,DB01197","DB00178,DB00691,DB01197","DB00178,DB00691,DB01197"
Alzheimer's Disease,EPHA1,0,,,,
Alzheimer's Disease,ESR1,0,"DB00255,DB00286,DB00294,DB00367,DB00396,DB00431,DB00481,DB00539,DB00624,DB00648,DB00655,DB00675,DB00756,DB00783,DB00841,DB00957,DB00977,DB01065,DB01183,DB01185,DB01196,DB01406,DB01428,DB01593,DB01708,DB02709,DB04824,DB04930,DB06710,DB11619","DB00255,DB00286,DB00481,DB00539,DB00648,DB00655,DB00675,DB00783,DB00977,DB01196,DB01406,DB11619","DB00255,DB00286,DB00294,DB00367…
Alzheimer's Disease,HLA-DRB5,0,,,,
Alzheimer's Disease,IL1B,0,"DB01017,DB05260,DB06168,DB06372,DB10772,DB11967","DB05260,DB06168,DB06372,DB10772","DB01017,DB05260,DB06168,DB06372,DB10772,DB11967","DB01017,DB05260,DB06168,DB06372,DB10772,DB11967"
Alzheimer's Disease,INS,0,,,,
Alzheimer's Disease,LEP,0,,,,
Alzheimer's Disease,MAOB,0,"DB00182,DB00182,DB00191,DB00721,DB00752,DB00780,DB00909,DB01132,DB01171,DB01171,DB01367,DB01577,DB03147,DB04820,DB04821,DB04832,DB06654","DB00191,DB00752,DB00780,DB01367,DB03147,DB06654","DB00182,DB00182,DB00191,DB00721,DB00752,DB00780,DB00909,DB01132,DB01171,DB01171,DB01367,DB01577,DB03147,DB04820,DB04821,DB04832,DB06654","DB00182,DB00182,DB00191,DB00721,DB00752,DB007…
Alzheimer's Disease,MTHFR,0,DB00115,,DB00115,DB00115
Alzheimer's Disease,NOS3,0,"DB00125,DB00155,DB00360,DB01110,DB05676",,"DB00125,DB00155,DB00360,DB01110,DB05676","DB00125,DB00155,DB00360,DB01110,DB05676"
Alzheimer's Disease,NPY,0,DB00191,DB00191,DB00191,DB00191
Alzheimer's Disease,PLCG2,0,,,,
Alzheimer's Disease,PPARG,0,"DB00132,DB00159,DB00244,DB00313,DB00328,DB00412,DB00573,DB00731,DB00795,DB00966,DB01014,DB01039,DB01050,DB01118,DB01132,DB01393,DB02266,DB02709,DB03756,DB04224,DB08604,DB09061,DB09213,DB11133,DB11672,DB13961","DB00412,DB00795,DB01132,DB03756,DB11133","DB00132,DB00159,DB00244,DB00313,DB00328,DB00412,DB00573,DB00731,DB00795,DB00966,DB01014,DB01039,DB01050,DB01118,DB0113…
Alzheimer's Disease,RELN,0,,,,
Alzheimer's Disease,PYY,0,,,,
Alzheimer's Disease,SLC2A4,0,,,,
Alzheimer's Disease,TNF,0,,DB00005,,
Alzheimer's Disease,VEGFA,0,"DB00112,DB01017,DB01120,DB01136,DB03088,DB03754,DB05294,DB06779,DB08885,DB09301,DB10772","DB00112,DB08885,DB10772","DB00112,DB01017,DB01120,DB01136,DB03088,DB03754,DB05294,DB06779,DB08885,DB09301,DB10772","DB00112,DB01017,DB01120,DB01136,DB03088,DB03754,DB05294,DB06779,DB08885,DB09301,DB10772"
Alzheimer's Disease,VSNL1,0,,,,
Alzheimer's Disease,SLC30A4,0,,,,
Alzheimer's Disease,PROKR2,0,,,,
Alzheimer's Disease,CYP46A1,0,,,,
Alzheimer's Disease,PAXIP1,0,,,,
Alzheimer's Disease,ARC,0,,,,
Alzheimer's Disease,CD2AP,0,,,,
Alzheimer's Disease,MS4A4A,0,,,,
Alzheimer's Disease,ABI3,0,,,,
Alzheimer's Disease,MTARC1,0,,,,
Alzheimer's Disease,TREM2,0,,,,
Alzheimer's Disease,SLC30A6,0,,,,
Alzheimer's Disease,MIR146A,0,,,,
Alzheimer's Disease,SORL1,0,,,,
Alzheimer's Disease,TPP1,1,,,,
Alzheimer's Disease,DHCR24,1,,,,
Alzheimer's Disease,BIN1,1,,,,
Alzheimer's Disease,DPYSL2,1,,,DB09130,DB09130
Alzheimer's Disease,ENO1,1,"DB01593,DB09130",,"DB01593,DB09130,DB00157","DB01593,DB09130,DB00157"
Alzheimer's Disease,HMOX1,1,DB00157,,DB00157,DB00157
Alzheimer's Disease,IDE,1,"DB00071,DB00626",DB00626,"DB00071,DB00626","DB00071,DB00626"
Alzheimer's Disease,IGF2R,1,"DB01277,DB13173,DB14751",,"DB01277,DB13173,DB14751","DB01277,DB13173,DB14751"
Alzheimer's Disease,MPO,1,"DB00244,DB00535,DB00583,DB01065,DB04821",DB00571,"DB00244,DB00535,DB00583,DB01065,DB04821","DB00244,DB00535,DB00583,DB01065,DB04821"
Alzheimer's Disease,PLAU,1,,DB00013,,
Alzheimer's Disease,SOD2,1,,,"DB00157,DB09130","DB00157,DB09130"
Alzheimer's Disease,TFAM,1,,,,
Alzheimer's Disease,PICALM,1,,,DB09130,DB09130
Alzheimer's Disease,TPI1,1,DB01593,,"DB01593,DB00157,DB09130","DB01593,DB00157,DB09130"
Alzheimer's Disease,BLMH,1,,,,
Alzheimer's Disease,CALM1,1,"DB00477,DB00527,DB00622,DB00623,DB00753,DB00831,DB00836,DB00850,DB00925,DB01023,DB01065,DB01069,DB01100,DB01115,DB01244,DB01373,DB04825,DB04841,DB11093,DB13800",DB00831,"DB00477,DB00527,DB00622,DB00623,DB00753,DB00831,DB00836,DB00850,DB00925,DB01023,DB01065,DB01069,DB01100,DB01115,DB01244,DB01373,DB04825,DB04841,DB11093,DB13800,DB09130","DB00477,DB00527,DB00622,DB0062…
Alzheimer's Disease,CASP3,1,"DB00945,DB01017,DB13751",,"DB00945,DB01017,DB13751","DB00945,DB01017,DB13751"
Alzheimer's Disease,ATP5F1A,1,,,"DB00157,DB09130","DB00157,DB09130"
Alzheimer's Disease,GAPDHS,1,"DB00157,DB01593",,"DB00157,DB01593,DB09130","DB00157,DB01593,DB09130"
Alzheimer's Disease,BAX,1,,,,
Alzheimer's Disease,PSEN1,2,,,,
Alzheimer's Disease,MAPT,2,,,,
Alzheimer's Disease,PSEN2,2,,,,
Alzheimer's Disease,GSK3B,2,"DB12010,DB14507",,"DB12010,DB14507","DB12010,DB14507"
Alzheimer's Disease,CHRNA7,2,"DB00122,DB00184,DB00237,DB00241,DB00312,DB00418,DB00514,DB00599,DB00657,DB00674,DB00849,DB00898,DB00915,DB01174,DB01199,DB01273,DB01351,DB03128,DB09061","DB00184,DB00657","DB00122,DB00184,DB00237,DB00241,DB00312,DB00418,DB00514,DB00599,DB00657,DB00674,DB00849,DB00898,DB00915,DB01174,DB01199,DB01273,DB01351,DB03128,DB09061","DB00122,DB00184,DB00237,DB00241,DB00312,DB0…
Alzheimer's Disease,NCSTN,2,,,,
Alzheimer's Disease,BACE1,2,,,,
Alzheimer's Disease,BCL2,2,"DB01050,DB01229,DB01367,DB06756,DB08871,DB09213,DB09401",DB01229,"DB01050,DB01229,DB01367,DB06756,DB08871,DB09213,DB09401","DB01050,DB01229,DB01367,DB06756,DB08871,DB09213,DB09401"
Alzheimer's Disease,APP,2,"DB00746,DB01370,DB01593,DB02709,DB09130",,"DB00746,DB01370,DB01593,DB02709,DB09130","DB00746,DB01370,DB01593,DB02709,DB09130"
Alzheimer's Disease,F2,3,"DB00001,DB00055,DB00100,DB00170,DB01593,DB05777,DB06404,DB09109,DB09130,DB09332,DB11166,DB13151","DB00001,DB00114,DB05777,DB09109,DB11166,DB13151","DB00001,DB00055,DB00100,DB00170,DB01593,DB05777,DB06404,DB09109,DB09130,DB09332,DB11166,DB13151","DB00001,DB00055,DB00100,DB00170,DB01593,DB05777,DB06404,DB09109,DB09130,DB09332,DB11166,DB13151"
Alzheimer's Disease,CST3,3,,,,
Alzheimer's Disease,APOE,3,"DB01593,DB09130",,"DB01593,DB09130","DB01593,DB09130"
Alzheimer's Disease,CLU,3,"DB01593,DB09130",,"DB01593,DB09130","DB01593,DB09130"
Alzheimer's Disease,PRNP,3,DB00759,,DB00759,DB00759
Alzheimer's Disease,CLU,3,"DB01593,DB09130",,"DB01593,DB09130","DB01593,DB09130"
Alzheimer's Disease,INSR,4,"DB00030,DB00046,DB00071,DB01277,DB09129,DB12010,DB12267,DB14751","DB00030,DB00046,DB00071,DB09129","DB00030,DB00046,DB00071,DB01277,DB09129,DB12010,DB12267,DB14751","DB00030,DB00046,DB00071,DB01277,DB09129,DB12010,DB12267,DB14751"
Alzheimer's Disease,IGF2,4,,,,
Alzheimer's Disease,IGF1R,4,"DB00030,DB00046,DB00071,DB01277,DB09098,DB12267,DB14751","DB01277,DB09098,DB14751","DB00030,DB00046,DB00071,DB01277,DB09098,DB12267,DB14751","DB00030,DB00046,DB00071,DB01277,DB09098,DB12267,DB14751"
Alzheimer's Disease,IGF1,5,,,,
Alzheimer's Disease,TF,5,"DB00515,DB00677,DB01370,DB01592,DB01593,DB06757,DB09130",,"DB00515,DB00677,DB01370,DB01592,DB01593,DB06757,DB09130","DB00515,DB00677,DB01370,DB01592,DB01593,DB06757,DB09130"
Alzheimer's Disease,HFE,5,,,,
Amphetamine Addiction,SGCZ,0,,,,
Amphetamine Addiction,ARRB2,0,,,,
Amphetamine Addiction,BDNF,0,"DB09130,DB09301,DB11823",,"DB09130,DB09301,DB11823","DB09130,DB09301,DB11823"
Amphetamine Addiction,CDH13,0,,,,
Amphetamine Addiction,TRPM3,0,,,,
Amphetamine Addiction,ACHE,0,,,,
Amphetamine Addiction,ADORA2A,0,"DB00201,DB00277,DB00358,DB00555,DB00640,DB00651,DB00806,DB01303,DB06213","DB00201,DB00277,DB00640,DB00651,DB01303,DB06213","DB00201,DB00277,DB00358,DB00555,DB00640,DB00651,DB00806,DB01303,DB06213","DB00201,DB00277,DB00358,DB00555,DB00640,DB00651,DB00806,DB01303,DB06213"
Amphetamine Addiction,CYP2D6,0,,,,
Amphetamine Addiction,CD55,0,DB00446,,DB00446,DB00446
Amphetamine Addiction,DRD1,0,"DB00246,DB00248,DB00248,DB00334,DB00334,DB00353,DB00363,DB00372,DB00397,DB00408,DB00408,DB00420,DB00458,DB00477,DB00477,DB00502,DB00508,DB00543,DB00555,DB00568,DB00589,DB00623,DB00679,DB00696,DB00726,DB00734,DB00800,DB00805,DB00850,DB00875,DB00988,DB00988,DB01049,DB01063,DB01186,DB01235,DB01239,DB01403,DB01608,DB01621,DB01623,DB01624,DB04946,DB05271,DB06148,DB06216,D…
Amphetamine Addiction,DRD3,0,,,,
Amphetamine Addiction,DRD4,0,,,,
Amphetamine Addiction,FHIT,0,DB04173,DB04173,DB04173,DB04173
Amphetamine Addiction,FOS,0,"DB00852,DB08813",,"DB00852,DB08813","DB00852,DB08813"
Amphetamine Addiction,GABRG2,0,"DB00186,DB00189,DB00228,DB00231,DB00231,DB00237,DB00241,DB00273,DB00292,DB00312,DB00334,DB00371,DB00395,DB00402,DB00404,DB00425,DB00543,DB00555,DB00555,DB00659,DB00690,DB00753,DB00801,DB00801,DB00818,DB00829,DB00829,DB00842,DB00842,DB01028,DB01043,DB01068,DB01159,DB01189,DB01205,DB01205,DB01381,DB01544,DB01559,DB01589,DB01589,DB01595,DB01708,DB01956,DB09118,DB11901…
Amphetamine Addiction,GDNF,0,,,,
Amphetamine Addiction,GRM2,0,,,,
Amphetamine Addiction,GSTM1,0,DB00143,,DB00143,DB00143
Amphetamine Addiction,GSTT1,0,,,,
Amphetamine Addiction,NRG1,0,,,,
Amphetamine Addiction,HTR1B,0,"DB00216,DB00246,DB00247,DB00248,DB00315,DB00320,DB00321,DB00334,DB00363,DB00408,DB00543,DB00571,DB00589,DB00696,DB00904,DB00918,DB01049,DB01186,DB01221,DB01392,DB06153,DB06216,DB09068,DB11273,DB12141","DB00216,DB00247,DB00315,DB00320,DB11273","DB00216,DB00246,DB00247,DB00248,DB00315,DB00320,DB00321,DB00334,DB00363,DB00408,DB00543,DB00571,DB00589,DB00696,DB00904,DB00…
Amphetamine Addiction,HTR3A,0,,,,
Amphetamine Addiction,HTR6,0,,,,
Amphetamine Addiction,MYO5B,0,,,,
Amphetamine Addiction,NOS1,0,"DB00155,DB01221,DB03147,DB03247,DB09241","DB03147,DB09241","DB00155,DB01221,DB03147,DB03247,DB09241","DB00155,DB01221,DB03147,DB03247,DB09241"
Amphetamine Addiction,NPY1R,0,,,,
Amphetamine Addiction,OPRM1,0,"DB00193,DB00295,DB00318,DB00321,DB00333,DB00454,DB00504,DB00514,DB00647,DB00652,DB00704,DB00813,DB00836,DB00904,DB00956,DB01183,DB01209,DB01221,DB01227,DB06204,DB09061,DB09089,DB11186","DB00193,DB00295,DB00333,DB00504,DB00647,DB00652,DB00704,DB00813,DB00956,DB01183,DB01227,DB06204,DB09089","DB00193,DB00295,DB00318,DB00321,DB00333,DB00454,DB00504,DB00514,DB00647,DB00…
Amphetamine Addiction,SERPINA5,0,"DB00013,DB00055",,"DB00013,DB00055","DB00013,DB00055"
Amphetamine Addiction,PDE4B,0,"DB00131,DB00201,DB00201,DB00277,DB00651,DB00806,DB01088,DB01113,DB05676","DB00651,DB01113","DB00131,DB00201,DB00201,DB00277,DB00651,DB00806,DB01088,DB01113,DB05676","DB00131,DB00201,DB00201,DB00277,DB00651,DB00806,DB01088,DB01113,DB05676"
Amphetamine Addiction,PDE4D,0,,,,
Amphetamine Addiction,SLC6A9,0,,,,
Amphetamine Addiction,PDYN,0,,,,
Amphetamine Addiction,PLAT,0,"DB00013,DB00513,DB01088,DB06404,DB09213","DB00513,DB06404","DB00013,DB00513,DB01088,DB06404,DB09213","DB00013,DB00513,DB01088,DB06404,DB09213"
Amphetamine Addiction,POU5F1,0,,,,
Amphetamine Addiction,PRKG1,0,,,,
Amphetamine Addiction,MAP2K5,0,DB12010,,DB12010,DB12010
Amphetamine Addiction,RELA,0,DB08908,,DB08908,DB08908
Amphetamine Addiction,CSMD1,0,,,,
Amphetamine Addiction,PRDM2,0,,,,
Amphetamine Addiction,DCSTAMP,0,,,,
Amphetamine Addiction,LARGE1,0,,,,
Amphetamine Addiction,HS3ST4,0,,,,
Amphetamine Addiction,RAPGEF5,0,,,,
Amphetamine Addiction,COL28A1,0,,,,
Amphetamine Addiction,ZNF423,0,,,,
Amphetamine Addiction,ASTN2,0,,,,
Amphetamine Addiction,NEK1,0,DB12010,,DB12010,DB12010
Amphetamine Addiction,FKBP15,0,,,,
Amphetamine Addiction,AK5,0,,,,
Amphetamine Addiction,RGS17,0,,,,
Amphetamine Addiction,PCOLCE2,0,,,,
Amphetamine Addiction,CCHCR1,0,,,,
Amphetamine Addiction,LINGO2,0,,,,
Amphetamine Addiction,ACSL6,0,,,,
Amphetamine Addiction,SMYD3,0,,,,
Amphetamine Addiction,PSD3,0,,,,
Amphetamine Addiction,CUBN,0,DB00200,,DB00200,DB00200
Amphetamine Addiction,UNC13A,0,,,,
Amphetamine Addiction,DCSTAMP,0,,,,
Amphetamine Addiction,USP48,0,,,,
Amphetamine Addiction,AOAH,0,,,,
Amphetamine Addiction,ZNF385D,0,,,,
Amphetamine Addiction,PDE6C,0,,,,
Amphetamine Addiction,SH3RF3,0,,,,
Amphetamine Addiction,SLC6A3,1,,,,
Amphetamine Addiction,DRD2,1,"DB00182,DB00246,DB00248,DB00268,DB00334,DB00363,DB00372,DB00391,DB00408,DB00409,DB00413,DB00420,DB00450,DB00458,DB00477,DB00502,DB00508,DB00540,DB00543,DB00555,DB00568,DB00589,DB00623,DB00679,DB00696,DB00726,DB00734,DB00805,DB00831,DB00850,DB00875,DB00915,DB00933,DB00934,DB00988,DB01043,DB01049,DB01063,DB01069,DB01100,DB01151,DB01184,DB01186,DB01221,DB01233,DB01235,D…
Amphetamine Addiction,AKT1,1,"DB01169,DB02709",,"DB01169,DB02709","DB01169,DB02709"
Amphetamine Addiction,SNCA,1,"DB02709,DB09130",,"DB02709,DB09130","DB02709,DB09130"
Amphetamine Addiction,PICK1,1,,,"DB00142,DB00898,DB13146","DB00142,DB00898,DB13146"
Amphetamine Addiction,SLC6A4,1,"DB00176,DB00182,DB00191,DB00193,DB00215,DB00245,DB00289,DB00321,DB00408,DB00454,DB00458,DB00472,DB00514,DB00540,DB00543,DB00574,DB00579,DB00656,DB00661,DB00715,DB00726,DB00805,DB00852,DB00907,DB00988,DB01104,DB01142,DB01149,DB01151,DB01175,DB01242,DB01577,DB04821,DB04832,DB04896,DB06148,DB06204,DB06684,DB09016,DB09068,DB09167,DB09195,DB09225","DB00176,DB00191,DB001…
Amphetamine Addiction,EPHX1,2,,,,
Amphetamine Addiction,GSTP1,2,"DB00143,DB00316,DB00363,DB00903,DB01015,DB01242,DB03619,DB09462,DB11672",,"DB00143,DB00316,DB00363,DB00903,DB01015,DB01242,DB03619,DB09462,DB11672,DB09130","DB00143,DB00316,DB00363,DB00903,DB01015,DB01242,DB03619,DB09462,DB11672,DB09130"
Amphetamine Addiction,MTARC2,2,,,,
Amphetamine Addiction,RALY,2,,,DB09130,DB09130
Amphetamine Addiction,COMT,2,"DB00118,DB00323,DB04820",DB00323,"DB00118,DB00323,DB04820,DB09130","DB00118,DB00323,DB04820,DB09130"
AMYOTROPHIC LATERAL SCLEROSIS 1,CALB2,0,,,,
AMYOTROPHIC LATERAL SCLEROSIS 1,CASP1,0,"DB00945,DB01017",,"DB00945,DB01017","DB00945,DB01017"
AMYOTROPHIC LATERAL SCLEROSIS 1,NOM1,0,,,,
AMYOTROPHIC LATERAL SCLEROSIS 1,CD68,0,,,,
AMYOTROPHIC LATERAL SCLEROSIS 1,CNTF,0,,,,
AMYOTROPHIC LATERAL SCLEROSIS 1,FGF6,0,,,,
AMYOTROPHIC LATERAL SCLEROSIS 1,XIAP,0,DB04209,,DB04209,DB04209
AMYOTROPHIC LATERAL SCLEROSIS 1,FMO1,0,,,,
AMYOTROPHIC LATERAL SCLEROSIS 1,GABRA1,0,"DB00186,DB00189,DB00228,DB00231,DB00231,DB00237,DB00241,DB00241,DB00273,DB00273,DB00292,DB00292,DB00312,DB00312,DB00334,DB00371,DB00371,DB00395,DB00402,DB00402,DB00404,DB00404,DB00418,DB00425,DB00474,DB00543,DB00543,DB00555,DB00555,DB00599,DB00659,DB00683,DB00690,DB00753,DB00753,DB00801,DB00801,DB00818,DB00829,DB00829,DB00842,DB00842,DB00849,DB00898,DB009…
AMYOTROPHIC LATERAL SCLEROSIS 1,OTOG,0,,,,
AMYOTROPHIC LATERAL SCLEROSIS 1,GRIA3,0,"DB00142,DB00898,DB13146,DB14507",,"DB00142,DB00898,DB13146,DB14507","DB00142,DB00898,DB13146,DB14507"
AMYOTROPHIC LATERAL SCLEROSIS 1,JAK3,0,"DB08895,DB11817,DB12010",DB08895,"DB08895,DB11817,DB12010","DB08895,DB11817,DB12010"
AMYOTROPHIC LATERAL SCLEROSIS 1,JUND,0,,,DB01169,DB01169
AMYOTROPHIC LATERAL SCLEROSIS 1,KIF3C,0,,,,
AMYOTROPHIC LATERAL SCLEROSIS 1,LDLR,0,DB00707,DB00707,DB00707,DB00707
AMYOTROPHIC LATERAL SCLEROSIS 1,NEFH,0,,,,
AMYOTROPHIC LATERAL SCLEROSIS 1,PDGFA,0,,,,
AMYOTROPHIC LATERAL SCLEROSIS 1,PENK,0,,,,
AMYOTROPHIC LATERAL SCLEROSIS 1,PON1,0,,,,
AMYOTROPHIC LATERAL SCLEROSIS 1,SELPLG,0,,,,
AMYOTROPHIC LATERAL SCLEROSIS 1,SNAI1,0,,,,
AMYOTROPHIC LATERAL SCLEROSIS 1,HOXD13,0,,,,
AMYOTROPHIC LATERAL SCLEROSIS 1,TLE3,0,,,,
AMYOTROPHIC LATERAL SCLEROSIS 1,TMSB4X,0,,,,
AMYOTROPHIC LATERAL SCLEROSIS 1,TNF,0,,DB00005,,
AMYOTROPHIC LATERAL SCLEROSIS 1,WNT7A,0,,,,
AMYOTROPHIC LATERAL SCLEROSIS 1,INA,0,,,,
AMYOTROPHIC LATERAL SCLEROSIS 1,GSX2,0,,,,
AMYOTROPHIC LATERAL SCLEROSIS 1,LAT,0,,,,
AMYOTROPHIC LATERAL SCLEROSIS 1,GBX2,0,,,,
AMYOTROPHIC LATERAL SCLEROSIS 1,TIAM1,0,,,,
AMYOTROPHIC LATERAL SCLEROSIS 1,SLC25A37,0,,,,
AMYOTROPHIC LATERAL SCLEROSIS 1,CTSD,1,DB00071,,"DB00071,DB09130","DB00071,DB09130"
AMYOTROPHIC LATERAL SCLEROSIS 1,BSG,1,,,DB09130,DB09130
AMYOTROPHIC LATERAL SCLEROSIS 1,VIM,1,,,DB09130,DB09130
AMYOTROPHIC LATERAL SCLEROSIS 1,BCL2L1,1,DB09401,,DB09401,DB09401
AMYOTROPHIC LATERAL SCLEROSIS 1,CLU,1,"DB01593,DB09130",,"DB01593,DB09130","DB01593,DB09130"
AMYOTROPHIC LATERAL SCLEROSIS 1,CST3,1,,,,
AMYOTROPHIC LATERAL SCLEROSIS 1,SHC1,1,,,DB01254,DB01254
AMYOTROPHIC LATERAL SCLEROSIS 1,GDI1,1,,,DB09130,DB09130
AMYOTROPHIC LATERAL SCLEROSIS 1,GFAP,1,,,,
AMYOTROPHIC LATERAL SCLEROSIS 1,PRPH,1,,,,
AMYOTROPHIC LATERAL SCLEROSIS 1,HSF1,2,,,,
AMYOTROPHIC LATERAL SCLEROSIS 1,FOS,2,"DB00852,DB08813",,"DB00852,DB08813","DB00852,DB08813"
AMYOTROPHIC LATERAL SCLEROSIS 1,RXRA,2,"DB00132,DB00210,DB00307,DB00412,DB00459,DB00523,DB00749,DB00755,DB01393,DB01436,DB03756,DB04224","DB00307,DB00459,DB00523,DB03756","DB00132,DB00210,DB00307,DB00412,DB00459,DB00523,DB00749,DB00755,DB01393,DB01436,DB03756,DB04224","DB00132,DB00210,DB00307,DB00412,DB00459,DB00523,DB00749,DB00755,DB01393,DB01436,DB03756,DB04224"
AMYOTROPHIC LATERAL SCLEROSIS 1,CREBBP,2,,,,
Amyotrophic Lateral Sclerosis With Dementia,CAMK1G,0,DB12010,,DB12010,DB12010
Amyotrophic Lateral Sclerosis With Dementia,C9orf72,0,,,,
Amyotrophic Lateral Sclerosis With Dementia,PLA2G4A,0,DB00588,,DB00588,DB00588
Amyotrophic Lateral Sclerosis With Dementia,PON1,0,,,,
Amyotrophic Lateral Sclerosis With Dementia,PTGS2,0,"DB00159,DB00210,DB00233,DB00244,DB00316,DB00328,DB00461,DB00480,DB00482,DB00533,DB00573,DB00580,DB00586,DB00605,DB00749,DB00795,DB00812,DB00936,DB00939,DB00945,DB01009,DB01014,DB01041,DB01050,DB01404,DB01628,DB02266,DB02709,DB04743,DB08910,DB09213,DB13346,DB13961","DB00159,DB00316,DB00328,DB00461,DB00482,DB00533,DB00573,DB00580,DB00586,DB00749,…
Amyotrophic Lateral Sclerosis With Dementia,ATXN2,0,,,,
Amyotrophic Lateral Sclerosis With Dementia,MOBP,0,,,,
Amyotrophic Lateral Sclerosis With Dementia,CD40LG,0,,,,
Amyotrophic Lateral Sclerosis With Dementia,SIX2,0,,,,
Amyotrophic Lateral Sclerosis With Dementia,GFAP,0,,,,
Amyotrophic Lateral Sclerosis With Dementia,SLC1A2,0,DB00142,DB00128,DB00142,DB00142
Amyotrophic Lateral Sclerosis With Dementia,SLC6A1,0,DB00906,DB00906,DB00906,DB00906
Amyotrophic Lateral Sclerosis With Dementia,SIGMAR1,0,"DB00321,DB00409,DB00514,DB00514,DB00540,DB00652,DB00704,DB00907,DB01104,DB01708,DB06174,DB11186","DB00652,DB11186","DB00321,DB00409,DB00514,DB00514,DB00540,DB00652,DB00704,DB00907,DB01104,DB01708,DB06174,DB11186","DB00321,DB00409,DB00514,DB00514,DB00540,DB00652,DB00704,DB00907,DB01104,DB01708,DB06174,DB11186"
Amyotrophic Lateral Sclerosis With Dementia,CFAP410,0,,,,
Amyotrophic Lateral Sclerosis With Dementia,SCFD1,0,,,,
Amyotrophic Lateral Sclerosis With Dementia,TNFRSF21,0,,,,
Amyotrophic Lateral Sclerosis With Dementia,DBR1,0,,,,
Amyotrophic Lateral Sclerosis With Dementia,DBX1,0,,,,
Amyotrophic Lateral Sclerosis With Dementia,DPP6,0,,,,
Amyotrophic Lateral Sclerosis With Dementia,GSTP1,1,"DB00143,DB00316,DB00363,DB00903,DB01015,DB01242,DB03619,DB09462,DB11672",,"DB00143,DB00316,DB00363,DB00903,DB01015,DB01242,DB03619,DB09462,DB11672,DB09130","DB00143,DB00316,DB00363,DB00903,DB01015,DB01242,DB03619,DB09462,DB11672,DB09130"
Amyotrophic Lateral Sclerosis With Dementia,SOD1,1,"DB00988,DB01064,DB01593",,"DB00988,DB01064,DB01593,DB00157,DB09130","DB00988,DB01064,DB01593,DB00157,DB09130"
Amyotrophic Lateral Sclerosis With Dementia,SOD2,1,,,"DB00157,DB09130","DB00157,DB09130"
Amyotrophic Lateral Sclerosis With Dementia,TP53,1,"DB00945,DB01593",,"DB00945,DB01593","DB00945,DB01593"
Amyotrophic Lateral Sclerosis With Dementia,SQSTM1,1,,,,
Amyotrophic Lateral Sclerosis With Dementia,OPTN,1,,,,
Amyotrophic Lateral Sclerosis With Dementia,GSR,1,"DB00143,DB00157,DB00262,DB03147,DB03310,DB09130","DB00262,DB03147","DB00143,DB00157,DB00262,DB03147,DB03310,DB09130","DB00143,DB00157,DB00262,DB03147,DB03310,DB09130"
Amyotrophic Lateral Sclerosis With Dementia,TARDBP,1,,,,
Amyotrophic Lateral Sclerosis With Dementia,CHMP2B,1,,,,
Anaplastic carcinoma,ADCY5,0,DB09121,,DB09121,DB09121
Anaplastic carcinoma,ALCAM,0,,,,
Anaplastic carcinoma,ATP7B,0,,,,
Anaplastic carcinoma,SCARB1,0,DB00144,,DB00144,DB00144
Anaplastic carcinoma,MIR3615,0,,,,
Anaplastic carcinoma,COL5A1,0,,,,
Anaplastic carcinoma,CSF2,0,,,,
Anaplastic carcinoma,CSF3,0,,,,
Anaplastic carcinoma,CSN2,0,,,,
Anaplastic carcinoma,GJB5,0,,,,
Anaplastic carcinoma,DUSP6,0,,,,
Anaplastic carcinoma,TYMP,0,,,,
Anaplastic carcinoma,S1PR1,0,DB09105,DB09105,DB09105,DB09105
Anaplastic carcinoma,FABP4,0,,,,
Anaplastic carcinoma,EFEMP1,0,,,,
Anaplastic carcinoma,GATM,0,,,,
Anaplastic carcinoma,GGT1,0,,,,
Anaplastic carcinoma,GSTT1,0,,,,
Anaplastic carcinoma,IL11RA,0,,,,
Anaplastic carcinoma,ID3,0,,,,
Anaplastic carcinoma,ID4,0,,,,
Anaplastic carcinoma,IL6ST,0,,,,
Anaplastic carcinoma,INSIG1,0,,,,
Anaplastic carcinoma,LPL,0,"DB06439,DB09568,DB13751","DB06439,DB09568","DB06439,DB09568,DB13751","DB06439,DB09568,DB13751"
Anaplastic carcinoma,EPCAM,0,"DB06607,DB09336,DB11075",DB09336,"DB06607,DB09336,DB11075","DB06607,DB09336,DB11075"
Anaplastic carcinoma,KITLG,0,,,,
Anaplastic carcinoma,MGP,0,DB01373,,DB01373,DB01373
Anaplastic carcinoma,COX1,0,,,,
Anaplastic carcinoma,NDN,0,,,,
Anaplastic carcinoma,OXT,0,,,,
Anaplastic carcinoma,FURIN,0,DB04951,,DB04951,DB04951
Anaplastic carcinoma,PDGFA,0,,,,
Anaplastic carcinoma,ABCB1,0,"DB00482,DB00778,DB00813",,"DB00482,DB00778,DB00813","DB00482,DB00778,DB00813"
Anaplastic carcinoma,PRLR,0,,,,
Anaplastic carcinoma,PTGS1,0,"DB00159,DB00244,DB00316,DB00328,DB00350,DB00461,DB00573,DB00586,DB00605,DB00711,DB00749,DB00795,DB00812,DB00936,DB00939,DB00945,DB01009,DB01014,DB01050,DB02266,DB02709,DB08814,DB09213,DB13346","DB00159,DB00244,DB00316,DB00573,DB00586,DB00795,DB00936,DB00939,DB00945,DB01014,DB01050,DB02266,DB08814,DB09213,DB13346","DB00159,DB00244,DB00316,DB00328,DB00350,DB00461,DB005…
Anaplastic carcinoma,PTGS2,0,"DB00159,DB00210,DB00233,DB00244,DB00316,DB00328,DB00461,DB00480,DB00482,DB00533,DB00573,DB00580,DB00586,DB00605,DB00749,DB00795,DB00812,DB00936,DB00939,DB00945,DB01009,DB01014,DB01041,DB01050,DB01404,DB01628,DB02266,DB02709,DB04743,DB08910,DB09213,DB13346,DB13961","DB00159,DB00316,DB00328,DB00461,DB00482,DB00533,DB00573,DB00580,DB00586,DB00749,DB00795,DB00812,DB00936…
Anaplastic carcinoma,PTN,0,,,,
Anaplastic carcinoma,AIRE,0,,,,
Anaplastic carcinoma,RBP1,0,"DB00162,DB00459",,"DB00162,DB00459","DB00162,DB00459"
Anaplastic carcinoma,RBP4,0,DB00755,,DB00755,DB00755
Anaplastic carcinoma,SELENOP,0,,,,
Anaplastic carcinoma,SLC12A2,0,"DB00214,DB00761,DB00887,DB01325","DB00214,DB00887","DB00214,DB00761,DB00887,DB01325","DB00214,DB00761,DB00887,DB01325"
Anaplastic carcinoma,SNCG,0,,,,
Anaplastic carcinoma,SOX9,0,,,,
Anaplastic carcinoma,THRSP,0,,,,
Anaplastic carcinoma,TLE4,0,,,,
Anaplastic carcinoma,TLR4,0,"DB01183,DB03017,DB11193,DB13615","DB03017,DB13615","DB01183,DB03017,DB11193,DB13615","DB01183,DB03017,DB11193,DB13615"
Anaplastic carcinoma,TSHR,0,,,,
Anaplastic carcinoma,CASK,0,DB12010,,DB12010,DB12010
Anaplastic carcinoma,LIN7A,0,,,,
Anaplastic carcinoma,TSC22D1,0,,,,
Anaplastic carcinoma,MPZL1,0,,,,
Anaplastic carcinoma,MRC2,0,,,,
Anaplastic carcinoma,MERTK,0,,,,
Anaplastic carcinoma,SPINT2,0,,,,
Anaplastic carcinoma,PLK2,0,DB12010,,DB12010,DB12010
Anaplastic carcinoma,PADI4,0,,,,
Anaplastic carcinoma,LY96,0,"DB00295,DB00333,DB03017",DB03017,"DB00295,DB00333,DB03017","DB00295,DB00333,DB03017"
Anaplastic carcinoma,CEMIP2,0,,,,
Anaplastic carcinoma,G0S2,0,,,,
Anaplastic carcinoma,ANGPTL4,0,,,,
Anaplastic carcinoma,ACKR3,0,,,,
Anaplastic carcinoma,KRT71,0,,,,
Anaplastic carcinoma,TMEM37,0,,,,
Anaplastic carcinoma,ASIP,0,,,,
Anaplastic carcinoma,KRAS,1,,,,
Anaplastic carcinoma,KRT5,1,DB01593,,DB01593,DB01593
Anaplastic carcinoma,STMN1,1,,,DB09130,DB09130
Anaplastic carcinoma,LGALS7,1,,,,
Anaplastic carcinoma,ANXA1,1,"DB00288,DB00591,DB01234",,"DB00288,DB00591,DB01234,DB09130","DB00288,DB00591,DB01234,DB09130"
Anaplastic carcinoma,ANXA4,1,,,DB09130,DB09130
Anaplastic carcinoma,MDH2,1,"DB00157,DB04272,DB09092",DB09092,"DB00157,DB04272,DB09092,DB09130","DB00157,DB04272,DB09092,DB09130"
Anaplastic carcinoma,MET,1,"DB08865,DB08875,DB12010,DB12267","DB08865,DB08875","DB08865,DB08875,DB12010,DB12267","DB08865,DB08875,DB12010,DB12267"
Anaplastic carcinoma,AQP1,1,DB00819,,DB00819,DB00819
Anaplastic carcinoma,RHOA,1,,,DB09130,DB09130
Anaplastic carcinoma,MIF,1,,,DB09130,DB09130
Anaplastic carcinoma,ACTB,1,,,DB09130,DB09130
Anaplastic carcinoma,MYC,1,"DB00945,DB08813",,"DB00945,DB08813","DB00945,DB08813"
Anaplastic carcinoma,SLC25A10,1,DB00139,,DB00139,DB00139
Anaplastic carcinoma,DBI,1,,,"DB00157,DB09130","DB00157,DB09130"
Anaplastic carcinoma,PEBP1,1,DB09130,,DB09130,DB09130
Anaplastic carcinoma,DES,1,,,,
Anaplastic carcinoma,DNMT1,1,"DB00928,DB01035",DB00928,"DB00928,DB01035","DB00928,DB01035"
Anaplastic carcinoma,PGAM1,1,DB09130,,DB09130,DB09130
Anaplastic carcinoma,DNMT3B,1,,,,
Anaplastic carcinoma,PHB,1,,,"DB00157,DB09130","DB00157,DB09130"
Anaplastic carcinoma,PKM,1,"DB00119,DB09130",,"DB00119,DB09130","DB00119,DB09130"
Anaplastic carcinoma,PLAUR,1,"DB00009,DB00013,DB00031",,"DB00009,DB00013,DB00031","DB00009,DB00013,DB00031"
Anaplastic carcinoma,PPARA,1,"DB00132,DB00159,DB00313,DB00328,DB00412,DB00573,DB00636,DB01039,DB01050,DB01132,DB01393,DB01708,DB02266,DB02709,DB03017,DB03756,DB03796,DB04224,DB09213,DB11133,DB11605,DB13961","DB00636,DB01039,DB01393,DB03756","DB00132,DB00159,DB00313,DB00328,DB00412,DB00573,DB00636,DB01039,DB01050,DB01132,DB01393,DB01708,DB02266,DB02709,DB03017,DB03756,DB03796,DB04224,DB09213,DB111…
Anaplastic carcinoma,CCND1,1,"DB00945,DB01169,DB11718",,"DB00945,DB01169,DB11718","DB00945,DB01169,DB11718"
Anaplastic carcinoma,PSMA4,1,,,,
Anaplastic carcinoma,PSME1,1,,,DB09130,DB09130
Anaplastic carcinoma,PTBP1,1,,,DB09130,DB09130
Anaplastic carcinoma,BCL2,1,"DB01050,DB01229,DB01367,DB06756,DB08871,DB09213,DB09401",DB01229,"DB01050,DB01229,DB01367,DB06756,DB08871,DB09213,DB09401","DB01050,DB01229,DB01367,DB06756,DB08871,DB09213,DB09401"
Anaplastic carcinoma,BCL2L1,1,DB09401,,DB09401,DB09401
Anaplastic carcinoma,EEF1A1,1,"DB01593,DB09130",,"DB01593,DB09130","DB01593,DB09130"
Anaplastic carcinoma,RAN,1,,,DB09130,DB09130
Anaplastic carcinoma,EGFR,1,"DB00002,DB00072,DB00281,DB00317,DB00530,DB01259,DB05294,DB08916,DB10772,DB12010,DB12267","DB00002,DB00317,DB00398,DB00530,DB01259,DB05294,DB08916,DB10772,DB12267","DB00002,DB00072,DB00281,DB00317,DB00530,DB01259,DB05294,DB08916,DB10772,DB12010,DB12267","DB00002,DB00072,DB00281,DB00317,DB00530,DB01259,DB05294,DB08916,DB10772,DB12010,DB12267"
Anaplastic carcinoma,RB1,1,"DB00030,DB00071",,"DB00030,DB00071","DB00030,DB00071"
Anaplastic carcinoma,EIF5A,1,,,DB09130,DB09130
Anaplastic carcinoma,ENO1,1,"DB01593,DB09130",,"DB01593,DB09130,DB00157","DB01593,DB09130,DB00157"
Anaplastic carcinoma,RCN1,1,,,,
Anaplastic carcinoma,RPL3,1,"DB04865,DB09092",DB04865,"DB04865,DB09092,DB09130","DB04865,DB09092,DB09130"
Anaplastic carcinoma,RPL6,1,,,DB09130,DB09130
Anaplastic carcinoma,RPS14,1,,,DB09130,DB09130
Anaplastic carcinoma,S100A6,1,DB11093,,"DB11093,DB09130","DB11093,DB09130"
Anaplastic carcinoma,SCD,1,,,,
Anaplastic carcinoma,EPHX1,1,,,,
Anaplastic carcinoma,SRSF2,1,,,,
Anaplastic carcinoma,SGK1,1,DB03247,,DB03247,DB03247
Anaplastic carcinoma,SNRPD3,1,,,,
Anaplastic carcinoma,SOD2,1,,,"DB00157,DB09130","DB00157,DB09130"
Anaplastic carcinoma,BRCA1,1,,,,
Anaplastic carcinoma,STAT3,1,,,"DB01169,DB09130","DB01169,DB09130"
Anaplastic carcinoma,PRDX2,1,DB09130,,"DB09130,DB00157","DB09130,DB00157"
Anaplastic carcinoma,TF,1,"DB00515,DB00677,DB01370,DB01592,DB01593,DB06757,DB09130",,"DB00515,DB00677,DB01370,DB01592,DB01593,DB06757,DB09130","DB00515,DB00677,DB01370,DB01592,DB01593,DB06757,DB09130"
Anaplastic carcinoma,ACSL1,1,DB00131,,DB00131,DB00131
Anaplastic carcinoma,TKT,1,DB09130,,"DB09130,DB00157","DB09130,DB00157"
Anaplastic carcinoma,CAPZB,1,,,DB09130,DB09130
Anaplastic carcinoma,FHIT,1,DB04173,DB04173,DB04173,DB04173
Anaplastic carcinoma,TP53,1,"DB00945,DB01593",,"DB00945,DB01593","DB00945,DB01593"
Anaplastic carcinoma,TPM3,1,,,DB09130,DB09130
Anaplastic carcinoma,TRPS1,1,,,,
Anaplastic carcinoma,FN1,1,"DB01593,DB08888",DB08888,"DB01593,DB08888,DB09130","DB01593,DB08888,DB09130"
Anaplastic carcinoma,UBE2I,1,,,,
Anaplastic carcinoma,UCP2,1,,,,
Anaplastic carcinoma,VHL,1,,,,
Anaplastic carcinoma,EZR,1,,,DB09130,DB09130
Anaplastic carcinoma,XDH,1,"DB00437,DB00583,DB03147","DB00437,DB03147","DB00437,DB00583,DB03147","DB00437,DB00583,DB03147"
Anaplastic carcinoma,YWHAZ,1,,,DB09130,DB09130
Anaplastic carcinoma,GATA3,1,,,,
Anaplastic carcinoma,TP63,1,,,,
Anaplastic carcinoma,VAMP8,1,,,,
Anaplastic carcinoma,URI1,1,,,,
Anaplastic carcinoma,KYAT1,1,DB00114,,DB00114,DB00114
Anaplastic carcinoma,CCNH,1,,,,
Anaplastic carcinoma,GNAI2,1,,,DB09130,DB09130
Anaplastic carcinoma,TP53I3,1,,,,
Anaplastic carcinoma,GDA,1,,,,
Anaplastic carcinoma,GSS,1,"DB00143,DB00145,DB00151,DB06151,DB09130",DB06151,"DB00143,DB00145,DB00151,DB06151,DB09130","DB00143,DB00145,DB00151,DB06151,DB09130"
Anaplastic carcinoma,BASP1,1,,,DB09130,DB09130
Anaplastic carcinoma,GSTP1,1,"DB00143,DB00316,DB00363,DB00903,DB01015,DB01242,DB03619,DB09462,DB11672",,"DB00143,DB00316,DB00363,DB00903,DB01015,DB01242,DB03619,DB09462,DB11672,DB09130","DB00143,DB00316,DB00363,DB00903,DB01015,DB01242,DB03619,DB09462,DB11672,DB09130"
Anaplastic carcinoma,ACTN4,1,,,DB09130,DB09130
Anaplastic carcinoma,CDC42,1,,,DB09130,DB09130
Anaplastic carcinoma,CORO1A,1,,,,
Anaplastic carcinoma,HBA1,1,"DB00358,DB00893,DB01592,DB01593,DB06154,DB09112,DB09130,DB09140,DB09146,DB09517","DB00893,DB01592,DB06154,DB09112,DB09146","DB00358,DB00893,DB01592,DB01593,DB06154,DB09112,DB09130,DB09140,DB09146,DB09517","DB00358,DB00893,DB01592,DB01593,DB06154,DB09112,DB09130,DB09140,DB09146,DB09517"
Anaplastic carcinoma,HIF1A,1,DB01136,,DB01136,DB01136
Anaplastic carcinoma,HNRNPA1,1,,,DB09130,DB09130
Anaplastic carcinoma,HRAS,1,,,,
Anaplastic carcinoma,CDH1,1,,,,
Anaplastic carcinoma,LSR,1,,,,
Anaplastic carcinoma,CDK4,1,"DB09073,DB12010",DB09073,"DB09073,DB12010,DB09130","DB09073,DB12010,DB09130"
Anaplastic carcinoma,ACTG1,1,DB09130,,DB09130,DB09130
Anaplastic carcinoma,CNN3,1,,,,
Anaplastic carcinoma,TUBB2B,1,,,DB09130,DB09130
Anaplastic carcinoma,PGR,2,"DB00294,DB00351,DB00367,DB00378,DB00396,DB00421,DB00431,DB00588,DB00648,DB00834,DB00957,DB01395,DB01406,DB01428,DB06713,DB08867,DB08906,DB09123,DB09389,DB11619","DB00294,DB00351,DB00367,DB00378,DB00396,DB00957,DB06713,DB08867,DB09123,DB09389","DB00294,DB00351,DB00367,DB00378,DB00396,DB00421,DB00431,DB00588,DB00648,DB00834,DB00957,DB01395,DB01406,DB01428,DB06713,DB08867…
Anaplastic carcinoma,ESR1,2,"DB00255,DB00286,DB00294,DB00367,DB00396,DB00431,DB00481,DB00539,DB00624,DB00648,DB00655,DB00675,DB00756,DB00783,DB00841,DB00957,DB00977,DB01065,DB01183,DB01185,DB01196,DB01406,DB01428,DB01593,DB01708,DB02709,DB04824,DB04930,DB06710,DB11619","DB00255,DB00286,DB00481,DB00539,DB00648,DB00655,DB00675,DB00783,DB00977,DB01196,DB01406,DB11619","DB00255,DB00286,DB00294,DB0036…
Anaplastic carcinoma,STAT5A,2,,,"DB08895,DB11817","DB08895,DB11817"
Anaplastic carcinoma,ESR2,2,"DB00255,DB00286,DB00396,DB00481,DB00655,DB00675,DB00783,DB01196,DB01428,DB01708","DB00255,DB00286,DB00481,DB01196","DB00255,DB00286,DB00396,DB00481,DB00655,DB00675,DB00783,DB01196,DB01428,DB01708","DB00255,DB00286,DB00396,DB00481,DB00655,DB00675,DB00783,DB01196,DB01428,DB01708"
Anaplastic carcinoma,PTEN,2,,,,
Anaplastic carcinoma,TGFB1,3,,,,
Anaplastic carcinoma,TGFBR2,3,"DB09462,DB10770,DB10772,DB12010",DB10772,"DB09462,DB10770,DB10772,DB12010","DB09462,DB10770,DB10772,DB12010"
Anaplastic carcinoma,RASA1,3,,,,
Anaplastic carcinoma,PIK3R1,3,DB01064,,DB01064,DB01064
Anemia,AGT,0,"DB01593,DB09130",,"DB01593,DB09130","DB01593,DB09130"
Anemia,ATP7A,0,,,,
Anemia,CDK6,0,DB09073,DB09073,DB09073,DB09073
Anemia,CSF2,0,,,,
Anemia,CSF3,0,,,,
Anemia,EPO,0,,,,
Anemia,ASPG,0,,,,
Anemia,HP,0,,,"DB01593,DB09130","DB01593,DB09130"
Anemia,IFNA2,0,,,,
Anemia,IGF2,0,,,,
Anemia,IL2,0,"DB00852,DB01327,DB05299,DB05676",,"DB00852,DB01327,DB05299,DB05676","DB00852,DB01327,DB05299,DB05676"
Anemia,IL3,0,,,,
Anemia,KRAS,0,,,,
Anemia,MTHFR,0,DB00115,,DB00115,DB00115
Anemia,PRL,0,,,,
Anemia,PTH,0,,,,
Anemia,REN,0,"DB00350,DB09026",DB09026,"DB00350,DB09026","DB00350,DB09026"
Anemia,TNF,0,,DB00005,,
Anemia,TNFRSF10A,0,,,,
Anemia,SLC40A1,0,,,,
Anemia,DIXDC1,0,,,,
Anemia,HAMP,0,,,,
Anemia,SLC46A1,0,,,,
Anemia,NPS,0,,,,
Anemia,NUP98,1,,,,
Anemia,ATG5,1,,,,
Anemia,ATG7,1,,,,
Anemia,PARP1,1,"DB00277,DB01593,DB02701,DB09074,DB11760","DB02701,DB09074,DB11760","DB00277,DB01593,DB02701,DB09074,DB11760,DB09130","DB00277,DB01593,DB02701,DB09074,DB11760,DB09130"
Anemia,TYMS,2,"DB00293,DB00322,DB00440,DB00441,DB00642,DB09327",DB09327,"DB00293,DB00322,DB00440,DB00441,DB00642,DB09327","DB00293,DB00322,DB00440,DB00441,DB00642,DB09327"
Anemia,GSR,2,"DB00143,DB00157,DB00262,DB03147,DB03310,DB09130","DB00262,DB03147","DB00143,DB00157,DB00262,DB03147,DB03310,DB09130","DB00143,DB00157,DB00262,DB03147,DB03310,DB09130"
Anemia,SOD2,2,,,"DB00157,DB09130","DB00157,DB09130"
Anxiety States, Neurotic,GRM8,0,,,,
Anxiety States, Neurotic,HTR7,0,,,,
Anxiety States, Neurotic,IFNA2,0,,,,
Anxiety States, Neurotic,MDK,0,,,,
Anxiety States, Neurotic,MECP2,0,,,,
Anxiety States, Neurotic,NPY,0,DB00191,DB00191,DB00191,DB00191
Anxiety States, Neurotic,ADORA2A,0,"DB00201,DB00277,DB00358,DB00555,DB00640,DB00651,DB00806,DB01303,DB06213","DB00201,DB00277,DB00640,DB00651,DB01303,DB06213","DB00201,DB00277,DB00358,DB00555,DB00640,DB00651,DB00806,DB01303,DB06213","DB00201,DB00277,DB00358,DB00555,DB00640,DB00651,DB00806,DB01303,DB06213"
Anxiety States, Neurotic,APP,0,"DB00746,DB01370,DB01593,DB02709,DB09130",,"DB00746,DB01370,DB01593,DB02709,DB09130","DB00746,DB01370,DB01593,DB02709,DB09130"
Anxiety States, Neurotic,CHRNA5,0,"DB00184,DB00674,DB00898",DB00184,"DB00184,DB00674,DB00898","DB00184,DB00674,DB00898"
Anxiety States, Neurotic,CHRNB2,0,"DB00184,DB00514,DB00564,DB00572,DB00657,DB00674,DB00747,DB00753,DB00898,DB00981,DB01245,DB01273","DB00184,DB00657,DB01273","DB00184,DB00514,DB00564,DB00572,DB00657,DB00674,DB00747,DB00753,DB00898,DB00981,DB01245,DB01273","DB00184,DB00514,DB00564,DB00572,DB00657,DB00674,DB00747,DB00753,DB00898,DB00981,DB01245,DB01273"
Anxiety States, Neurotic,CNR1,0,,,,
Anxiety States, Neurotic,CRH,0,,,,
Anxiety States, Neurotic,CRHR1,0,,,,
Anxiety States, Neurotic,CRHR2,0,,,,
Anxiety States, Neurotic,CRP,0,,,,
Anxiety States, Neurotic,DNMT1,0,"DB00928,DB01035",DB00928,"DB00928,DB01035","DB00928,DB01035"
Anxiety States, Neurotic,DRD2,0,"DB00182,DB00246,DB00248,DB00268,DB00334,DB00363,DB00372,DB00391,DB00408,DB00409,DB00413,DB00420,DB00450,DB00458,DB00477,DB00502,DB00508,DB00540,DB00543,DB00555,DB00568,DB00589,DB00623,DB00679,DB00696,DB00726,DB00734,DB00805,DB00831,DB00850,DB00875,DB00915,DB00933,DB00934,DB00988,DB01043,DB01049,DB01063,DB01069,DB01100,DB01151,DB01184,DB01186,DB01221,DB01233,DB0123…
Anxiety States, Neurotic,FMR1,0,,,,
Anxiety States, Neurotic,FOS,0,"DB00852,DB08813",,"DB00852,DB08813","DB00852,DB08813"
Anxiety States, Neurotic,GABRA2,0,"DB00186,DB00189,DB00228,DB00231,DB00231,DB00237,DB00241,DB00241,DB00273,DB00292,DB00312,DB00312,DB00334,DB00371,DB00371,DB00402,DB00402,DB00404,DB00404,DB00418,DB00425,DB00543,DB00555,DB00555,DB00599,DB00659,DB00683,DB00690,DB00753,DB00801,DB00801,DB00818,DB00829,DB00829,DB00842,DB00842,DB00849,DB00898,DB01028,DB01043,DB01068,DB01159,DB01189,DB01198,DB01205,DB01…
Anxiety States, Neurotic,NPY1R,0,,,,
Anxiety States, Neurotic,OXT,0,,,,
Anxiety States, Neurotic,PAM,0,DB00126,,DB00126,DB00126
Anxiety States, Neurotic,SERPINA1,0,"DB01593,DB09130",,"DB01593,DB09130,DB00364,DB11571","DB01593,DB09130,DB00364,DB11571"
Anxiety States, Neurotic,SLC6A3,0,,,,
Anxiety States, Neurotic,SLC6A4,0,"DB00176,DB00182,DB00191,DB00193,DB00215,DB00245,DB00289,DB00321,DB00408,DB00454,DB00458,DB00472,DB00514,DB00540,DB00543,DB00574,DB00579,DB00656,DB00661,DB00715,DB00726,DB00805,DB00852,DB00907,DB00988,DB01104,DB01142,DB01149,DB01151,DB01175,DB01242,DB01577,DB04821,DB04832,DB04896,DB06148,DB06204,DB06684,DB09016,DB09068,DB09167,DB09195,DB09225","DB00176,DB00191,DB…
Anxiety States, Neurotic,TNF,0,,DB00005,,
Anxiety States, Neurotic,CARTPT,0,,,,
Anxiety States, Neurotic,EOMES,0,,,,
Anxiety States, Neurotic,RGS1,0,,,,
Anxiety States, Neurotic,MAGI2,0,,,,
Anxiety States, Neurotic,RAI1,0,,,,
Anxiety States, Neurotic,MIR34A,0,,,,
Anxiety States, Neurotic,SHANK1,0,,,,
Anxiety States, Neurotic,RFX3,0,,,,
Anxiety States, Neurotic,UCN,0,,,,
Anxiety States, Neurotic,GNB1,1,,,,
Anxiety States, Neurotic,MIF,1,,,DB09130,DB09130
Anxiety States, Neurotic,GLO1,1,"DB00143,DB00328",,"DB00143,DB00328,DB09130","DB00143,DB00328,DB09130"
Arsenic Poisoning, Inorganic,CXCL2,0,,,,
Arsenic Poisoning, Inorganic,CXCL3,0,,,,
Arsenic Poisoning, Inorganic,HSPA1B,0,,,,
Arsenic Poisoning, Inorganic,ID2,0,,,,
Arsenic Poisoning, Inorganic,IL1A,0,,,,
Arsenic Poisoning, Inorganic,IL1B,0,"DB01017,DB05260,DB06168,DB06372,DB10772,DB11967","DB05260,DB06168,DB06372,DB10772","DB01017,DB05260,DB06168,DB06372,DB10772,DB11967","DB01017,DB05260,DB06168,DB06372,DB10772,DB11967"
Arsenic Poisoning, Inorganic,AQP9,0,,,,
Arsenic Poisoning, Inorganic,CD44,0,DB08818,DB08818,"DB08818,DB09130","DB08818,DB09130"
Arsenic Poisoning, Inorganic,CRP,0,,,,
Arsenic Poisoning, Inorganic,IL1RN,0,DB06372,,DB06372,DB06372
Arsenic Poisoning, Inorganic,INPP5A,0,,,,
Arsenic Poisoning, Inorganic,KCNJ2,0,,,,
Arsenic Poisoning, Inorganic,MT1A,0,,,,
Arsenic Poisoning, Inorganic,MTHFR,0,DB00115,,DB00115,DB00115
Arsenic Poisoning, Inorganic,GADD45B,0,,,,
Arsenic Poisoning, Inorganic,NR4A2,0,,,,
Arsenic Poisoning, Inorganic,PDE4B,0,"DB00131,DB00201,DB00201,DB00277,DB00651,DB00806,DB01088,DB01113,DB05676","DB00651,DB01113","DB00131,DB00201,DB00201,DB00277,DB00651,DB00806,DB01088,DB01113,DB05676","DB00131,DB00201,DB00201,DB00277,DB00651,DB00806,DB01088,DB01113,DB05676"
Arsenic Poisoning, Inorganic,PFKFB3,0,,,,
Arsenic Poisoning, Inorganic,PTX3,0,,,,
Arsenic Poisoning, Inorganic,ZFAND6,0,,,,
Arsenic Poisoning, Inorganic,RUFY3,0,,,,
Arsenic Poisoning, Inorganic,CCL4,0,,,,
Arsenic Poisoning, Inorganic,CCL20,0,,,,
Arsenic Poisoning, Inorganic,TRAPPC10,0,,,,
Arsenic Poisoning, Inorganic,TNF,0,,DB00005,,
Arsenic Poisoning, Inorganic,TNFAIP6,0,"DB00945,DB08818",,"DB00945,DB08818","DB00945,DB08818"
Arsenic Poisoning, Inorganic,UBE2E1,0,,,,
Arsenic Poisoning, Inorganic,IER3,0,,,,
Arsenic Poisoning, Inorganic,CCRL2,0,,,,
Arsenic Poisoning, Inorganic,MIR152,0,,,,
Arsenic Poisoning, Inorganic,CD83,0,,,,
Arsenic Poisoning, Inorganic,MINPP1,0,,,,
Arsenic Poisoning, Inorganic,ZNF267,0,,,,
Arsenic Poisoning, Inorganic,N4BP2L2,0,,,,
Arsenic Poisoning, Inorganic,SOX18,0,,,,
Arsenic Poisoning, Inorganic,TNIK,0,DB12010,,DB12010,DB12010
Arsenic Poisoning, Inorganic,TAF1D,0,,,,
Arsenic Poisoning, Inorganic,USP13,0,,,,
Arsenic Poisoning, Inorganic,CCL3L1,0,,,,
Arsenic Poisoning, Inorganic,AS3MT,0,DB00118,,DB00118,DB00118
Arsenic Poisoning, Inorganic,ZNF331,0,,,,
Arsenic Poisoning, Inorganic,CCL3L3,0,,,,
Arsenic Poisoning, Inorganic,NDUFB8,1,DB00157,DB00157,"DB00157,DB02659","DB00157,DB02659"
Arsenic Poisoning, Inorganic,PNP,1,"DB00242,DB00900",DB00242,"DB00242,DB00900","DB00242,DB00900"
Arsenic Poisoning, Inorganic,ERCC4,1,,,,
Arsenic Poisoning, Inorganic,TP53,1,"DB00945,DB01593",,"DB00945,DB01593","DB00945,DB01593"
Arsenic Poisoning, Inorganic,SFPQ,1,DB09130,,DB09130,DB09130
Arsenic Poisoning, Inorganic,PIAS1,1,,,,
Arsenic Poisoning, Inorganic,KRT10,1,"DB01593,DB09130",,"DB01593,DB09130","DB01593,DB09130"
Arsenic Poisoning, Inorganic,ERCC3,1,,,,
Arsenic Poisoning, Inorganic,ERCC1,1,,,,
Arsenic Poisoning, Inorganic,PELI1,1,,,,
Arsenic Poisoning, Inorganic,SKIL,1,,,,
Arsenic Poisoning, Inorganic,SOD2,1,,,"DB00157,DB09130","DB00157,DB09130"
Arsenic Poisoning, Inorganic,ATXN7,1,,,,
Arsenic Poisoning, Inorganic,SRP68,1,,,DB09130,DB09130
Arsenic Poisoning, Inorganic,TRA2A,1,,,,
Arsenic Poisoning, Inorganic,SSBP1,1,,,DB09130,DB09130
Arsenic Poisoning, Inorganic,USO1,2,,,,
Arsenic Poisoning, Inorganic,GOLGA4,2,,,,
Arsenic Poisoning, Inorganic,AKAP9,2,,,DB11093,DB11093
Arthritis, Adjuvant-Induced,AHR,0,"DB00338,DB00379,DB00393,DB00499,DB01076,DB01097,DB01404,DB02709,DB11577",,"DB00338,DB00379,DB00393,DB00499,DB01076,DB01097,DB01404,DB02709,DB11577","DB00338,DB00379,DB00393,DB00499,DB01076,DB01097,DB01404,DB02709,DB11577"
Arthritis, Adjuvant-Induced,ALB,0,"DB00276,DB00493,DB00545,DB01045,DB06713,DB12965",,"DB00276,DB00493,DB00545,DB01045,DB06713,DB12965,DB01593,DB09130","DB00276,DB00493,DB00545,DB01045,DB06713,DB12965,DB01593,DB09130"
Arthritis, Adjuvant-Induced,CALCA,0,,,,
Arthritis, Adjuvant-Induced,CD69,0,,,,
Arthritis, Adjuvant-Induced,COL2A1,0,DB00048,,DB00048,DB00048
Arthritis, Adjuvant-Induced,CP,0,,,,
Arthritis, Adjuvant-Induced,CRP,0,,,,
Arthritis, Adjuvant-Induced,GSK3B,0,"DB12010,DB14507",,"DB12010,DB14507","DB12010,DB14507"
Arthritis, Adjuvant-Induced,IFNG,0,"DB01250,DB01296,DB05676,DB10770,DB10772","DB01250,DB10772","DB01250,DB01296,DB05676,DB10770,DB10772","DB01250,DB01296,DB05676,DB10770,DB10772"
Arthritis, Adjuvant-Induced,IL1B,0,"DB01017,DB05260,DB06168,DB06372,DB10772,DB11967","DB05260,DB06168,DB06372,DB10772","DB01017,DB05260,DB06168,DB06372,DB10772,DB11967","DB01017,DB05260,DB06168,DB06372,DB10772,DB11967"
Arthritis, Adjuvant-Induced,IL4,0,,,,
Arthritis, Adjuvant-Induced,IL6,0,"DB01404,DB09036,DB10770,DB10772,DB11967","DB09036,DB10772","DB01404,DB09036,DB10770,DB10772,DB11967","DB01404,DB09036,DB10770,DB10772,DB11967"
Arthritis, Adjuvant-Induced,IL10,0,,,,
Arthritis, Adjuvant-Induced,IL13,0,,,,
Arthritis, Adjuvant-Induced,IL17A,0,,,,
Arthritis, Adjuvant-Induced,LEP,0,,,,
Arthritis, Adjuvant-Induced,MMP3,0,,,,
Arthritis, Adjuvant-Induced,MPO,0,"DB00244,DB00535,DB00583,DB01065,DB04821",DB00571,"DB00244,DB00535,DB00583,DB01065,DB04821","DB00244,DB00535,DB00583,DB01065,DB04821"
Arthritis, Adjuvant-Induced,TNFRSF11B,0,,,,
Arthritis, Adjuvant-Induced,ABCB1,0,"DB00482,DB00778,DB00813",,"DB00482,DB00778,DB00813","DB00482,DB00778,DB00813"
Arthritis, Adjuvant-Induced,PTGER4,0,DB00917,DB00917,DB00917,DB00917
Arthritis, Adjuvant-Induced,SPRR2B,0,,,,
Arthritis, Adjuvant-Induced,SAA1,0,,,,
Arthritis, Adjuvant-Induced,SFRP4,0,,,,
Arthritis, Adjuvant-Induced,TAC1,0,,,,
Arthritis, Adjuvant-Induced,TNF,0,,DB00005,,
Arthritis, Adjuvant-Induced,VEGFA,0,"DB00112,DB01017,DB01120,DB01136,DB03088,DB03754,DB05294,DB06779,DB08885,DB09301,DB10772","DB00112,DB08885,DB10772","DB00112,DB01017,DB01120,DB01136,DB03088,DB03754,DB05294,DB06779,DB08885,DB09301,DB10772","DB00112,DB01017,DB01120,DB01136,DB03088,DB03754,DB05294,DB06779,DB08885,DB09301,DB10772"
Arthritis, Adjuvant-Induced,IL1RL1,0,,,,
Arthritis, Adjuvant-Induced,ADIPOQ,0,,,,
Arthritis, Adjuvant-Induced,IL33,0,,,,
Arthritis, Adjuvant-Induced,MUC7,0,,,,
Arthritis, Adjuvant-Induced,CAT,1,DB01213,,DB01213,DB01213
Arthritis, Adjuvant-Induced,ACSL5,1,,,,
Arthritis, Adjuvant-Induced,ACSL1,1,DB00131,,DB00131,DB00131
Arthritis, Adjuvant-Induced,ACSL4,1,"DB00159,DB00412",,"DB00159,DB00412","DB00159,DB00412"
Arthritis, Adjuvant-Induced,TXNDC5,1,,,DB09130,DB09130
Arthritis, Adjuvant-Induced,STAT3,2,,,"DB01169,DB09130","DB01169,DB09130"
Arthritis, Adjuvant-Induced,DNMT1,2,"DB00928,DB01035",DB00928,"DB00928,DB01035","DB00928,DB01035"
Arthritis, Adjuvant-Induced,EGFR,2,"DB00002,DB00072,DB00281,DB00317,DB00530,DB01259,DB05294,DB08916,DB10772,DB12010,DB12267","DB00002,DB00317,DB00398,DB00530,DB01259,DB05294,DB08916,DB10772,DB12267","DB00002,DB00072,DB00281,DB00317,DB00530,DB01259,DB05294,DB08916,DB10772,DB12010,DB12267","DB00002,DB00072,DB00281,DB00317,DB00530,DB01259,DB05294,DB08916,DB10772,DB12010,DB12267"
Arthritis, Adjuvant-Induced,STAT1,2,,,,
Asthma,ADRB2,0,"DB00182,DB00195,DB00217,DB00248,DB00334,DB00368,DB00397,DB00449,DB00489,DB00540,DB00571,DB00598,DB00726,DB00841,DB00852,DB00925,DB01049,DB01064,DB01136,DB01151,DB01182,DB01365,DB06216,DB06262,DB11273","DB00195,DB00368,DB00449,DB00489,DB01049,DB01064,DB06262,DB11273","DB00182,DB00195,DB00217,DB00248,DB00334,DB00368,DB00397,DB00449,DB00489,DB00540,DB00571,DB00598,DB00726,DB00841,DB0…
Asthma,ALOX5,0,,,,
Asthma,AREG,0,,,,
Asthma,ARG2,0,"DB00125,DB00129",,"DB00125,DB00129","DB00125,DB00129"
Asthma,BGLAP,0,"DB00170,DB01022,DB05260",,"DB00170,DB01022,DB05260","DB00170,DB01022,DB05260"
Asthma,ADCY2,0,DB09121,,DB09121,DB09121
Asthma,ADCYAP1R1,0,,,,
Asthma,NQO1,0,"DB00170,DB00266,DB03147",DB03147,"DB00170,DB00266,DB03147","DB00170,DB00266,DB03147"
Asthma,CTNNA3,0,,,,
Asthma,EDN1,0,,,,
Asthma,HLA-G,0,,,,
Asthma,HMOX1,0,DB00157,,DB00157,DB00157
Asthma,HNMT,0,DB00613,DB00613,DB00613,DB00613
Asthma,HSD11B2,0,,,,
Asthma,TNC,0,,,,
Asthma,ICAM1,0,"DB00108,DB08818",DB08818,"DB00108,DB08818","DB00108,DB08818"
Asthma,IL1B,0,"DB01017,DB05260,DB06168,DB06372,DB10772,DB11967","DB05260,DB06168,DB06372,DB10772","DB01017,DB05260,DB06168,DB06372,DB10772,DB11967","DB01017,DB05260,DB06168,DB06372,DB10772,DB11967"
Asthma,IL1RN,0,DB06372,,DB06372,DB06372
Asthma,IL4,0,,,,
Asthma,IL5,0,DB06602,DB06602,DB06602,DB06602
Asthma,IL13,0,,,,
Asthma,KRT19,0,,,,
Asthma,MMP9,0,"DB00143,DB01017,DB01197,DB01296,DB01593",DB01296,"DB00143,DB01017,DB01197,DB01296,DB01593","DB00143,DB01017,DB01197,DB01296,DB01593"
Asthma,MMP10,0,,,,
Asthma,PHF11,0,,,,
Asthma,NOS2,0,,,,
Asthma,NPY,0,DB00191,DB00191,DB00191,DB00191
Asthma,PDE4B,0,"DB00131,DB00201,DB00201,DB00277,DB00651,DB00806,DB01088,DB01113,DB05676","DB00651,DB01113","DB00131,DB00201,DB00201,DB00277,DB00651,DB00806,DB01088,DB01113,DB05676","DB00131,DB00201,DB00201,DB00277,DB00651,DB00806,DB01088,DB01113,DB05676"
Asthma,PDE4D,0,,,,
Asthma,PLAU,0,,DB00013,,
Asthma,PTEN,0,,,,
Asthma,RNASE3,0,,,,
Asthma,CCL2,0,"DB01406,DB09301",,"DB01406,DB09301","DB01406,DB09301"
Asthma,CCL5,0,,,,
Asthma,CCL11,0,,,,
Asthma,GSDMB,0,,,,
Asthma,TGFB1,0,,,,
Asthma,TIMP3,0,,,,
Asthma,TNF,0,,DB00005,,
Asthma,VEGFA,0,"DB00112,DB01017,DB01120,DB01136,DB03088,DB03754,DB05294,DB06779,DB08885,DB09301,DB10772","DB00112,DB08885,DB10772","DB00112,DB01017,DB01120,DB01136,DB03088,DB03754,DB05294,DB06779,DB08885,DB09301,DB10772","DB00112,DB01017,DB01120,DB01136,DB03088,DB03754,DB05294,DB06779,DB08885,DB09301,DB10772"
Asthma,PLA2G7,0,,,,
Asthma,TRPA1,0,,,,
Asthma,IL1RL1,0,,,,
Asthma,CXCL14,0,,,,
Asthma,RAD50,0,,,,
Asthma,TNIP1,0,,,,
Asthma,KIF3A,0,,,,
Asthma,PTGDR2,0,,,,
Asthma,IKZF3,0,,,,
Asthma,SCGB3A2,0,,,,
Asthma,TBX21,0,,,,
Asthma,PYHIN1,0,,,,
Asthma,TSLP,0,,,,
Asthma,IL33,0,,,,
Asthma,ORMDL3,0,,,,
Asthma,CDHR3,0,,,,
Asthma,WNT8A,0,,,,
Asthma,HAND2,0,,,,
Asthma,SOX5,0,,,,
Asthma,IFNL3,0,,,,
Asthma,NPSR1,0,,,,
Asthma,BCL2,1,"DB01050,DB01229,DB01367,DB06756,DB08871,DB09213,DB09401",DB01229,"DB01050,DB01229,DB01367,DB06756,DB08871,DB09213,DB09401","DB01050,DB01229,DB01367,DB06756,DB08871,DB09213,DB09401"
Asthma,ARG1,1,"DB00129,DB03904,DB06757",,"DB00129,DB03904,DB06757","DB00129,DB03904,DB06757"
Asthma,ALDH2,1,"DB00157,DB00536,DB00822",DB00822,"DB00157,DB00536,DB00822,DB09130","DB00157,DB00536,DB00822,DB09130"
Asthma,PPP2CA,1,DB00163,,"DB00163,DB09130","DB00163,DB09130"
Asthma,GSTM1,1,DB00143,,DB00143,DB00143
Asthma,GSTP1,1,"DB00143,DB00316,DB00363,DB00903,DB01015,DB01242,DB03619,DB09462,DB11672",,"DB00143,DB00316,DB00363,DB00903,DB01015,DB01242,DB03619,DB09462,DB11672,DB09130","DB00143,DB00316,DB00363,DB00903,DB01015,DB01242,DB03619,DB09462,DB11672,DB09130"
Asthma,SOD1,1,"DB00988,DB01064,DB01593",,"DB00988,DB01064,DB01593,DB00157,DB09130","DB00988,DB01064,DB01593,DB00157,DB09130"
Asthma,CAT,1,DB01213,,DB01213,DB01213
Asthma,HLA-DPB1,2,,,,
Asthma,HLA-DQA1,2,,,,
Asthma,HLA-DQB1,2,,,,
Asthma,HLA-DRB1,2,,,,
Asthma,CD14,2,,,,
Asthma,DNMT1,3,"DB00928,DB01035",DB00928,"DB00928,DB01035","DB00928,DB01035"
Asthma,PARP1,3,"DB00277,DB01593,DB02701,DB09074,DB11760","DB02701,DB09074,DB11760","DB00277,DB01593,DB02701,DB09074,DB11760,DB09130","DB00277,DB01593,DB02701,DB09074,DB11760,DB09130"
Asthma,WDR36,3,,,,
Asthma,MYB,3,,,,
Astrocytoma,ACVR1,0,DB12010,,DB12010,DB12010
Astrocytoma,BRAF,0,"DB00398,DB08881,DB08896,DB08912,DB11718,DB12010","DB08881,DB08912,DB11718","DB00398,DB08881,DB08896,DB08912,DB11718,DB12010","DB00398,DB08881,DB08896,DB08912,DB11718,DB12010"
Astrocytoma,FGFR1,0,"DB00039,DB00398,DB01109,DB08896,DB08901,DB09078,DB09079,DB12010,DB12147","DB09079,DB12147","DB00039,DB00398,DB01109,DB08896,DB08901,DB09078,DB09079,DB12010,DB12147","DB00039,DB00398,DB01109,DB08896,DB08901,DB09078,DB09079,DB12010,DB12147"
Astrocytoma,HGF,0,DB01109,,DB01109,DB01109
Astrocytoma,KRAS,0,,,,
Astrocytoma,MET,0,"DB08865,DB08875,DB12010,DB12267","DB08865,DB08875","DB08865,DB08875,DB12010,DB12267","DB08865,DB08875,DB12010,DB12267"
Astrocytoma,MMP3,0,,,,
Astrocytoma,MMP9,0,"DB00143,DB01017,DB01197,DB01296,DB01593",DB01296,"DB00143,DB01017,DB01197,DB01296,DB01593","DB00143,DB01017,DB01197,DB01296,DB01593"
Astrocytoma,NF1,0,,,,
Astrocytoma,NTRK2,0,"DB00321,DB11823,DB12010,DB14723",DB14723,"DB00321,DB11823,DB12010,DB14723","DB00321,DB11823,DB12010,DB14723"
Astrocytoma,PTPN11,0,,,DB09130,DB09130
Astrocytoma,NDRG1,0,,,,
Astrocytoma,DLL3,0,,,,
Astrocytoma,HEY1,0,,,,
Astrocytoma,HOXB9,0,,,,
Astrocytoma,SOX15,0,,,,
Astrocytoma,HIF1A,1,DB01136,,DB01136,DB01136
Astrocytoma,LATS2,1,,,,
Astrocytoma,LATS1,1,DB12010,,DB12010,DB12010
Astrocytoma,NOTCH1,1,,,,
Astrocytoma,NOTCH2,1,,,,
Astrocytoma,AR,2,"DB00255,DB00367,DB00396,DB00421,DB00499,DB00621,DB00623,DB00624,DB00648,DB00655,DB00675,DB00687,DB00957,DB01026,DB01063,DB01185,DB01395,DB01406,DB01428,DB01608,DB01708,DB02266,DB04839,DB06710,DB06713,DB08604,DB08867,DB09123,DB09389,DB11619,DB11901","DB00499,DB00621,DB00624,DB00687,DB01185,DB01708,DB02266,DB04839,DB06710,DB09123,DB11901","DB00255,DB00367,DB00396,DB00421,DB00499,D…
Astrocytoma,NCOA3,2,,,,
Astrocytoma,ESR2,2,"DB00255,DB00286,DB00396,DB00481,DB00655,DB00675,DB00783,DB01196,DB01428,DB01708","DB00255,DB00286,DB00481,DB01196","DB00255,DB00286,DB00396,DB00481,DB00655,DB00675,DB00783,DB01196,DB01428,DB01708","DB00255,DB00286,DB00396,DB00481,DB00655,DB00675,DB00783,DB01196,DB01428,DB01708"
Astrocytoma,ESR1,2,"DB00255,DB00286,DB00294,DB00367,DB00396,DB00431,DB00481,DB00539,DB00624,DB00648,DB00655,DB00675,DB00756,DB00783,DB00841,DB00957,DB00977,DB01065,DB01183,DB01185,DB01196,DB01406,DB01428,DB01593,DB01708,DB02709,DB04824,DB04930,DB06710,DB11619","DB00255,DB00286,DB00481,DB00539,DB00648,DB00655,DB00675,DB00783,DB00977,DB01196,DB01406,DB11619","DB00255,DB00286,DB00294,DB00367,DB00396…
Ataxia, Spinocerebellar,GRM1,0,DB00142,,DB00142,DB00142
Ataxia, Spinocerebellar,MME,0,DB09292,DB09292,DB09292,DB09292
Ataxia, Spinocerebellar,PRKCG,0,"DB00675,DB12010",,"DB00675,DB12010","DB00675,DB12010"
Ataxia, Spinocerebellar,PELI1,0,,,,
Ataxia, Spinocerebellar,TRPC3,0,,,,
Ataxia, Spinocerebellar,CACNA1G,0,,,,
Ataxia, Spinocerebellar,GFI1,0,,,,
Ataxia, Spinocerebellar,AFG3L2,0,,,DB00157,DB00157
Ataxia, Spinocerebellar,FOXC1,0,,,,
Ataxia, Spinocerebellar,PPP2R2B,0,,,,
Ataxia, Spinocerebellar,AFG3L2,0,,,DB00157,DB00157
Ataxia, Spinocerebellar,SNTG2,0,,,,
Ataxia, Spinocerebellar,SYT14,0,,,,
Ataxia, Spinocerebellar,TDP2,0,,,,
Ataxia, Spinocerebellar,CWF19L1,0,,,,
Ataxia, Spinocerebellar,RFX6,0,,,,
Ataxia, Spinocerebellar,SCYL1,0,,,,
Ataxia, Spinocerebellar,ELOVL5,0,,,,
Ataxia, Spinocerebellar,UBA5,0,,,,
Ataxia, Spinocerebellar,TTBK2,0,,,,
Ataxia, Spinocerebellar,RUBCN,0,,,,
Ataxia, Spinocerebellar,STING1,0,,,,
Ataxia, Spinocerebellar,FAT2,0,,,,
Ataxia, Spinocerebellar,CCDC88C,0,,,,
Ataxia, Spinocerebellar,SEM1,0,,,,
Ataxia, Spinocerebellar,RBM17,1,,,,
Ataxia, Spinocerebellar,ATXN1L,1,,,,
Ataxia, Spinocerebellar,ATXN1,1,,,,
Ataxia, Spinocerebellar,ATXN2,1,,,,
Ataxia, Spinocerebellar,STUB1,1,,,,
Ataxia, Spinocerebellar,NOP56,2,,,DB09130,DB09130
Ataxia, Spinocerebellar,H2BC14,2,,,,
Ataxia, Spinocerebellar,WWOX,2,,,,
Ataxia, Spinocerebellar,SPTBN2,2,,,,
Atherosclerosis,AGER,0,,,,
Atherosclerosis,AGT,0,"DB01593,DB09130",,"DB01593,DB09130","DB01593,DB09130"
Atherosclerosis,AHR,0,"DB00338,DB00379,DB00393,DB00499,DB01076,DB01097,DB01404,DB02709,DB11577",,"DB00338,DB00379,DB00393,DB00499,DB01076,DB01097,DB01404,DB02709,DB11577","DB00338,DB00379,DB00393,DB00499,DB01076,DB01097,DB01404,DB02709,DB11577"
Atherosclerosis,ALOX5,0,,,,
Atherosclerosis,ALOX5AP,0,,,,
Atherosclerosis,MIR331,0,,,,
Atherosclerosis,ALOX15,0,,,,
Atherosclerosis,FASLG,0,,,DB01254,DB01254
Atherosclerosis,CETP,0,,,,
Atherosclerosis,CNR2,0,,,,
Atherosclerosis,CRP,0,,,,
Atherosclerosis,CYBA,0,DB00514,,DB00514,DB00514
Atherosclerosis,CYP27A1,0,,,,
Atherosclerosis,ESR1,0,"DB00255,DB00286,DB00294,DB00367,DB00396,DB00431,DB00481,DB00539,DB00624,DB00648,DB00655,DB00675,DB00756,DB00783,DB00841,DB00957,DB00977,DB01065,DB01183,DB01185,DB01196,DB01406,DB01428,DB01593,DB01708,DB02709,DB04824,DB04930,DB06710,DB11619","DB00255,DB00286,DB00481,DB00539,DB00648,DB00655,DB00675,DB00783,DB00977,DB01196,DB01406,DB11619","DB00255,DB00286,DB00294,DB00367,DB0…
Atherosclerosis,GSTM1,0,DB00143,,DB00143,DB00143
Atherosclerosis,HRH1,0,,,,
Atherosclerosis,HSPA1B,0,,,,
Atherosclerosis,ICAM1,0,"DB00108,DB08818",DB08818,"DB00108,DB08818","DB00108,DB08818"
Atherosclerosis,IFNG,0,"DB01250,DB01296,DB05676,DB10770,DB10772","DB01250,DB10772","DB01250,DB01296,DB05676,DB10770,DB10772","DB01250,DB01296,DB05676,DB10770,DB10772"
Atherosclerosis,IGF2,0,,,,
Atherosclerosis,IL6,0,"DB01404,DB09036,DB10770,DB10772,DB11967","DB09036,DB10772","DB01404,DB09036,DB10770,DB10772,DB11967","DB01404,DB09036,DB10770,DB10772,DB11967"
Atherosclerosis,LDLR,0,DB00707,DB00707,DB00707,DB00707
Atherosclerosis,LPA,0,,,,
Atherosclerosis,MMP1,0,,,,
Atherosclerosis,NOS2,0,,,,
Atherosclerosis,NOS3,0,"DB00125,DB00155,DB00360,DB01110,DB05676",,"DB00125,DB00155,DB00360,DB01110,DB05676","DB00125,DB00155,DB00360,DB01110,DB05676"
Atherosclerosis,NPC1,0,,,,
Atherosclerosis,SERPINE1,0,"DB00009,DB00013,DB00031,DB00055,DB09130",,"DB00009,DB00013,DB00031,DB00055,DB09130","DB00009,DB00013,DB00031,DB00055,DB09130"
Atherosclerosis,PLA2G2A,0,"DB00328,DB00586,DB01381,DB02325,DB03017",DB03017,"DB00328,DB00586,DB01381,DB02325,DB03017","DB00328,DB00586,DB01381,DB02325,DB03017"
Atherosclerosis,PLAT,0,"DB00013,DB00513,DB01088,DB06404,DB09213","DB00513,DB06404","DB00013,DB00513,DB01088,DB06404,DB09213","DB00013,DB00513,DB01088,DB06404,DB09213"
Atherosclerosis,PON1,0,,,,
Atherosclerosis,PPARG,0,"DB00132,DB00159,DB00244,DB00313,DB00328,DB00412,DB00573,DB00731,DB00795,DB00966,DB01014,DB01039,DB01050,DB01118,DB01132,DB01393,DB02266,DB02709,DB03756,DB04224,DB08604,DB09061,DB09213,DB11133,DB11672,DB13961","DB00412,DB00795,DB01132,DB03756,DB11133","DB00132,DB00159,DB00244,DB00313,DB00328,DB00412,DB00573,DB00731,DB00795,DB00966,DB01014,DB01039,DB01050,DB01118,DB01132,DB…
Atherosclerosis,PTGS2,0,"DB00159,DB00210,DB00233,DB00244,DB00316,DB00328,DB00461,DB00480,DB00482,DB00533,DB00573,DB00580,DB00586,DB00605,DB00749,DB00795,DB00812,DB00936,DB00939,DB00945,DB01009,DB01014,DB01041,DB01050,DB01404,DB01628,DB02266,DB02709,DB04743,DB08910,DB09213,DB13346,DB13961","DB00159,DB00316,DB00328,DB00461,DB00482,DB00533,DB00573,DB00580,DB00586,DB00749,DB00795,DB00812,DB00936,DB00…
Atherosclerosis,CCL2,0,"DB01406,DB09301",,"DB01406,DB09301","DB01406,DB09301"
Atherosclerosis,CCL3,0,,,,
Atherosclerosis,CCL4,0,,,,
Atherosclerosis,TLR4,0,"DB01183,DB03017,DB11193,DB13615","DB03017,DB13615","DB01183,DB03017,DB11193,DB13615","DB01183,DB03017,DB11193,DB13615"
Atherosclerosis,TNF,0,,DB00005,,
Atherosclerosis,TTPA,0,,,,
Atherosclerosis,VEGFA,0,"DB00112,DB01017,DB01120,DB01136,DB03088,DB03754,DB05294,DB06779,DB08885,DB09301,DB10772","DB00112,DB08885,DB10772","DB00112,DB01017,DB01120,DB01136,DB03088,DB03754,DB05294,DB06779,DB08885,DB09301,DB10772","DB00112,DB01017,DB01120,DB01136,DB03088,DB03754,DB05294,DB06779,DB08885,DB09301,DB10772"
Atherosclerosis,TRPV1,0,,,,
Atherosclerosis,SOCS3,0,,,,
Atherosclerosis,ADIPOQ,0,,,,
Atherosclerosis,ABCG5,0,,,,
Atherosclerosis,LTA4H,1,DB01197,,"DB01197,DB09130","DB01197,DB09130"
Atherosclerosis,PARP1,1,"DB00277,DB01593,DB02701,DB09074,DB11760","DB02701,DB09074,DB11760","DB00277,DB01593,DB02701,DB09074,DB11760,DB09130","DB00277,DB01593,DB02701,DB09074,DB11760,DB09130"
Atherosclerosis,SOD2,1,,,"DB00157,DB09130","DB00157,DB09130"
Atherosclerosis,SIRT1,1,,,,
Atherosclerosis,STAT3,1,,,"DB01169,DB09130","DB01169,DB09130"
Atherosclerosis,APOE,2,"DB01593,DB09130",,"DB01593,DB09130","DB01593,DB09130"
Atherosclerosis,APOA4,2,,,"DB01593,DB09130","DB01593,DB09130"
Atherosclerosis,HP,2,,,"DB01593,DB09130","DB01593,DB09130"
Atherosclerosis,VCAM1,2,"DB00898,DB01136,DB11338",,"DB00898,DB01136,DB11338","DB00898,DB01136,DB11338"
Atherosclerosis,SOD1,2,"DB00988,DB01064,DB01593",,"DB00988,DB01064,DB01593,DB00157,DB09130","DB00988,DB01064,DB01593,DB00157,DB09130"
Atrial Fibrillation,NKX2-5,0,,,,
Atrial Fibrillation,CYP2C19,0,,,,
Atrial Fibrillation,ACE,0,"DB00178,DB00691,DB01197","DB00178,DB00691,DB01197","DB00178,DB00691,DB01197","DB00178,DB00691,DB01197"
Atrial Fibrillation,DES,0,,,,
Atrial Fibrillation,EDN1,0,,,,
Atrial Fibrillation,HTR4,0,"DB00604,DB00904,DB01049,DB01079,DB01233,DB06480,DB11273,DB12141","DB00604,DB01079,DB06480,DB11273","DB00604,DB00904,DB01049,DB01079,DB01233,DB06480,DB11273,DB12141","DB00604,DB00904,DB01049,DB01079,DB01233,DB06480,DB11273,DB12141"
Atrial Fibrillation,ZFHX3,0,,,,
Atrial Fibrillation,KCNA5,0,"DB06217,DB06637,DB11633","DB06217,DB06637","DB06217,DB06637,DB11633","DB06217,DB06637,DB11633"
Atrial Fibrillation,KCND3,0,"DB00280,DB00458,DB06217,DB06637,DB11633","DB06217,DB06637","DB00280,DB00458,DB06217,DB06637,DB11633","DB00280,DB00458,DB06217,DB06637,DB11633"
Atrial Fibrillation,KCNN3,0,,,,
Atrial Fibrillation,NPPB,0,,,,
Atrial Fibrillation,SLC4A10,0,,,,
Atrial Fibrillation,SCN5A,0,"DB00192,DB00252,DB00280,DB00281,DB00313,DB00379,DB00527,DB00532,DB00564,DB00661,DB00740,DB00907,DB00908,DB00909,DB01035,DB01182,DB01195,DB01346,DB05541,DB06217,DB11633,DB13269","DB00192,DB00252,DB00280,DB00281,DB00379,DB00527,DB00532,DB00564,DB00740,DB00908,DB00909,DB01182,DB01195,DB01346,DB06217,DB13269","DB00192,DB00252,DB00280,DB00281,DB00313,DB00379,DB00527,DB0053…
Atrial Fibrillation,SCN10A,0,,,,
Atrial Fibrillation,SELE,0,,,,
Atrial Fibrillation,SYNE2,0,,,,
Atrial Fibrillation,VWF,0,"DB00025,DB06081",DB00025,"DB00025,DB06081","DB00025,DB06081"
Atrial Fibrillation,PRRX1,0,,,,
Atrial Fibrillation,PPFIA4,0,,,,
Atrial Fibrillation,AOPEP,0,,,,
Atrial Fibrillation,SH3PXD2A,0,,,,
Atrial Fibrillation,KCNE2,0,,,,
Atrial Fibrillation,HCN4,0,,,,
Atrial Fibrillation,NEBL,0,,,,
Atrial Fibrillation,SYNGAP1,0,,,,
Atrial Fibrillation,SCN8A,0,,,,
Atrial Fibrillation,CAV1,1,,,DB12267,DB12267
Atrial Fibrillation,CAV2,1,,,,
Atrial Fibrillation,NOS3,1,"DB00125,DB00155,DB00360,DB01110,DB05676",,"DB00125,DB00155,DB00360,DB01110,DB05676","DB00125,DB00155,DB00360,DB01110,DB05676"
Attention Deficit Disorder,STS,0,,,,
Attention Deficit Disorder,CHRNA4,0,"DB00184,DB00237,DB00241,DB00312,DB00418,DB00514,DB00564,DB00572,DB00599,DB00657,DB00674,DB00747,DB00753,DB00783,DB00849,DB00898,DB00915,DB00981,DB01174,DB01245,DB01273,DB01351","DB00184,DB00657,DB01273","DB00184,DB00237,DB00241,DB00312,DB00418,DB00514,DB00564,DB00572,DB00599,DB00657,DB00674,DB00747,DB00753,DB00783,DB00849,DB00898,DB00915,DB00981,DB01174,DB0124…
Attention Deficit Disorder,CHRNB2,0,"DB00184,DB00514,DB00564,DB00572,DB00657,DB00674,DB00747,DB00753,DB00898,DB00981,DB01245,DB01273","DB00184,DB00657,DB01273","DB00184,DB00514,DB00564,DB00572,DB00657,DB00674,DB00747,DB00753,DB00898,DB00981,DB01245,DB01273","DB00184,DB00514,DB00564,DB00572,DB00657,DB00674,DB00747,DB00753,DB00898,DB00981,DB01245,DB01273"
Attention Deficit Disorder,CNR1,0,,,,
Attention Deficit Disorder,COMT,0,"DB00118,DB00323,DB04820",DB00323,"DB00118,DB00323,DB04820,DB09130","DB00118,DB00323,DB04820,DB09130"
Attention Deficit Disorder,DRD2,0,"DB00182,DB00246,DB00248,DB00268,DB00334,DB00363,DB00372,DB00391,DB00408,DB00409,DB00413,DB00420,DB00450,DB00458,DB00477,DB00502,DB00508,DB00540,DB00543,DB00555,DB00568,DB00589,DB00623,DB00679,DB00696,DB00726,DB00734,DB00805,DB00831,DB00850,DB00875,DB00915,DB00933,DB00934,DB00988,DB01043,DB01049,DB01063,DB01069,DB01100,DB01151,DB01184,DB01186,DB01221,DB01233,DB01…
Attention Deficit Disorder,DRD4,0,,,,
Attention Deficit Disorder,DRD5,0,"DB00246,DB00248,DB00248,DB00334,DB00334,DB00408,DB00408,DB00458,DB00477,DB00477,DB00555,DB00568,DB00589,DB00696,DB00726,DB00800,DB00988,DB00988,DB01049,DB01186,DB01235,DB01403,DB01624,DB05271,DB06148,DB09225,DB11584","DB00800,DB00988,DB00988,DB01049,DB01186","DB00246,DB00248,DB00248,DB00334,DB00334,DB00408,DB00408,DB00458,DB00477,DB00477,DB00555,DB00568,DB00589,…
Attention Deficit Disorder,FGD1,0,,,,
Attention Deficit Disorder,GRM1,0,DB00142,,DB00142,DB00142
Attention Deficit Disorder,GRM5,0,"DB00659,DB06201",DB00659,"DB00659,DB06201","DB00659,DB06201"
Attention Deficit Disorder,ADGRL3,0,,,,
Attention Deficit Disorder,GRM8,0,,,,
Attention Deficit Disorder,PTPRD,0,,,,
Attention Deficit Disorder,SLC6A3,0,,,,
Attention Deficit Disorder,TACR1,0,,,,
Attention Deficit Disorder,SNTG2,0,,,,
Attention Deficit Disorder,S100A5,0,,,,
Attention Deficit Disorder,GIT1,0,,,,
Attention Deficit Disorder,AS3MT,0,DB00118,,DB00118,DB00118
Attention Deficit Disorder,TPH2,0,,,,
Autism Spectrum Disorders,CIRBP,0,,,,
Autism Spectrum Disorders,DHCR24,0,,,,
Autism Spectrum Disorders,DIO2,0,,,,
Autism Spectrum Disorders,DIO3,0,,,,
Autism Spectrum Disorders,DNMT3A,0,,,,
Autism Spectrum Disorders,GPR50,0,,,,
Autism Spectrum Disorders,AVPR1A,0,,,,
Autism Spectrum Disorders,BDNF,0,"DB09130,DB09301,DB11823",,"DB09130,DB09301,DB11823","DB09130,DB09301,DB11823"
Autism Spectrum Disorders,CDH10,0,,,,
Autism Spectrum Disorders,DNMT3B,0,,,,
Autism Spectrum Disorders,SIX2,0,,,,
Autism Spectrum Disorders,DPYD,0,"DB03147,DB03247,DB09257,DB09327","DB03147,DB09327","DB03147,DB03247,DB09257,DB09327","DB03147,DB03247,DB09257,DB09327"
Autism Spectrum Disorders,EN2,0,,,,
Autism Spectrum Disorders,GABRA5,0,"DB00186,DB00189,DB00228,DB00231,DB00231,DB00237,DB00241,DB00241,DB00273,DB00292,DB00312,DB00312,DB00334,DB00371,DB00371,DB00395,DB00402,DB00402,DB00404,DB00404,DB00418,DB00543,DB00555,DB00555,DB00599,DB00659,DB00683,DB00690,DB00753,DB00801,DB00801,DB00818,DB00829,DB00829,DB00842,DB00842,DB00849,DB00898,DB01028,DB01043,DB01068,DB01159,DB01189,DB01198,DB01205,DB0…
Autism Spectrum Disorders,GABRB3,0,"DB00186,DB00189,DB00228,DB00231,DB00231,DB00237,DB00241,DB00273,DB00292,DB00312,DB00371,DB00402,DB00404,DB00431,DB00543,DB00555,DB00592,DB00602,DB00659,DB00690,DB00753,DB00801,DB00801,DB00818,DB00818,DB00829,DB00829,DB00842,DB00842,DB00898,DB01028,DB01043,DB01068,DB01159,DB01189,DB01205,DB01544,DB01559,DB01589,DB01589,DB01595,DB01708,DB01956,DB06716,DB09118,DB1…
Autism Spectrum Disorders,HFE,0,,,,
Autism Spectrum Disorders,ITGB3,0,"DB00054,DB00063,DB00098,DB00451,DB00775,DB02709","DB00054,DB00063,DB00775","DB00054,DB00063,DB00098,DB00451,DB00775,DB02709","DB00054,DB00063,DB00098,DB00451,DB00775,DB02709"
Autism Spectrum Disorders,JARID2,0,,,,
Autism Spectrum Disorders,MEF2C,0,,,,
Autism Spectrum Disorders,MTNR1A,0,"DB00980,DB01065,DB02709","DB00980,DB01065","DB00980,DB01065,DB02709","DB00980,DB01065,DB02709"
Autism Spectrum Disorders,MTNR1B,0,"DB00980,DB01065,DB02709","DB00980,DB01065","DB00980,DB01065,DB02709","DB00980,DB01065,DB02709"
Autism Spectrum Disorders,NTSR1,0,,,,
Autism Spectrum Disorders,OXTR,0,,,,
Autism Spectrum Disorders,PCDH9,0,,,,
Autism Spectrum Disorders,RELN,0,,,,
Autism Spectrum Disorders,RYR2,0,DB09085,DB09085,DB09085,DB09085
Autism Spectrum Disorders,SCN1A,0,"DB00252,DB00273,DB00313,DB00909,DB01121,DB01595,DB04855,DB04930,DB05541,DB13269","DB00252,DB00909,DB01121,DB04855,DB04930,DB13269","DB00252,DB00273,DB00313,DB00909,DB01121,DB01595,DB04855,DB04930,DB05541,DB13269","DB00252,DB00273,DB00313,DB00909,DB01121,DB01595,DB04855,DB04930,DB05541,DB13269"
Autism Spectrum Disorders,SFSWAP,0,,,,
Autism Spectrum Disorders,SLC16A2,0,,,,
Autism Spectrum Disorders,SYNE2,0,,,,
Autism Spectrum Disorders,SOX9,0,,,,
Autism Spectrum Disorders,NEMF,0,,,,
Autism Spectrum Disorders,CIC,0,,,,
Autism Spectrum Disorders,NRXN1,0,DB11093,,DB11093,DB11093
Autism Spectrum Disorders,DIP2A,0,,,,
Autism Spectrum Disorders,RAI1,0,,,,
Autism Spectrum Disorders,IL1RAPL1,0,,,,
Autism Spectrum Disorders,SNTG2,0,,,,
Autism Spectrum Disorders,LRRN3,0,,,,
Autism Spectrum Disorders,HEY1,0,,,,
Autism Spectrum Disorders,FOXP1,0,,,,
Autism Spectrum Disorders,TSHZ3,0,,,,
Autism Spectrum Disorders,DPP10,0,,,,
Autism Spectrum Disorders,TSHZ3,0,,,,
Autism Spectrum Disorders,TET1,0,,,,
Autism Spectrum Disorders,SHANK3,0,,,,
Autism Spectrum Disorders,CEP41,0,,,,
Autism Spectrum Disorders,PTCHD1,0,,,,
Autism Spectrum Disorders,CTTNBP2,0,,,,
Autism Spectrum Disorders,UPP2,0,,,,
Autism Spectrum Disorders,TET3,0,,,,
Autism Spectrum Disorders,IQGAP3,0,,,,
Autism Spectrum Disorders,PTCHD1,0,,,,
Autism Spectrum Disorders,UNC80,0,,,,
Autism Spectrum Disorders,LRRTM3,0,,,,
Autism Spectrum Disorders,MIR486-1,0,,,,
Autism Spectrum Disorders,ASMT,0,,,,
Autism Spectrum Disorders,DAB1,0,,,,
Autism Spectrum Disorders,CHD8,1,,,,
Autism Spectrum Disorders,ANKRD11,1,,,,
Autism Spectrum Disorders,TBL1X,1,,,,
Autism Spectrum Disorders,GTF2I,1,,,,
Autism Spectrum Disorders,SIN3A,1,,,DB05015,DB05015
Autism Spectrum Disorders,CHD2,1,,,,
Autism Spectrum Disorders,CNTNAP2,2,,,,
Autism Spectrum Disorders,NLGN4X,2,,,,
Autism Spectrum Disorders,ASIC2,2,DB00594,,DB00594,DB00594
Autism Spectrum Disorders,GRIN2B,2,"DB00142,DB00289,DB00312,DB00418,DB00454,DB00502,DB00659,DB00874,DB00949,DB00996,DB01043,DB01174,DB01708,DB01956,DB04896,DB06151,DB08954,DB11823,DB11823,DB13146","DB00128,DB00142,DB00659,DB00949,DB01043,DB08954,DB11823,DB11823","DB00142,DB00289,DB00312,DB00418,DB00454,DB00502,DB00659,DB00874,DB00949,DB00996,DB01043,DB01174,DB01708,DB01956,DB04896,DB06151,DB08954…
Autism Spectrum Disorders,DLG4,2,DB00536,,"DB00536,DB00142,DB00289,DB00312,DB00418,DB00454,DB00874,DB00996,DB01174,DB01708,DB04896,DB13146","DB00536,DB00142,DB00289,DB00312,DB00418,DB00454,DB00874,DB00996,DB01174,DB01708,DB04896,DB13146"
Basal cell carcinoma,DESI2,0,,,,
Basal cell carcinoma,ERBB2,0,"DB00072,DB01259,DB05773,DB08916,DB12010,DB12267","DB00072,DB01259,DB05773,DB08916","DB00072,DB01259,DB05773,DB08916,DB12010,DB12267","DB00072,DB01259,DB05773,DB08916,DB12010,DB12267"
Basal cell carcinoma,GLI2,0,,,,
Basal cell carcinoma,IL6,0,"DB01404,DB09036,DB10770,DB10772,DB11967","DB09036,DB10772","DB01404,DB09036,DB10770,DB10772,DB11967","DB01404,DB09036,DB10770,DB10772,DB11967"
Basal cell carcinoma,KRT5,0,DB01593,,DB01593,DB01593
Basal cell carcinoma,KRT17,0,,,,
Basal cell carcinoma,MC1R,0,,,,
Basal cell carcinoma,MYCN,0,,,,
Basal cell carcinoma,PIK3CA,0,"DB00201,DB12015,DB12483","DB12015,DB12483","DB00201,DB12015,DB12483","DB00201,DB12015,DB12483"
Basal cell carcinoma,KIAA1549,0,,,,
Basal cell carcinoma,PTPN14,0,,,,
Basal cell carcinoma,RB1,0,"DB00030,DB00071",,"DB00030,DB00071","DB00030,DB00071"
Basal cell carcinoma,TERT,0,DB00495,,DB00495,DB00495
Basal cell carcinoma,TP53,0,"DB00945,DB01593",,"DB00945,DB01593","DB00945,DB01593"
Basal cell carcinoma,TYR,0,"DB00157,DB00548,DB00600,DB11254","DB00548,DB00600,DB11254","DB00157,DB00548,DB00600,DB11254","DB00157,DB00548,DB00600,DB11254"
Basal cell carcinoma,XRCC3,0,,,,
Basal cell carcinoma,BAP1,0,,,,
Basal cell carcinoma,PTCH2,0,,,,
Basal cell carcinoma,PWWP2B,0,,,,
Basal cell carcinoma,LATS1,0,DB12010,,DB12010,DB12010
Basal cell carcinoma,STK19,0,,,,
Basal cell carcinoma,B9D1,0,,,,
Basal cell carcinoma,FBXW7,0,,,,
Basal cell carcinoma,CLPTM1L,0,,,,
Basal cell carcinoma,PTCH1,0,,,,
Basal cell carcinoma,RASA1,0,,,,
Basal cell carcinoma,SMO,0,"DB01047,DB06786",,"DB01047,DB06786","DB01047,DB06786"
Basal cell carcinoma,XPA,0,,,,
Benign neoplasm of brain, unspecified,CYP2C9,0,DB11994,,DB11994,DB11994
Benign neoplasm of brain, unspecified,DAPK1,0,DB12010,,DB12010,DB12010
Benign neoplasm of brain, unspecified,HRAS,0,,,,
Benign neoplasm of brain, unspecified,IL2,0,"DB00852,DB01327,DB05299,DB05676",,"DB00852,DB01327,DB05299,DB05676","DB00852,DB01327,DB05299,DB05676"
Benign neoplasm of brain, unspecified,ITGB2,0,,,,
Benign neoplasm of brain, unspecified,PON1,0,,,,
Benign neoplasm of brain, unspecified,ALK,0,,,,
Benign neoplasm of brain, unspecified,PTCH1,0,,,,
Benign neoplasm of brain, unspecified,S100B,0,"DB00768,DB01373,DB11093",,"DB00768,DB01373,DB11093","DB00768,DB01373,DB11093"
Benign neoplasm of brain, unspecified,SMO,0,"DB01047,DB06786",,"DB01047,DB06786","DB01047,DB06786"
Benign neoplasm of brain, unspecified,SOX2,0,,,,
Benign neoplasm of brain, unspecified,SPP1,0,,,,
Benign neoplasm of brain, unspecified,TGFBR2,0,"DB09462,DB10770,DB10772,DB12010",DB10772,"DB09462,DB10770,DB10772,DB12010","DB09462,DB10770,DB10772,DB12010"
Benign neoplasm of brain, unspecified,VEGFA,0,"DB00112,DB01017,DB01120,DB01136,DB03088,DB03754,DB05294,DB06779,DB08885,DB09301,DB10772","DB00112,DB08885,DB10772","DB00112,DB01017,DB01120,DB01136,DB03088,DB03754,DB05294,DB06779,DB08885,DB09301,DB10772","DB00112,DB01017,DB01120,DB01136,DB03088,DB03754,DB05294,DB06779,DB08885,DB09301,DB10772"
Benign neoplasm of brain, unspecified,IQGAP2,0,,,,
Benign neoplasm of brain, unspecified,FJX1,0,,,,
Benign neoplasm of brain, unspecified,EML4,0,,,,
Benign neoplasm of brain, unspecified,CLEC16A,0,,,,
Benign neoplasm of brain, unspecified,ENTPD2,0,,,,
Benign neoplasm of brain, unspecified,HES5,0,,,,
Benign neoplasm of brain, unspecified,SPIB,0,,,,
Benign neoplasm of brain, unspecified,NSA2,1,,,,
Benign neoplasm of brain, unspecified,SOD2,1,,,"DB00157,DB09130","DB00157,DB09130"
Benign neoplasm of brain, unspecified,MGMT,1,"DB00151,DB01593",,"DB00151,DB01593","DB00151,DB01593"
Benign neoplasm of brain, unspecified,PCNA,1,"DB00279,DB00945",,"DB00279,DB00945,DB09130","DB00279,DB00945,DB09130"
Benign neoplasm of brain, unspecified,CCND1,1,"DB00945,DB01169,DB11718",,"DB00945,DB01169,DB11718","DB00945,DB01169,DB11718"
Benign neoplasm of brain, unspecified,TGM2,1,DB11254,,"DB11254,DB09130","DB11254,DB09130"
Benign neoplasm of brain, unspecified,CDKN2A,1,,,,
Benign neoplasm of brain, unspecified,IQGAP1,1,,,DB09130,DB09130
Benign neoplasm of brain, unspecified,YAP1,1,,,,
Benign neoplasm of brain, unspecified,RELA,1,DB08908,,DB08908,DB08908
Benign neoplasm of brain, unspecified,SIRT1,1,,,,
Benign neoplasm of brain, unspecified,CDK4,1,"DB09073,DB12010",DB09073,"DB09073,DB12010,DB09130","DB09073,DB12010,DB09130"
Bilateral Wilms Tumor,COL6A3,0,,,,
Bilateral Wilms Tumor,GPC4,0,,,,
Bilateral Wilms Tumor,GPC3,0,,,,
Bilateral Wilms Tumor,IGF2,0,,,,
Bilateral Wilms Tumor,MAP3K4,0,DB12010,,DB12010,DB12010
Bilateral Wilms Tumor,MLLT1,0,,,,
Bilateral Wilms Tumor,REST,0,,,,
Bilateral Wilms Tumor,SIX1,0,,,,
Bilateral Wilms Tumor,WT1,0,,,,
Bilateral Wilms Tumor,TRIP13,0,,,,
Bilateral Wilms Tumor,GSX2,0,,,,
Bilateral Wilms Tumor,GLIPR1,0,,,,
Bilateral Wilms Tumor,BCOR,0,,,,
Bilateral Wilms Tumor,BCORL1,0,,,,
Bilateral Wilms Tumor,AMER1,0,,,,
Bilateral Wilms Tumor,ASXL1,0,,,,
Bilateral Wilms Tumor,REPS2,0,,,,
Bilateral Wilms Tumor,BRCA2,1,,,,
Bilateral Wilms Tumor,DICER1,1,,,,
Bilateral Wilms Tumor,TP53,1,"DB00945,DB01593",,"DB00945,DB01593","DB00945,DB01593"
Bilateral Wilms Tumor,VHL,1,,,,
Bilateral Wilms Tumor,DROSHA,1,,,,
Bilateral Wilms Tumor,ARID1A,1,,,,
Bilateral Wilms Tumor,DROSHA,1,,,,
Bilateral Wilms Tumor,DGCR8,1,,,,
Bilateral Wilms Tumor,CTNNB1,2,DB03904,,"DB03904,DB09130","DB03904,DB09130"
Bilateral Wilms Tumor,NONO,2,,,DB09130,DB09130
Bilateral Wilms Tumor,XPO5,2,,,,
Bilateral Wilms Tumor,MYCN,2,,,,
Brain Ischemia,ALB,0,"DB00276,DB00493,DB00545,DB01045,DB06713,DB12965",,"DB00276,DB00493,DB00545,DB01045,DB06713,DB12965,DB01593,DB09130","DB00276,DB00493,DB00545,DB01045,DB06713,DB12965,DB01593,DB09130"
Brain Ischemia,BDNF,0,"DB09130,DB09301,DB11823",,"DB09130,DB09301,DB11823","DB09130,DB09301,DB11823"
Brain Ischemia,CHRM1,0,"DB00185,DB00193,DB00209,DB00245,DB00246,DB00280,DB00321,DB00334,DB00340,DB00342,DB00363,DB00366,DB00392,DB00408,DB00411,DB00420,DB00434,DB00454,DB00458,DB00477,DB00483,DB00508,DB00540,DB00543,DB00543,DB00555,DB00568,DB00572,DB00622,DB00715,DB00726,DB00747,DB00805,DB00875,DB00907,DB00934,DB01069,DB01142,DB01151,DB01175,DB01221,DB01233,DB01239,DB01403,DB01618,DB03128,DB06153…
Brain Ischemia,CCR4,0,,,,
Brain Ischemia,ACE,0,"DB00178,DB00691,DB01197","DB00178,DB00691,DB01197","DB00178,DB00691,DB01197","DB00178,DB00691,DB01197"
Brain Ischemia,TICAM2,0,,,,
Brain Ischemia,ADD3,0,,,,
Brain Ischemia,F5,0,"DB00055,DB05777,DB11300,DB11571,DB13149,DB13151","DB00055,DB11300,DB11571,DB13149,DB13151","DB00055,DB05777,DB11300,DB11571,DB13149,DB13151","DB00055,DB05777,DB11300,DB11571,DB13149,DB13151"
Brain Ischemia,ICAM1,0,"DB00108,DB08818",DB08818,"DB00108,DB08818","DB00108,DB08818"
Brain Ischemia,IL1A,0,,,,
Brain Ischemia,IL1B,0,"DB01017,DB05260,DB06168,DB06372,DB10772,DB11967","DB05260,DB06168,DB06372,DB10772","DB01017,DB05260,DB06168,DB06372,DB10772,DB11967","DB01017,DB05260,DB06168,DB06372,DB10772,DB11967"
Brain Ischemia,IL1RN,0,DB06372,,DB06372,DB06372
Brain Ischemia,IL6,0,"DB01404,DB09036,DB10770,DB10772,DB11967","DB09036,DB10772","DB01404,DB09036,DB10770,DB10772,DB11967","DB01404,DB09036,DB10770,DB10772,DB11967"
Brain Ischemia,ROR1,0,,,,
Brain Ischemia,IL12RB1,0,,,,
Brain Ischemia,IL17A,0,,,,
Brain Ischemia,IL18,0,,,,
Brain Ischemia,CXCL10,0,DB11338,,DB11338,DB11338
Brain Ischemia,MMP9,0,"DB00143,DB01017,DB01197,DB01296,DB01593",DB01296,"DB00143,DB01017,DB01197,DB01296,DB01593","DB00143,DB01017,DB01197,DB01296,DB01593"
Brain Ischemia,MPO,0,"DB00244,DB00535,DB00583,DB01065,DB04821",DB00571,"DB00244,DB00535,DB00583,DB01065,DB04821","DB00244,DB00535,DB00583,DB01065,DB04821"
Brain Ischemia,NOS2,0,,,,
Brain Ischemia,PTGS2,0,"DB00159,DB00210,DB00233,DB00244,DB00316,DB00328,DB00461,DB00480,DB00482,DB00533,DB00573,DB00580,DB00586,DB00605,DB00749,DB00795,DB00812,DB00936,DB00939,DB00945,DB01009,DB01014,DB01041,DB01050,DB01404,DB01628,DB02266,DB02709,DB04743,DB08910,DB09213,DB13346,DB13961","DB00159,DB00316,DB00328,DB00461,DB00482,DB00533,DB00573,DB00580,DB00586,DB00749,DB00795,DB00812,DB00936,DB009…
Brain Ischemia,CCL2,0,"DB01406,DB09301",,"DB01406,DB09301","DB01406,DB09301"
Brain Ischemia,CCL3,0,,,,
Brain Ischemia,CCL4,0,,,,
Brain Ischemia,CCL11,0,,,,
Brain Ischemia,SELE,0,,,,
Brain Ischemia,ZNF667-AS1,0,,,,
Brain Ischemia,BBC3,0,,,,
Brain Ischemia,MAPK1,1,"DB01064,DB01169,DB11120",,"DB01064,DB01169,DB11120,DB09130","DB01064,DB01169,DB11120,DB09130"
Brain Ischemia,MAPK3,1,"DB00605,DB01169,DB08862",,"DB00605,DB01169,DB08862,DB09130","DB00605,DB01169,DB08862,DB09130"
Brain Ischemia,MAP2K1,1,"DB05239,DB06616,DB08911","DB05239,DB08911","DB05239,DB06616,DB08911","DB05239,DB06616,DB08911"
Brain Ischemia,EGR1,1,,,,
Brain Ischemia,RB1,1,"DB00030,DB00071",,"DB00030,DB00071","DB00030,DB00071"
Brain Ischemia,CAT,1,DB01213,,DB01213,DB01213
Brain Ischemia,MTHFR,1,DB00115,,DB00115,DB00115
Brain Ischemia,NFKB1,1,"DB01041,DB08814,DB13751,DB13961","DB01041,DB08814","DB01041,DB08814,DB13751,DB13961","DB01041,DB08814,DB13751,DB13961"
Brain Ischemia,NFKBIA,1,DB00945,,DB00945,DB00945
Brain Ischemia,CEBPB,1,,,,
Brain Ischemia,RELA,1,DB08908,,DB08908,DB08908
Brain Ischemia,PARP1,1,"DB00277,DB01593,DB02701,DB09074,DB11760","DB02701,DB09074,DB11760","DB00277,DB01593,DB02701,DB09074,DB11760,DB09130","DB00277,DB01593,DB02701,DB09074,DB11760,DB09130"
Brain Ischemia,GPX1,1,DB00143,,"DB00143,DB09130","DB00143,DB09130"
Brain Ischemia,HIF1A,1,DB01136,,DB01136,DB01136
Brain Ischemia,CASP3,1,"DB00945,DB01017,DB13751",,"DB00945,DB01017,DB13751","DB00945,DB01017,DB13751"
Brain Ischemia,SOD1,1,"DB00988,DB01064,DB01593",,"DB00988,DB01064,DB01593,DB00157,DB09130","DB00988,DB01064,DB01593,DB00157,DB09130"
Brain Ischemia,SOD2,1,,,"DB00157,DB09130","DB00157,DB09130"
Brain Ischemia,STAT3,1,,,"DB01169,DB09130","DB01169,DB09130"
Brain Ischemia,TP53,1,"DB00945,DB01593",,"DB00945,DB01593","DB00945,DB01593"
Brain Ischemia,UCP2,1,,,,
Brain Ischemia,DYNLL1,1,,,DB09130,DB09130
Brain Ischemia,JUN,1,"DB00570,DB00852,DB01029,DB01169",,"DB00570,DB00852,DB01029,DB01169","DB00570,DB00852,DB01029,DB01169"
Brain Ischemia,CASP9,1,,,,
Brain Ischemia,CYCS,1,DB01017,,"DB01017,DB00157,DB09130","DB01017,DB00157,DB09130"
Brain Ischemia,DIABLO,1,,,,
Brain Ischemia,F2,2,"DB00001,DB00055,DB00100,DB00170,DB01593,DB05777,DB06404,DB09109,DB09130,DB09332,DB11166,DB13151","DB00001,DB00114,DB05777,DB09109,DB11166,DB13151","DB00001,DB00055,DB00100,DB00170,DB01593,DB05777,DB06404,DB09109,DB09130,DB09332,DB11166,DB13151","DB00001,DB00055,DB00100,DB00170,DB01593,DB05777,DB06404,DB09109,DB09130,DB09332,DB11166,DB13151"
Brain Ischemia,PLAT,2,"DB00013,DB00513,DB01088,DB06404,DB09213","DB00513,DB06404","DB00013,DB00513,DB01088,DB06404,DB09213","DB00013,DB00513,DB01088,DB06404,DB09213"
Brain Ischemia,PLAU,2,,DB00013,,
Brain Ischemia,TNFRSF1B,3,"DB00005,DB11626",,"DB00005,DB11626","DB00005,DB11626"
Brain Ischemia,TNF,3,,DB00005,,
Brain Ischemia,TNFRSF1A,3,DB11626,DB11626,DB11626,DB11626
Brain Lacerations,ALB,0,"DB00276,DB00493,DB00545,DB01045,DB06713,DB12965",,"DB00276,DB00493,DB00545,DB01045,DB06713,DB12965,DB01593,DB09130","DB00276,DB00493,DB00545,DB01045,DB06713,DB12965,DB01593,DB09130"
Brain Lacerations,ASTN1,0,,,,
Brain Lacerations,SERPINC1,0,"DB00407,DB00569,DB01109,DB06754,DB06779,DB06822,DB08813,DB09130,DB09258","DB00407,DB01109,DB06754,DB06779,DB06822,DB08813,DB09258","DB00407,DB00569,DB01109,DB06754,DB06779,DB06822,DB08813,DB09130,DB09258","DB00407,DB00569,DB01109,DB06754,DB06779,DB06822,DB08813,DB09130,DB09258"
Brain Lacerations,BDNF,0,"DB09130,DB09301,DB11823",,"DB09130,DB09301,DB11823","DB09130,DB09301,DB11823"
Brain Lacerations,CFB,0,DB01593,,DB01593,DB01593
Brain Lacerations,TICAM2,0,,,,
Brain Lacerations,CEBPB,0,,,,
Brain Lacerations,CES1,0,"DB00198,DB00454,DB00583,DB00647,DB00907,DB01183,DB01599,DB02659,DB04838",DB02659,"DB00198,DB00454,DB00583,DB00647,DB00907,DB01183,DB01599,DB02659,DB04838","DB00198,DB00454,DB00583,DB00647,DB00907,DB01183,DB01599,DB02659,DB04838"
Brain Lacerations,CHRM2,0,,,,
Brain Lacerations,CHRNA7,0,"DB00122,DB00184,DB00237,DB00241,DB00312,DB00418,DB00514,DB00599,DB00657,DB00674,DB00849,DB00898,DB00915,DB01174,DB01199,DB01273,DB01351,DB03128,DB09061","DB00184,DB00657","DB00122,DB00184,DB00237,DB00241,DB00312,DB00418,DB00514,DB00599,DB00657,DB00674,DB00849,DB00898,DB00915,DB01174,DB01199,DB01273,DB01351,DB03128,DB09061","DB00122,DB00184,DB00237,DB00241,DB00312,DB004…
Brain Lacerations,CSF3,0,,,,
Brain Lacerations,EPO,0,,,,
Brain Lacerations,FGF2,0,,,,
Brain Lacerations,GABRB3,0,"DB00186,DB00189,DB00228,DB00231,DB00231,DB00237,DB00241,DB00273,DB00292,DB00312,DB00371,DB00402,DB00404,DB00431,DB00543,DB00555,DB00592,DB00602,DB00659,DB00690,DB00753,DB00801,DB00801,DB00818,DB00818,DB00829,DB00829,DB00842,DB00842,DB00898,DB01028,DB01043,DB01068,DB01159,DB01189,DB01205,DB01544,DB01559,DB01589,DB01589,DB01595,DB01708,DB01956,DB06716,DB09118,DB11901","D…
Brain Lacerations,IL9R,0,,,,
Brain Lacerations,GRM8,0,,,,
Brain Lacerations,IL1A,0,,,,
Brain Lacerations,IL2,0,"DB00852,DB01327,DB05299,DB05676",,"DB00852,DB01327,DB05299,DB05676","DB00852,DB01327,DB05299,DB05676"
Brain Lacerations,IL6,0,"DB01404,DB09036,DB10770,DB10772,DB11967","DB09036,DB10772","DB01404,DB09036,DB10770,DB10772,DB11967","DB01404,DB09036,DB10770,DB10772,DB11967"
Brain Lacerations,IL7,0,,,,
Brain Lacerations,ZNF365,0,,,,
Brain Lacerations,IL10,0,,,,
Brain Lacerations,IL12RB2,0,,,,
Brain Lacerations,IL13RA2,0,,,,
Brain Lacerations,CXCL10,0,DB11338,,DB11338,DB11338
Brain Lacerations,IRF1,0,,,,
Brain Lacerations,MMP9,0,"DB00143,DB01017,DB01197,DB01296,DB01593",DB01296,"DB00143,DB01017,DB01197,DB01296,DB01593","DB00143,DB01017,DB01197,DB01296,DB01593"
Brain Lacerations,MPO,0,"DB00244,DB00535,DB00583,DB01065,DB04821",DB00571,"DB00244,DB00535,DB00583,DB01065,DB04821","DB00244,DB00535,DB00583,DB01065,DB04821"
Brain Lacerations,NPPB,0,,,,
Brain Lacerations,PPP3CA,0,,,DB09130,DB09130
Brain Lacerations,PTGS2,0,"DB00159,DB00210,DB00233,DB00244,DB00316,DB00328,DB00461,DB00480,DB00482,DB00533,DB00573,DB00580,DB00586,DB00605,DB00749,DB00795,DB00812,DB00936,DB00939,DB00945,DB01009,DB01014,DB01041,DB01050,DB01404,DB01628,DB02266,DB02709,DB04743,DB08910,DB09213,DB13346,DB13961","DB00159,DB00316,DB00328,DB00461,DB00482,DB00533,DB00573,DB00580,DB00586,DB00749,DB00795,DB00812,DB00936,DB…
Brain Lacerations,S100B,0,"DB00768,DB01373,DB11093",,"DB00768,DB01373,DB11093","DB00768,DB01373,DB11093"
Brain Lacerations,CCL2,0,"DB01406,DB09301",,"DB01406,DB09301","DB01406,DB09301"
Brain Lacerations,TLR4,0,"DB01183,DB03017,DB11193,DB13615","DB03017,DB13615","DB01183,DB03017,DB11193,DB13615","DB01183,DB03017,DB11193,DB13615"
Brain Lacerations,VEGFA,0,"DB00112,DB01017,DB01120,DB01136,DB03088,DB03754,DB05294,DB06779,DB08885,DB09301,DB10772","DB00112,DB08885,DB10772","DB00112,DB01017,DB01120,DB01136,DB03088,DB03754,DB05294,DB06779,DB08885,DB09301,DB10772","DB00112,DB01017,DB01120,DB01136,DB03088,DB03754,DB05294,DB06779,DB08885,DB09301,DB10772"
Brain Lacerations,TNFSF12,0,,,,
Brain Lacerations,TNFSF10,0,,,,
Brain Lacerations,ASIC1,0,"DB00586,DB00594",DB00594,"DB00586,DB00594","DB00586,DB00594"
Brain Lacerations,IL18R1,0,,,,
Brain Lacerations,IL10RB,0,,,,
Brain Lacerations,MIR183,0,,,,
Brain Lacerations,PGLYRP1,0,,,,
Brain Lacerations,CLEC4E,0,DB04540,,DB04540,DB04540
Brain Lacerations,TLR9,0,"DB00608,DB01611",,"DB00608,DB01611","DB00608,DB01611"
Brain Lacerations,IL17RD,0,,,,
Brain Lacerations,IL17RA,0,,,,
Brain Lacerations,TNFRSF13C,0,,,,
Brain Lacerations,IL31RA,0,,,,
Brain Lacerations,IFNL3,0,,,,
Brain Lacerations,MIR24-2,0,,,,
Brain Lacerations,MIR132,0,,,,
Brain Lacerations,MIR126,0,,,,
Brain Lacerations,LSG1,1,,,,
Brain Lacerations,GSK3B,1,"DB12010,DB14507",,"DB12010,DB14507","DB12010,DB14507"
Brain Lacerations,JUN,1,"DB00570,DB00852,DB01029,DB01169",,"DB00570,DB00852,DB01029,DB01169","DB00570,DB00852,DB01029,DB01169"
Brain Lacerations,FOS,1,"DB00852,DB08813",,"DB00852,DB08813","DB00852,DB08813"
Brain Lacerations,APEX1,1,,,,
Brain Lacerations,PARP1,1,"DB00277,DB01593,DB02701,DB09074,DB11760","DB02701,DB09074,DB11760","DB00277,DB01593,DB02701,DB09074,DB11760,DB09130","DB00277,DB01593,DB02701,DB09074,DB11760,DB09130"
Brain Lacerations,TLR1,2,,,,
Brain Lacerations,TLR2,2,DB00045,DB00045,DB00045,DB00045
Brain Lacerations,CD14,2,,,,
Brain Lacerations,TNF,2,,DB00005,,
Brain Lacerations,TNFRSF1A,2,DB11626,DB11626,DB11626,DB11626
Brain Lacerations,UCP2,3,,,,
Brain Lacerations,HSPA1A,3,,,DB09130,DB09130
Brain Lacerations,SOD2,3,,,"DB00157,DB09130","DB00157,DB09130"
Brain Lacerations,IL1RN,4,DB06372,,DB06372,DB06372
Brain Lacerations,IL1B,4,"DB01017,DB05260,DB06168,DB06372,DB10772,DB11967","DB05260,DB06168,DB06372,DB10772","DB01017,DB05260,DB06168,DB06372,DB10772,DB11967","DB01017,DB05260,DB06168,DB06372,DB10772,DB11967"
Brain Lacerations,IL1R1,4,"DB00026,DB10770",DB00026,"DB00026,DB10770","DB00026,DB10770"
Carcinoma, Pancreatic Ductal,AGTR1,0,"DB00177,DB00966,DB01029","DB00177,DB00966,DB01029","DB00177,DB00966,DB01029","DB00177,DB00966,DB01029"
Carcinoma, Pancreatic Ductal,ARG2,0,"DB00125,DB00129",,"DB00125,DB00129","DB00125,DB00129"
Carcinoma, Pancreatic Ductal,CDKN2A,0,,,,
Carcinoma, Pancreatic Ductal,SGCD,0,,,,
Carcinoma, Pancreatic Ductal,HES1,0,,,,
Carcinoma, Pancreatic Ductal,HSPA1A,0,,,DB09130,DB09130
Carcinoma, Pancreatic Ductal,HSPA1B,0,,,,
Carcinoma, Pancreatic Ductal,JAG2,0,,,,
Carcinoma, Pancreatic Ductal,KRAS,0,,,,
Carcinoma, Pancreatic Ductal,NFE2L2,0,,,,
Carcinoma, Pancreatic Ductal,NOTCH4,0,,,,
Carcinoma, Pancreatic Ductal,STK11,0,,,,
Carcinoma, Pancreatic Ductal,VEGFA,0,"DB00112,DB01017,DB01120,DB01136,DB03088,DB03754,DB05294,DB06779,DB08885,DB09301,DB10772","DB00112,DB08885,DB10772","DB00112,DB01017,DB01120,DB01136,DB03088,DB03754,DB05294,DB06779,DB08885,DB09301,DB10772","DB00112,DB01017,DB01120,DB01136,DB03088,DB03754,DB05294,DB06779,DB08885,DB09301,DB10772"
Carcinoma, Pancreatic Ductal,MSLN,0,,,,
Carcinoma, Pancreatic Ductal,NDRG1,0,,,,
Carcinoma, Pancreatic Ductal,HEY1,0,,,,
Carcinoma, Pancreatic Ductal,HOXB9,0,,,,
Carcinoma, Pancreatic Ductal,NOTCH1,1,,,,
Carcinoma, Pancreatic Ductal,NOTCH3,1,,,,
Carcinoma, Pancreatic Ductal,JAG1,1,,,,
Carcinoma, Pancreatic Ductal,DTX4,1,,,,
Carcinoma, Transitional Cell,CSF3,0,,,,
Carcinoma, Transitional Cell,DAPK1,0,DB12010,,DB12010,DB12010
Carcinoma, Transitional Cell,ESR2,0,"DB00255,DB00286,DB00396,DB00481,DB00655,DB00675,DB00783,DB01196,DB01428,DB01708","DB00255,DB00286,DB00481,DB01196","DB00255,DB00286,DB00396,DB00481,DB00655,DB00675,DB00783,DB01196,DB01428,DB01708","DB00255,DB00286,DB00396,DB00481,DB00655,DB00675,DB00783,DB01196,DB01428,DB01708"
Carcinoma, Transitional Cell,FGFR3,0,"DB00039,DB06589,DB08901,DB09078,DB09079,DB12010,DB12147",DB12147,"DB00039,DB06589,DB08901,DB09078,DB09079,DB12010,DB12147","DB00039,DB06589,DB08901,DB09078,DB09079,DB12010,DB12147"
Carcinoma, Transitional Cell,GPX1,0,DB00143,,"DB00143,DB09130","DB00143,DB09130"
Carcinoma, Transitional Cell,HRH2,0,,,,
Carcinoma, Transitional Cell,AMBP,0,,,DB09130,DB09130
Carcinoma, Transitional Cell,APAF1,0,,,,
Carcinoma, Transitional Cell,IFNA2,0,,,,
Carcinoma, Transitional Cell,IFNB1,0,,,,
Carcinoma, Transitional Cell,IGFBP3,0,"DB00523,DB01277",,"DB00523,DB01277","DB00523,DB01277"
Carcinoma, Transitional Cell,PLAU,0,,DB00013,,
Carcinoma, Transitional Cell,PTGS2,0,"DB00159,DB00210,DB00233,DB00244,DB00316,DB00328,DB00461,DB00480,DB00482,DB00533,DB00573,DB00580,DB00586,DB00605,DB00749,DB00795,DB00812,DB00936,DB00939,DB00945,DB01009,DB01014,DB01041,DB01050,DB01404,DB01628,DB02266,DB02709,DB04743,DB08910,DB09213,DB13346,DB13961","DB00159,DB00316,DB00328,DB00461,DB00482,DB00533,DB00573,DB00580,DB00586,DB00749,DB00795,DB00812…
Carcinoma, Transitional Cell,TNF,0,,DB00005,,
Carcinoma, Transitional Cell,GGH,0,,,,
Carcinoma, Transitional Cell,ESPL1,0,,,,
Carcinoma, Transitional Cell,TACC3,0,,,,
Carcinoma, Transitional Cell,NPPC,0,,,,
Carcinoma, Transitional Cell,DEPP1,0,,,,
Carcinoma, Transitional Cell,CCND1,1,"DB00945,DB01169,DB11718",,"DB00945,DB01169,DB11718","DB00945,DB01169,DB11718"
Carcinoma, Transitional Cell,STAG2,1,,,,
Carcinoma, Transitional Cell,PABPC1,1,,,DB09130,DB09130
Carcinoma, Transitional Cell,KMT2C,1,,,,
Carcinoma, Transitional Cell,EP300,1,,,,
Carcinoma, Transitional Cell,KMT2A,1,,,,
Carcinoma, Transitional Cell,TP53,1,"DB00945,DB01593",,"DB00945,DB01593","DB00945,DB01593"
Carcinoma, Transitional Cell,KDM6A,1,,,,
Carcinoma, Transitional Cell,VDR,1,"DB00136,DB00146,DB00153,DB01436,DB04540,DB11094,DB11672","DB00136,DB00146,DB00153,DB01436","DB00136,DB00146,DB00153,DB01436,DB04540,DB11094,DB11672","DB00136,DB00146,DB00153,DB01436,DB04540,DB11094,DB11672"
Carcinoma, Transitional Cell,ARID1A,1,,,,
Carcinoma, Transitional Cell,CREBBP,1,,,,
Carcinoma, Transitional Cell,NCOR1,1,,,DB05015,DB05015
Carcinoma, Transitional Cell,CDKN1A,1,DB01169,,DB01169,DB01169
Cardiomyopathy, Familial Idiopathic,ADRB1,0,,DB00217,,
Cardiomyopathy, Familial Idiopathic,ADRB2,0,"DB00182,DB00195,DB00217,DB00248,DB00334,DB00368,DB00397,DB00449,DB00489,DB00540,DB00571,DB00598,DB00726,DB00841,DB00852,DB00925,DB01049,DB01064,DB01136,DB01151,DB01182,DB01365,DB06216,DB06262,DB11273","DB00195,DB00368,DB00449,DB00489,DB01049,DB01064,DB06262,DB11273","DB00182,DB00195,DB00217,DB00248,DB00334,DB00368,DB00397,DB00449,DB00489,DB00540,DB0057…
Cardiomyopathy, Familial Idiopathic,FAS,0,,,,
Cardiomyopathy, Familial Idiopathic,FASLG,0,,,DB01254,DB01254
Cardiomyopathy, Familial Idiopathic,ATM,0,DB00201,,DB00201,DB00201
Cardiomyopathy, Familial Idiopathic,CD36,0,,,,
Cardiomyopathy, Familial Idiopathic,CSF3,0,,,,
Cardiomyopathy, Familial Idiopathic,NKX2-5,0,,,,
Cardiomyopathy, Familial Idiopathic,EGFR,0,"DB00002,DB00072,DB00281,DB00317,DB00530,DB01259,DB05294,DB08916,DB10772,DB12010,DB12267","DB00002,DB00317,DB00398,DB00530,DB01259,DB05294,DB08916,DB10772,DB12267","DB00002,DB00072,DB00281,DB00317,DB00530,DB01259,DB05294,DB08916,DB10772,DB12010,DB12267","DB00002,DB00072,DB00281,DB00317,DB00530,DB01259,DB05294,DB08916,DB10772,DB12010,DB12267"
Cardiomyopathy, Familial Idiopathic,NPPA,0,,,,
Cardiomyopathy, Familial Idiopathic,NPPB,0,,,,
Cardiomyopathy, Familial Idiopathic,PSEN1,0,,,,
Cardiomyopathy, Familial Idiopathic,PSEN2,0,,,,
Cardiomyopathy, Familial Idiopathic,NR3C2,0,"DB00393,DB00396,DB00421,DB00588,DB00624,DB00687,DB00700,DB01023,DB01395,DB08906","DB00421,DB00687,DB00700,DB01395","DB00393,DB00396,DB00421,DB00588,DB00624,DB00687,DB00700,DB01023,DB01395,DB08906","DB00393,DB00396,DB00421,DB00588,DB00624,DB00687,DB00700,DB01023,DB01395,DB08906"
Cardiomyopathy, Familial Idiopathic,CASZ1,0,,,,
Cardiomyopathy, Familial Idiopathic,SLC22A5,0,DB00583,,DB00583,DB00583
Cardiomyopathy, Familial Idiopathic,UCP1,0,,,,
Cardiomyopathy, Familial Idiopathic,WNT2B,0,,,,
Cardiomyopathy, Familial Idiopathic,WDR12,0,,,,
Cardiomyopathy, Familial Idiopathic,CSRNP1,0,,,,
Cardiomyopathy, Familial Idiopathic,RGS7,0,,,,
Cardiomyopathy, Familial Idiopathic,RAC1,1,"DB00514,DB00993",,"DB00514,DB00993,DB09130","DB00514,DB00993,DB09130"
Cardiomyopathy, Familial Idiopathic,RAF1,1,"DB00398,DB08862,DB08896,DB08912,DB12010",,"DB00398,DB08862,DB08896,DB08912,DB12010","DB00398,DB08862,DB08896,DB08912,DB12010"
Cardiomyopathy, Familial Idiopathic,ITGB1,1,DB00098,,DB00098,DB00098
Cardiomyopathy, Familial Idiopathic,SDHA,1,"DB00139,DB04657,DB09270",DB09270,"DB00139,DB04657,DB09270,DB00157,DB09092,DB09130","DB00139,DB04657,DB09270,DB00157,DB09092,DB09130"
Cardiomyopathy, Familial Idiopathic,SOD2,1,,,"DB00157,DB09130","DB00157,DB09130"
Cardiomyopathy, Familial Idiopathic,TMPO,1,,,,
Cardiomyopathy, Familial Idiopathic,FASN,1,DB01083,,"DB01083,DB09130","DB01083,DB09130"
Cardiomyopathy, Familial Idiopathic,GPX1,1,DB00143,,"DB00143,DB09130","DB00143,DB09130"
Cardiomyopathy, Familial Idiopathic,TNNI3,2,,,,
Cardiomyopathy, Familial Idiopathic,TNNT2,2,,,,
Cardiomyopathy, Familial Idiopathic,MYH6,2,,,,
Cardiomyopathy, Familial Idiopathic,TTN,2,,,,
Cardiomyopathy, Familial Idiopathic,MYH7,2,,,,
Cardiomyopathy, Familial Idiopathic,DMD,3,,,,
Cardiomyopathy, Familial Idiopathic,ACTC1,3,,,DB09130,DB09130
Cardiomyopathy, Familial Idiopathic,ANK2,3,,,,
Childhood Acute Lymphoblastic Leukemia,ARNT,0,,,,
[truncated: 11,561 more rows]
