# Supplementary material for: Drug repurposing improves disease targeting 11-fold and can be augmented by network module targeting, applied to COVID-19
Source: Sci Rep. 2021 Oct 19;11:20687. doi: 10.1038/s41598-021-99721-y (PMC8526804; doi:10.1038/s41598-021-99721-y)
Supplement: Supplementary file 6 — Supplementary Table 6. [file 41598_2021_99721_MOESM6_ESM.tsv]

Genes
Schizophrenia.1	ENSG00000111642,ENSG00000198793,ENSG00000114030,ENSG00000100664,ENSG00000078808,ENSG00000167085,ENSG00000169567,ENSG00000093010,ENSG00000141510,ENSG00000051382,ENSG00000170144,ENSG00000040608,ENSG00000069329,ENSG00000196367,ENSG00000078674,ENSG00000154822,ENSG00000140464,ENSG00000115310,ENSG00000180370,ENSG00000136450,ENSG00000178127,ENSG00000088298
Schizophrenia.2	ENSG00000130203,ENSG00000145321,ENSG00000168542,ENSG00000137801,ENSG00000110244,ENSG00000123384,ENSG00000180210,ENSG00000257017
Schizophrenia.3	ENSG00000164418,ENSG00000075711,ENSG00000058404,ENSG00000082701,ENSG00000163873,ENSG00000273079
Schizophrenia.4	ENSG00000145920,ENSG00000157103,ENSG00000102003,ENSG00000179915
Schizophrenia.5	ENSG00000161681,ENSG00000198822,ENSG00000142319,ENSG00000149295
Schizophrenia.6	ENSG00000180530,ENSG00000113580,ENSG00000142208
Alzheimer's Disease.1	ENSG00000005381,ENSG00000108578,ENSG00000092964,ENSG00000164305,ENSG00000116133,ENSG00000134001,ENSG00000073921,ENSG00000112096,ENSG00000074800,ENSG00000136717,ENSG00000197081,ENSG00000152234,ENSG00000111669,ENSG00000166340,ENSG00000198668,ENSG00000087088,ENSG00000119912,ENSG00000108064,ENSG00000105679,ENSG00000100292,ENSG00000122861
Alzheimer's Disease.2	ENSG00000186868,ENSG00000162736,ENSG00000186318,ENSG00000175344,ENSG00000080815,ENSG00000142192,ENSG00000082701,ENSG00000143801,ENSG00000171791
Alzheimer's Disease.3	ENSG00000130203,ENSG00000171867,ENSG00000101439,ENSG00000180210,ENSG00000120885
Alzheimer's Disease.4	ENSG00000140443,ENSG00000167244,ENSG00000171105
Alzheimer's Disease.5	ENSG00000010704,ENSG00000017427,ENSG00000091513
Malignant tumor of colon.1	ENSG00000089902,ENSG00000130816,ENSG00000004487,ENSG00000106211,ENSG00000173039,ENSG00000115758,ENSG00000168610,ENSG00000109320,ENSG00000137124,ENSG00000141867,ENSG00000112096,ENSG00000143549,ENSG00000163017,ENSG00000159228,ENSG00000132646,ENSG00000141510,ENSG00000076242,ENSG00000134240,ENSG00000084623,ENSG00000155380,ENSG00000149591,ENSG00000136997,ENSG00000148773,ENSG00000107796,ENSG00000089685…
Malignant tumor of colon.2	ENSG00000197122,ENSG00000163513,ENSG00000148400,ENSG00000147010,ENSG00000170633,ENSG00000146648,ENSG00000141736,ENSG00000168036,ENSG00000138795
Malignant tumor of colon.3	ENSG00000112715,ENSG00000113140,ENSG00000125538,ENSG00000109846,ENSG00000175899
Malignant tumor of colon.4	ENSG00000182621,ENSG00000165140,ENSG00000069535,ENSG00000165795
Malignant tumor of colon.5	ENSG00000118971,ENSG00000124762,ENSG00000110092
Malignant tumor of colon.9	ENSG00000108984,ENSG00000085276,ENSG00000177606
Malignant tumor of colon.10	ENSG00000196154,ENSG00000090339,ENSG00000163220
Hepatolenticular Degeneration.1	ENSG00000070808,ENSG00000138814,ENSG00000107758
Hepatolenticular Degeneration.2	ENSG00000130203,ENSG00000171867,ENSG00000175899
Kidney Failure, Acute.1	ENSG00000118271,ENSG00000017427,ENSG00000145321,ENSG00000122194,ENSG00000229314,ENSG00000125730,ENSG00000110169,ENSG00000145192,ENSG00000113889,ENSG00000197249,ENSG00000148346,ENSG00000047457,ENSG00000106927,ENSG00000091513,ENSG00000257017,ENSG00000175899,ENSG00000163631,ENSG00000120885,ENSG00000079557
Kidney Failure, Acute.2	ENSG00000084207,ENSG00000160211,ENSG00000118785,ENSG00000026508,ENSG00000166710,ENSG00000101439,ENSG00000120915,ENSG00000110955,ENSG00000087088,ENSG00000204389
Kidney Failure, Acute.3	ENSG00000243955,ENSG00000127554,ENSG00000213366,ENSG00000177000,ENSG00000241119,ENSG00000142168
Kidney Failure, Acute.4	ENSG00000096717,ENSG00000109320,ENSG00000141510,ENSG00000132170
Kidney Failure, Acute.5	ENSG00000137462,ENSG00000018280,ENSG00000105329
Kidney Failure, Acute.6	ENSG00000116044,ENSG00000181019,ENSG00000082701
Kidney Failure, Acute.7	ENSG00000113070,ENSG00000146648,ENSG00000136869
Liver Cirrhosis.1	ENSG00000019991,ENSG00000087245,ENSG00000113140,ENSG00000140285,ENSG00000166147,ENSG00000113083,ENSG00000204262,ENSG00000106333,ENSG00000168542,ENSG00000137801,ENSG00000164692,ENSG00000108821,ENSG00000105329,ENSG00000139329
Liver Cirrhosis.2	ENSG00000115415,ENSG00000026025,ENSG00000172893,ENSG00000149257,ENSG00000158710,ENSG00000107796,ENSG00000100097,ENSG00000010278,ENSG00000168036,ENSG00000137486,ENSG00000111057,ENSG00000170421
Liver Cirrhosis.3	ENSG00000115457,ENSG00000145321,ENSG00000197249,ENSG00000047457,ENSG00000149131,ENSG00000109072,ENSG00000180210,ENSG00000163631,ENSG00000135744
Liver Cirrhosis.4	ENSG00000028137,ENSG00000152952,ENSG00000108679,ENSG00000175899,ENSG00000170458
Liver Cirrhosis.5	ENSG00000116044,ENSG00000196591,ENSG00000130522
Liver Cirrhosis.7	ENSG00000112715,ENSG00000102755,ENSG00000118523
Liver Cirrhosis, Experimental.1	ENSG00000134184,ENSG00000170027,ENSG00000131981,ENSG00000172081,ENSG00000135636,ENSG00000179820,ENSG00000101160,ENSG00000240065,ENSG00000173786,ENSG00000063854,ENSG00000124588,ENSG00000151923,ENSG00000196924,ENSG00000100612,ENSG00000135828,ENSG00000164307,ENSG00000170876,ENSG00000128340,ENSG00000171867,ENSG00000135046,ENSG00000176978,ENSG00000166128,ENSG00000196975,ENSG00000042493,ENSG00000065154…
Liver Cirrhosis, Experimental.2	ENSG00000106633,ENSG00000101323,ENSG00000036473,ENSG00000132437,ENSG00000115919,ENSG00000109576,ENSG00000129151,ENSG00000138792,ENSG00000021826,ENSG00000137124,ENSG00000165092,ENSG00000161267,ENSG00000100033,ENSG00000242110,ENSG00000188266,ENSG00000137880,ENSG00000130988,ENSG00000135423,ENSG00000100116,ENSG00000128928,ENSG00000135094,ENSG00000143627,ENSG00000162688,ENSG00000116882,ENSG00000187134…
Liver Cirrhosis, Experimental.3	ENSG00000113140,ENSG00000166147,ENSG00000106819,ENSG00000116962,ENSG00000111799,ENSG00000142173,ENSG00000113083,ENSG00000187498,ENSG00000204262,ENSG00000130508,ENSG00000034971,ENSG00000168542,ENSG00000166482,ENSG00000182492,ENSG00000142156,ENSG00000164692,ENSG00000152952,ENSG00000108821,ENSG00000135218,ENSG00000170275,ENSG00000130635,ENSG00000197461,ENSG00000139329,ENSG00000134871,ENSG00000087303…
Liver Cirrhosis, Experimental.4	ENSG00000096717,ENSG00000157456,ENSG00000163714,ENSG00000213186,ENSG00000006652,ENSG00000116044,ENSG00000170312,ENSG00000116741,ENSG00000146112,ENSG00000103479,ENSG00000145386,ENSG00000136997,ENSG00000196498,ENSG00000148773,ENSG00000119969,ENSG00000173473,ENSG00000198887,ENSG00000122779,ENSG00000114346,ENSG00000170345,ENSG00000171241,ENSG00000136824,ENSG00000100526,ENSG00000113328,ENSG00000124762…
Liver Cirrhosis, Experimental.5	ENSG00000100665,ENSG00000145321,ENSG00000079557,ENSG00000122194,ENSG00000113889,ENSG00000110244,ENSG00000163631,ENSG00000197766,ENSG00000170099,ENSG00000123561,ENSG00000176919
Liver Cirrhosis, Experimental.6	ENSG00000130755,ENSG00000005844,ENSG00000158869,ENSG00000004468,ENSG00000108622,ENSG00000143119,ENSG00000011600,ENSG00000117091,ENSG00000203747,ENSG00000145287,ENSG00000160255,ENSG00000081237
Liver Cirrhosis, Experimental.7	ENSG00000186834,ENSG00000173039,ENSG00000067082,ENSG00000107968,ENSG00000119408,ENSG00000140968,ENSG00000105967,ENSG00000141646,ENSG00000100906,ENSG00000146232,ENSG00000162772,ENSG00000144136
Liver Cirrhosis, Experimental.8	ENSG00000112715,ENSG00000163513,ENSG00000104368,ENSG00000119699,ENSG00000113721,ENSG00000118523,ENSG00000105329,ENSG00000134853,ENSG00000122861
Liver Cirrhosis, Experimental.9	ENSG00000110031,ENSG00000072135,ENSG00000000938,ENSG00000077420,ENSG00000204472,ENSG00000140368,ENSG00000142347,ENSG00000115935,ENSG00000123338,ENSG00000184922
Liver Cirrhosis, Experimental.10	ENSG00000181104,ENSG00000164867,ENSG00000105974,ENSG00000101000,ENSG00000073756,ENSG00000086991,ENSG00000152661,ENSG00000151694
Liver Cirrhosis, Experimental.11	ENSG00000110446,ENSG00000136048,ENSG00000168461,ENSG00000116729,ENSG00000118508,ENSG00000136404,ENSG00000182287,ENSG00000158270
Liver Cirrhosis, Experimental.12	ENSG00000166428,ENSG00000019582,ENSG00000163131,ENSG00000129226,ENSG00000110057,ENSG00000122862,ENSG00000165168,ENSG00000162511
Liver Cirrhosis, Experimental.13	ENSG00000116711,ENSG00000103490,ENSG00000125538,ENSG00000150782,ENSG00000196954,ENSG00000137752,ENSG00000137496
Liver Cirrhosis, Experimental.14	ENSG00000019991,ENSG00000259207,ENSG00000118113,ENSG00000110799,ENSG00000148346,ENSG00000005961,ENSG00000100985
Liver Cirrhosis, Experimental.15	ENSG00000172915,ENSG00000155926,ENSG00000141968,ENSG00000010810,ENSG00000115956,ENSG00000043462,ENSG00000185338
Liver Cirrhosis, Experimental.16	ENSG00000196611,ENSG00000087245,ENSG00000102265,ENSG00000175899,ENSG00000035862
Liver Cirrhosis, Experimental.17	ENSG00000072310,ENSG00000113161,ENSG00000095303,ENSG00000125629,ENSG00000162496
Liver Cirrhosis, Experimental.18	ENSG00000115457,ENSG00000017427,ENSG00000099769,ENSG00000163453,ENSG00000146674
Liver Cirrhosis, Experimental.19	ENSG00000159189,ENSG00000173372,ENSG00000173369
Liver Cirrhosis, Experimental.20	ENSG00000147168,ENSG00000168685,ENSG00000100385
Liver Cirrhosis, Experimental.21	ENSG00000154589,ENSG00000166997,ENSG00000136869
Liver Cirrhosis, Experimental.22	ENSG00000027697,ENSG00000186716,ENSG00000169403,ENSG00000141480,ENSG00000096968
Liver Cirrhosis, Experimental.28	ENSG00000181026,ENSG00000170430,ENSG00000151500,ENSG00000146909
Liver Cirrhosis, Experimental.29	ENSG00000123329,ENSG00000151702,ENSG00000163932
Liver Cirrhosis, Experimental.30	ENSG00000124253,ENSG00000174156,ENSG00000147647
Liver Cirrhosis, Experimental.31	ENSG00000177879,ENSG00000196072,ENSG00000123739
Malignant neoplasm of lung.1	ENSG00000134184,ENSG00000117450,ENSG00000143384,ENSG00000084207,ENSG00000125991,ENSG00000075624,ENSG00000187514,ENSG00000132155,ENSG00000112062,ENSG00000184979,ENSG00000138495,ENSG00000072274,ENSG00000100030,ENSG00000132646,ENSG00000130830,ENSG00000089289,ENSG00000182718,ENSG00000175416,ENSG00000136997,ENSG00000143416,ENSG00000089685,ENSG00000103257,ENSG00000167658,ENSG00000143819,ENSG00000117592…
Malignant neoplasm of lung.2	ENSG00000125740,ENSG00000066468,ENSG00000075426,ENSG00000177606,ENSG00000171223,ENSG00000184937,ENSG00000126561,ENSG00000091831,ENSG00000120738,ENSG00000170345,ENSG00000130522,ENSG00000001167,ENSG00000125347,ENSG00000160888
Malignant neoplasm of lung.3	ENSG00000130203,ENSG00000118271,ENSG00000118137,ENSG00000145321,ENSG00000198848,ENSG00000125538,ENSG00000110245,ENSG00000197249,ENSG00000160862,ENSG00000149131,ENSG00000175899,ENSG00000211445
Malignant neoplasm of lung.4	ENSG00000269335,ENSG00000026103,ENSG00000064012,ENSG00000103490,ENSG00000111537,ENSG00000232810,ENSG00000117560
Malignant neoplasm of lung.5	ENSG00000080644,ENSG00000120903,ENSG00000117971,ENSG00000175344,ENSG00000169684
Malignant neoplasm of lung.6	ENSG00000163513,ENSG00000077782,ENSG00000154767,ENSG00000118523,ENSG00000168036,ENSG00000105329
Malignant neoplasm of lung.7	ENSG00000111276,ENSG00000124762,ENSG00000110092,ENSG00000142208
Malignant neoplasm of lung.8	ENSG00000204371,ENSG00000119772,ENSG00000171316,ENSG00000173473,ENSG00000181449
Malignant neoplasm of lung.9	ENSG00000157168,ENSG00000105976,ENSG00000141738,ENSG00000141736,ENSG00000065361
Malignant neoplasm of lung.10	ENSG00000147889,ENSG00000073282,ENSG00000049656,ENSG00000078900,ENSG00000126581
Malignant neoplasm of lung.11	ENSG00000183765,ENSG00000163743,ENSG00000111206,ENSG00000114026,ENSG00000225830
Malignant neoplasm of lung.14	ENSG00000136848,ENSG00000068028,ENSG00000174775
Liver carcinoma.1	ENSG00000134184,ENSG00000111640,ENSG00000168310,ENSG00000198793,ENSG00000167004,ENSG00000117450,ENSG00000165140,ENSG00000135821,ENSG00000147677,ENSG00000084207,ENSG00000151224,ENSG00000169710,ENSG00000004799,ENSG00000121022,ENSG00000116288,ENSG00000142657,ENSG00000196975,ENSG00000075624,ENSG00000115415,ENSG00000106211,ENSG00000145088,ENSG00000138413,ENSG00000198074,ENSG00000068366,ENSG00000167863…
Liver carcinoma.2	ENSG00000147889,ENSG00000221869,ENSG00000135446,ENSG00000111276,ENSG00000111206,ENSG00000136997,ENSG00000245848,ENSG00000145604,ENSG00000089685,ENSG00000101412,ENSG00000110092,ENSG00000172216,ENSG00000139687,ENSG00000105173
Liver carcinoma.3	ENSG00000116044,ENSG00000177606,ENSG00000131759,ENSG00000091831,ENSG00000169083,ENSG00000012504,ENSG00000122779,ENSG00000170345,ENSG00000140044,ENSG00000131408
Liver carcinoma.4	ENSG00000118137,ENSG00000100665,ENSG00000162267,ENSG00000109758,ENSG00000197249,ENSG00000180210
Liver carcinoma.5	ENSG00000140443,ENSG00000171862,ENSG00000169398,ENSG00000165699,ENSG00000169047,ENSG00000133101,ENSG00000134982
Liver carcinoma.6	ENSG00000132693,ENSG00000113600,ENSG00000132703
Liver carcinoma.7	ENSG00000072310,ENSG00000113161,ENSG00000114650,ENSG00000149311,ENSG00000198911,ENSG00000125686
Liver carcinoma.8	ENSG00000055609,ENSG00000272333,ENSG00000117713,ENSG00000118058
Liver carcinoma.10	ENSG00000100311,ENSG00000087245,ENSG00000154734,ENSG00000175899
Liver carcinoma.11	ENSG00000163235,ENSG00000146648,ENSG00000138798,ENSG00000136869
Malignant neoplasm of urinary bladder.1	ENSG00000100393,ENSG00000005339,ENSG00000055609,ENSG00000171634,ENSG00000141510,ENSG00000124762,ENSG00000141027,ENSG00000167548,ENSG00000102554,ENSG00000136997,ENSG00000105880,ENSG00000105173,ENSG00000198157,ENSG00000118058,ENSG00000117713,ENSG00000068024
Malignant neoplasm of urinary bladder.2	ENSG00000134184,ENSG00000084207,ENSG00000073712,ENSG00000065621,ENSG00000072274,ENSG00000112096,ENSG00000067560,ENSG00000111674,ENSG00000175595,ENSG00000100577,ENSG00000126067,ENSG00000070756,ENSG00000127948,ENSG00000233276,ENSG00000099624,ENSG00000159461
Malignant neoplasm of urinary bladder.3	ENSG00000147889,ENSG00000072501,ENSG00000187555,ENSG00000124177,ENSG00000077935,ENSG00000105486
Malignant neoplasm of urinary bladder.4	ENSG00000197122,ENSG00000026103,ENSG00000146648,ENSG00000153317,ENSG00000039068,ENSG00000232810
Malignant neoplasm of urinary bladder.5	ENSG00000017427,ENSG00000115461,ENSG00000146674
Malignant neoplasm of prostate.1	ENSG00000134184,ENSG00000104808,ENSG00000154743,ENSG00000012048,ENSG00000167004,ENSG00000101323,ENSG00000168394,ENSG00000092621,ENSG00000147403,ENSG00000104884,ENSG00000239264,ENSG00000118898,ENSG00000147677,ENSG00000169504,ENSG00000084207,ENSG00000121892,ENSG00000171867,ENSG00000131747,ENSG00000135046,ENSG00000173801,ENSG00000130816,ENSG00000196975,ENSG00000004897,ENSG00000105438,ENSG00000165475…
Malignant neoplasm of prostate.2	ENSG00000096717,ENSG00000150907,ENSG00000164362,ENSG00000156983,ENSG00000005339,ENSG00000109906,ENSG00000159216,ENSG00000084676,ENSG00000111424,ENSG00000113580,ENSG00000124151,ENSG00000186951,ENSG00000091831,ENSG00000141027,ENSG00000142208,ENSG00000140464,ENSG00000178951,ENSG00000083168,ENSG00000175029,ENSG00000140396,ENSG00000186350,ENSG00000065526,ENSG00000140009
Malignant neoplasm of prostate.3	ENSG00000136848,ENSG00000163513,ENSG00000131748,ENSG00000171608,ENSG00000134215,ENSG00000051382,ENSG00000145675,ENSG00000133703,ENSG00000174775,ENSG00000105329,ENSG00000105647,ENSG00000121879
Malignant neoplasm of prostate.4	ENSG00000163235,ENSG00000105976,ENSG00000146648,ENSG00000141738,ENSG00000141736,ENSG00000039068,ENSG00000065361,ENSG00000138798
Malignant neoplasm of prostate.5	ENSG00000147130,ENSG00000076108,ENSG00000170004,ENSG00000088305,ENSG00000145687,ENSG00000108468,ENSG00000134046,ENSG00000032219
Malignant neoplasm of prostate.6	ENSG00000140092,ENSG00000204291,ENSG00000172638,ENSG00000135862,ENSG00000130635,ENSG00000172037,ENSG00000077942,ENSG00000163297
Malignant neoplasm of prostate.7	ENSG00000164867,ENSG00000105974,ENSG00000143570,ENSG00000051108,ENSG00000131871,ENSG00000152661,ENSG00000073756
Malignant neoplasm of prostate.8	ENSG00000244405,ENSG00000006468,ENSG00000175832,ENSG00000157554
Malignant neoplasm of prostate.9	ENSG00000142515,ENSG00000112715,ENSG00000017427,ENSG00000146674,ENSG00000099250,ENSG00000163453,ENSG00000167779
Malignant neoplasm of prostate.10	ENSG00000067082,ENSG00000111276,ENSG00000118971,ENSG00000124762,ENSG00000110092
Malignant neoplasm of prostate.11	ENSG00000138814,ENSG00000142875,ENSG00000150995,ENSG00000136842,ENSG00000169252,ENSG00000067606
Malignant neoplasm of prostate.12	ENSG00000122728,ENSG00000149262,ENSG00000189079,ENSG00000142347,ENSG00000167258,ENSG00000117713
Malignant neoplasm of prostate.13	ENSG00000085117,ENSG00000259207,ENSG00000105971,ENSG00000100031,ENSG00000196549,ENSG00000010278
Malignant neoplasm of prostate.14	ENSG00000198001,ENSG00000150455,ENSG00000162434,ENSG00000136869,ENSG00000135341
Malignant neoplasm of prostate.15	ENSG00000011422,ENSG00000106366,ENSG00000122861,ENSG00000196136
Malignant neoplasm of prostate.16	ENSG00000147050,ENSG00000055609,ENSG00000167548,ENSG00000118058
Malignant neoplasm of prostate.22	ENSG00000149547,ENSG00000123191,ENSG00000132824,ENSG00000176171
Malignant neoplasm of prostate.23	ENSG00000131263,ENSG00000170540,ENSG00000132906,ENSG00000184047
Malignant neoplasm of prostate.24	ENSG00000116044,ENSG00000181019,ENSG00000106546
Malignant neoplasm of prostate.25	ENSG00000112964,ENSG00000152894,ENSG00000169047
Malignant neoplasm of breast.1	ENSG00000181555,ENSG00000051180,ENSG00000071082,ENSG00000186081,ENSG00000198242,ENSG00000180596,ENSG00000124588,ENSG00000160710,ENSG00000196924,ENSG00000092621,ENSG00000125944,ENSG00000165806,ENSG00000171989,ENSG00000181610,ENSG00000084207,ENSG00000175634,ENSG00000171863,ENSG00000080824,ENSG00000187837,ENSG00000169710,ENSG00000131747,ENSG00000175063,ENSG00000130816,ENSG00000176974,ENSG00000198901…
Malignant neoplasm of breast.2	ENSG00000096717,ENSG00000145901,ENSG00000085276,ENSG00000116741,ENSG00000177606,ENSG00000204231,ENSG00000173039,ENSG00000180530,ENSG00000084676,ENSG00000111424,ENSG00000077092,ENSG00000124151,ENSG00000131759,ENSG00000173153,ENSG00000169083,ENSG00000101412,ENSG00000148516,ENSG00000170345,ENSG00000100644,ENSG00000106546,ENSG00000175197,ENSG00000152804,ENSG00000157557,ENSG00000147649,ENSG00000140009…
Malignant neoplasm of breast.3	ENSG00000087245,ENSG00000197122,ENSG00000164867,ENSG00000109321,ENSG00000105974,ENSG00000146648,ENSG00000196411,ENSG00000157227,ENSG00000039068,ENSG00000152661,ENSG00000082397,ENSG00000095303,ENSG00000073756,ENSG00000136160,ENSG00000138798
Malignant neoplasm of breast.4	ENSG00000115414,ENSG00000114270,ENSG00000137801,ENSG00000145423,ENSG00000107562,ENSG00000257017,ENSG00000113905,ENSG00000100985,ENSG00000197461,ENSG00000101384
Malignant neoplasm of breast.5	ENSG00000140443,ENSG00000102755,ENSG00000116711,ENSG00000115266,ENSG00000179776,ENSG00000167548,ENSG00000168036,ENSG00000128052,ENSG00000173511
Malignant neoplasm of breast.6	ENSG00000147889,ENSG00000168610,ENSG00000110092,ENSG00000115641,ENSG00000100906,ENSG00000082175,ENSG00000137193
Malignant neoplasm of breast.7	ENSG00000076984,ENSG00000111537,ENSG00000110330,ENSG00000095015,ENSG00000101017,ENSG00000232810,ENSG00000136560
Malignant neoplasm of breast.8	ENSG00000078269,ENSG00000097007,ENSG00000196405,ENSG00000137693,ENSG00000078900,ENSG00000074181
Malignant neoplasm of breast.9	ENSG00000078061,ENSG00000132155,ENSG00000143514,ENSG00000107262,ENSG00000171791
Malignant neoplasm of breast.12	ENSG00000125845,ENSG00000204217,ENSG00000115170
Malignant neoplasm of breast.13	ENSG00000157168,ENSG00000141738,ENSG00000065361
Malignant neoplasm of breast.14	ENSG00000017427,ENSG00000115461,ENSG00000163453
Malignant neoplasm of breast.15	ENSG00000038532,ENSG00000123191,ENSG00000166887
Malignant neoplasm of breast.16	ENSG00000019582,ENSG00000121966,ENSG00000130592
Malignant neoplasm of breast.17	ENSG00000108384,ENSG00000126215,ENSG00000196584
Malignant neoplasm of breast.18	ENSG00000119772,ENSG00000088305,ENSG00000137203
Coronary Arteriosclerosis.1	ENSG00000175104,ENSG00000154305,ENSG00000184216,ENSG00000108395,ENSG00000136869
Diastematomyelia.1	ENSG00000100714,ENSG00000277157,ENSG00000167325
Hepatitis, Toxic.1	ENSG00000134184,ENSG00000140521,ENSG00000131981,ENSG00000084754,ENSG00000198805,ENSG00000100612,ENSG00000109610,ENSG00000084207,ENSG00000093144,ENSG00000169710,ENSG00000004799,ENSG00000102755,ENSG00000134970,ENSG00000140941,ENSG00000174780,ENSG00000026025,ENSG00000163191,ENSG00000213366,ENSG00000100554,ENSG00000106799,ENSG00000136872,ENSG00000104368,ENSG00000112096,ENSG00000168765,ENSG00000161267…
Hepatitis, Toxic.2	ENSG00000130203,ENSG00000118271,ENSG00000017427,ENSG00000118137,ENSG00000145321,ENSG00000091583,ENSG00000122194,ENSG00000125730,ENSG00000110169,ENSG00000110799,ENSG00000113889,ENSG00000047457,ENSG00000149131,ENSG00000163631,ENSG00000106927,ENSG00000091513,ENSG00000120885,ENSG00000171560
Hepatitis, Toxic.3	ENSG00000196126,ENSG00000234745,ENSG00000110057,ENSG00000206503,ENSG00000179344
Hepatitis, Toxic.4	ENSG00000241119,ENSG00000158104,ENSG00000167701,ENSG00000160868,ENSG00000130649,ENSG00000140505
Hepatitis, Toxic.5	ENSG00000167580,ENSG00000131373,ENSG00000130988,ENSG00000116882,ENSG00000153093
Childhood Acute Lymphoblastic Leukemia.1	ENSG00000147889,ENSG00000162367,ENSG00000064012,ENSG00000159216,ENSG00000071564,ENSG00000141510,ENSG00000105810,ENSG00000139687,ENSG00000073050,ENSG00000118058
Childhood Acute Lymphoblastic Leukemia.2	ENSG00000097007,ENSG00000186716,ENSG00000101336
Malignant neoplasm of liver.1	ENSG00000134184,ENSG00000092621,ENSG00000120756,ENSG00000161634,ENSG00000196975,ENSG00000065154,ENSG00000112062,ENSG00000138279,ENSG00000182718,ENSG00000099194,ENSG00000136997,ENSG00000106366,ENSG00000070669,ENSG00000111057,ENSG00000170421,ENSG00000041357,ENSG00000109814,ENSG00000119471,ENSG00000117394,ENSG00000110911,ENSG00000104419,ENSG00000100292
Malignant neoplasm of liver.2	ENSG00000125740,ENSG00000097007,ENSG00000177606,ENSG00000168610,ENSG00000141510,ENSG00000091831,ENSG00000141027,ENSG00000168036,ENSG00000162772,ENSG00000196628,ENSG00000132170,ENSG00000012504
Malignant neoplasm of liver.3	ENSG00000132155,ENSG00000061938,ENSG00000171132,ENSG00000048162,ENSG00000133703,ENSG00000157764,ENSG00000174775
Malignant neoplasm of liver.5	ENSG00000147889,ENSG00000111276,ENSG00000110092
Malignant mesothelioma.1	ENSG00000134184,ENSG00000019991,ENSG00000123908,ENSG00000118137,ENSG00000115414,ENSG00000026025,ENSG00000132155,ENSG00000240972,ENSG00000112096,ENSG00000083290,ENSG00000080503,ENSG00000167996,ENSG00000182718,ENSG00000166333,ENSG00000181789,ENSG00000136231,ENSG00000136810,ENSG00000115524,ENSG00000215301,ENSG00000091513,ENSG00000107562,ENSG00000143819,ENSG00000143799,ENSG00000117394,ENSG00000171791
Malignant mesothelioma.2	ENSG00000181555,ENSG00000147889,ENSG00000185499,ENSG00000141510,ENSG00000124762,ENSG00000105810
Malignant mesothelioma.3	ENSG00000113645,ENSG00000186575,ENSG00000105976,ENSG00000146648,ENSG00000168036
Malignant mesothelioma.4	ENSG00000101981,ENSG00000100665,ENSG00000113600
Jacksonian Seizure.1	ENSG00000140521,ENSG00000130203,ENSG00000133731,ENSG00000112096,ENSG00000169057,ENSG00000100823,ENSG00000075239,ENSG00000148218,ENSG00000182054,ENSG00000130005,ENSG00000117394,ENSG00000183044,ENSG00000120885,ENSG00000121691,ENSG00000168924,ENSG00000147955,ENSG00000163932
Jacksonian Seizure.2	ENSG00000080644,ENSG00000101204,ENSG00000117971,ENSG00000175344,ENSG00000186297,ENSG00000169684
Jacksonian Seizure.3	ENSG00000145730,ENSG00000103197,ENSG00000165699
Atherosclerosis.1	ENSG00000096717,ENSG00000168610,ENSG00000112096,ENSG00000111144,ENSG00000143799
Atherosclerosis.2	ENSG00000130203,ENSG00000110244,ENSG00000162692,ENSG00000257017,ENSG00000142168
Colorectal Carcinoma.1	ENSG00000111640,ENSG00000196616,ENSG00000147677,ENSG00000114450,ENSG00000159692,ENSG00000023734,ENSG00000164466,ENSG00000079739,ENSG00000140650,ENSG00000143224,ENSG00000140350,ENSG00000198074,ENSG00000105835,ENSG00000072274,ENSG00000112096,ENSG00000164163,ENSG00000143416,ENSG00000115380,ENSG00000170445,ENSG00000111275,ENSG00000175175,ENSG00000167468,ENSG00000179218,ENSG00000243678,ENSG00000198431…
Colorectal Carcinoma.2	ENSG00000104884,ENSG00000115758,ENSG00000168496,ENSG00000095002,ENSG00000183765,ENSG00000188486,ENSG00000171848,ENSG00000076242,ENSG00000094916,ENSG00000087586,ENSG00000137804,ENSG00000077514,ENSG00000148773,ENSG00000177084,ENSG00000156970,ENSG00000089685,ENSG00000167900,ENSG00000176890,ENSG00000143799,ENSG00000062822,ENSG00000174371,ENSG00000159147,ENSG00000119684
Colorectal Carcinoma.3	ENSG00000100393,ENSG00000073282,ENSG00000106799,ENSG00000173120,ENSG00000141510,ENSG00000111653,ENSG00000143437,ENSG00000101665,ENSG00000148737,ENSG00000141646,ENSG00000108175,ENSG00000117713
Colorectal Carcinoma.4	ENSG00000119514,ENSG00000197122,ENSG00000165731,ENSG00000184304,ENSG00000146648,ENSG00000142208,ENSG00000039068,ENSG00000183454
Colorectal Carcinoma.5	ENSG00000168646,ENSG00000179776,ENSG00000083857,ENSG00000168036,ENSG00000128052
Colorectal Carcinoma.6	ENSG00000113140,ENSG00000154589,ENSG00000137462,ENSG00000105329,ENSG00000010278,ENSG00000136869
Colorectal Carcinoma.7	ENSG00000005471,ENSG00000165029,ENSG00000073734
Colorectal Carcinoma.8	ENSG00000087245,ENSG00000167244,ENSG00000146674
Colorectal Carcinoma.9	ENSG00000064012,ENSG00000103490,ENSG00000121858,ENSG00000171791
Colorectal Carcinoma.10	ENSG00000171132,ENSG00000166501,ENSG00000157764
Colorectal Carcinoma.14	ENSG00000124275,ENSG00000076248,ENSG00000228716
Colorectal Carcinoma.15	ENSG00000117528,ENSG00000114491,ENSG00000173208
Hypercholesterolemia.1	ENSG00000130203,ENSG00000162692,ENSG00000084674
Kidney Failure, Chronic.1	ENSG00000169710,ENSG00000100345,ENSG00000173039,ENSG00000109320,ENSG00000075239,ENSG00000159228,ENSG00000121691,ENSG00000038945,ENSG00000159640,ENSG00000110090
Kidney Failure, Chronic.2	ENSG00000072310,ENSG00000113161,ENSG00000198911
Kidney Failure, Chronic.3	ENSG00000186951,ENSG00000163586,ENSG00000163631
Pulmonary Fibrosis.1	ENSG00000019991,ENSG00000087245,ENSG00000017427,ENSG00000115414,ENSG00000102265,ENSG00000049540,ENSG00000091136,ENSG00000100985
Pulmonary Fibrosis.2	ENSG00000169057,ENSG00000197249,ENSG00000189403,ENSG00000121691,ENSG00000142168
Pulmonary Fibrosis.3	ENSG00000275302,ENSG00000277632,ENSG00000169429
Pneumonia.1	ENSG00000115594,ENSG00000125538,ENSG00000150782,ENSG00000172936,ENSG00000137752
Pneumonia.2	ENSG00000028137,ENSG00000111537,ENSG00000067182,ENSG00000232810
Adenocarcinoma, Basal Cell.1	ENSG00000147889,ENSG00000198793,ENSG00000073282,ENSG00000151532,ENSG00000171862,ENSG00000130816,ENSG00000064012,ENSG00000097007,ENSG00000105976,ENSG00000168610,ENSG00000109320,ENSG00000184304,ENSG00000167085,ENSG00000112096,ENSG00000143549,ENSG00000132646,ENSG00000141510,ENSG00000146648,ENSG00000074800,ENSG00000130830,ENSG00000124151,ENSG00000126561,ENSG00000118046,ENSG00000082175,ENSG00000136997…
Adenocarcinoma, Basal Cell.2	ENSG00000112715,ENSG00000118523,ENSG00000128052,ENSG00000105329
Adenocarcinoma, Basal Cell.3	ENSG00000130203,ENSG00000118137,ENSG00000197249,ENSG00000160862
Malignant neoplasm of esophagus.1	ENSG00000111640,ENSG00000131981,ENSG00000075624,ENSG00000198959,ENSG00000140416,ENSG00000167085,ENSG00000112096,ENSG00000167815,ENSG00000154277,ENSG00000074800,ENSG00000167460,ENSG00000111275,ENSG00000178952,ENSG00000175793,ENSG00000087088,ENSG00000109846
Malignant neoplasm of esophagus.2	ENSG00000097007,ENSG00000141510,ENSG00000019549
Malignant neoplasm of esophagus.4	ENSG00000064012,ENSG00000171791,ENSG00000101966
Pancreatic Neoplasm.1	ENSG00000168610,ENSG00000136997,ENSG00000116717,ENSG00000139687,ENSG00000100644,ENSG00000100906,ENSG00000133895
Pancreatic Neoplasm.2	ENSG00000171862,ENSG00000146648,ENSG00000026508,ENSG00000168036,ENSG00000050820,ENSG00000039068,ENSG00000100985
Pancreatic Neoplasm.3	ENSG00000085224,ENSG00000073282,ENSG00000204209,ENSG00000105329
Pancreatic Neoplasm.4	ENSG00000003402,ENSG00000121858,ENSG00000120889
Acute Cerebrovascular Accidents.1	ENSG00000118137,ENSG00000177000,ENSG00000171560,ENSG00000142168,ENSG00000163631
Acute Cerebrovascular Accidents.2	ENSG00000259207,ENSG00000138448,ENSG00000005961
Acute Cerebrovascular Accidents.3	ENSG00000104368,ENSG00000180210,ENSG00000122861
Heart failure.1	ENSG00000105409,ENSG00000169710,ENSG00000106211,ENSG00000196296,ENSG00000005249,ENSG00000112096,ENSG00000278540,ENSG00000062485,ENSG00000110799,ENSG00000136238,ENSG00000131473,ENSG00000174437,ENSG00000142168,ENSG00000124253,ENSG00000089220,ENSG00000121691,ENSG00000150093,ENSG00000167468,ENSG00000100292
Heart failure.2	ENSG00000112715,ENSG00000104368,ENSG00000118523,ENSG00000106366
Heart failure.3	ENSG00000096717,ENSG00000103510,ENSG00000109819
Heart failure.4	ENSG00000111537,ENSG00000067182,ENSG00000232810,ENSG00000165168
Heart failure.5	ENSG00000116044,ENSG00000082701,ENSG00000100644
Heart failure.6	ENSG00000109610,ENSG00000140092,ENSG00000197766
Heart failure.9	ENSG00000130208,ENSG00000138207,ENSG00000163631
Obesity.1	ENSG00000127884,ENSG00000170525,ENSG00000130203,ENSG00000135821,ENSG00000136143,ENSG00000169710,ENSG00000196396,ENSG00000159399,ENSG00000142082,ENSG00000105835,ENSG00000198380,ENSG00000072274,ENSG00000112096,ENSG00000198848,ENSG00000172115,ENSG00000169738,ENSG00000164104,ENSG00000146085,ENSG00000062485,ENSG00000163281,ENSG00000076555,ENSG00000172340,ENSG00000130649,ENSG00000119711,ENSG00000065833…
Obesity.2	ENSG00000096717,ENSG00000100393,ENSG00000072310,ENSG00000072364,ENSG00000186951,ENSG00000091831,ENSG00000118689,ENSG00000143799,ENSG00000142208,ENSG00000112033,ENSG00000106546,ENSG00000175115,ENSG00000155846,ENSG00000141458
Obesity.3	ENSG00000131910,ENSG00000143257,ENSG00000144852
Obesity.6	ENSG00000080618,ENSG00000106366,ENSG00000180210
Brain Ischemia.1	ENSG00000164305,ENSG00000169032,ENSG00000177606,ENSG00000173039,ENSG00000168610,ENSG00000109320,ENSG00000088986,ENSG00000112096,ENSG00000100030,ENSG00000141510,ENSG00000172115,ENSG00000132906,ENSG00000177000,ENSG00000139687,ENSG00000143799,ENSG00000102882,ENSG00000100644,ENSG00000120738,ENSG00000172216,ENSG00000100906,ENSG00000142168,ENSG00000121691,ENSG00000175567,ENSG00000184047,ENSG00000233276
Brain Ischemia.2	ENSG00000104368,ENSG00000122861,ENSG00000180210
Brain Ischemia.3	ENSG00000028137,ENSG00000067182,ENSG00000232810
Brain Lacerations.1	ENSG00000041802,ENSG00000177606,ENSG00000100823,ENSG00000082701,ENSG00000143799,ENSG00000170345
Brain Lacerations.2	ENSG00000067182,ENSG00000137462,ENSG00000232810,ENSG00000170458,ENSG00000174125
Brain Lacerations.3	ENSG00000112096,ENSG00000204389,ENSG00000175567
Brain Lacerations.4	ENSG00000115594,ENSG00000136689,ENSG00000125538
Renal Cell Carcinoma.1	ENSG00000134184,ENSG00000243989,ENSG00000168291,ENSG00000084207,ENSG00000196975,ENSG00000042493,ENSG00000111716,ENSG00000106211,ENSG00000198959,ENSG00000073060,ENSG00000165092,ENSG00000112096,ENSG00000064666,ENSG00000102144,ENSG00000158710,ENSG00000148218,ENSG00000117984,ENSG00000188846,ENSG00000198931,ENSG00000144381,ENSG00000089220,ENSG00000170421,ENSG00000167658,ENSG00000164733,ENSG00000113013…
Renal Cell Carcinoma.2	ENSG00000079999,ENSG00000173039,ENSG00000134086,ENSG00000170881,ENSG00000154582
Renal Cell Carcinoma.3	ENSG00000169372,ENSG00000177595,ENSG00000106144
Renal Cell Carcinoma.4	ENSG00000198793,ENSG00000186575,ENSG00000149269,ENSG00000165699
Renal Cell Carcinoma.5	ENSG00000181555,ENSG00000044090,ENSG00000171862,ENSG00000141510
Renal Cell Carcinoma.6	ENSG00000116016,ENSG00000187098,ENSG00000068323
Memory Disorders.1	ENSG00000186868,ENSG00000175344,ENSG00000080815,ENSG00000102003,ENSG00000142192,ENSG00000171791
Amphetamine Addiction.1	ENSG00000108576,ENSG00000100151,ENSG00000142319,ENSG00000145335,ENSG00000142208,ENSG00000149295
Amphetamine Addiction.2	ENSG00000084207,ENSG00000117791,ENSG00000093010,ENSG00000125970,ENSG00000143819
Learning Disturbance.1	ENSG00000186868,ENSG00000196712,ENSG00000080815,ENSG00000102003,ENSG00000142192,ENSG00000171791
Degenerative polyarthritis.1	ENSG00000111640,ENSG00000073578,ENSG00000084754,ENSG00000105409,ENSG00000196154,ENSG00000187091,ENSG00000166411,ENSG00000092964,ENSG00000169504,ENSG00000133048,ENSG00000075624,ENSG00000115419,ENSG00000128918,ENSG00000198130,ENSG00000026025,ENSG00000126602,ENSG00000198959,ENSG00000197448,ENSG00000170248,ENSG00000167315,ENSG00000112096,ENSG00000074800,ENSG00000117984,ENSG00000147416,ENSG00000132305…
Degenerative polyarthritis.2	ENSG00000106819,ENSG00000142173,ENSG00000164692
Respiratory Distress Syndrome, Adult.1	ENSG00000108528,ENSG00000167315,ENSG00000112096,ENSG00000149257,ENSG00000014641,ENSG00000148218,ENSG00000085662,ENSG00000100412,ENSG00000166347,ENSG00000041357,ENSG00000117592,ENSG00000163631
Respiratory Distress Syndrome, Adult.2	ENSG00000196154,ENSG00000102265,ENSG00000184500
Alloxan Diabetes.1	ENSG00000164305,ENSG00000004799,ENSG00000175606,ENSG00000112096,ENSG00000197956,ENSG00000156709,ENSG00000104687,ENSG00000087088,ENSG00000161533,ENSG00000115159,ENSG00000121691,ENSG00000128245,ENSG00000151726,ENSG00000142168,ENSG00000175567,ENSG00000233276,ENSG00000100292,ENSG00000156515,ENSG00000074370,ENSG00000110090
Alloxan Diabetes.2	ENSG00000096717,ENSG00000072310,ENSG00000173039,ENSG00000141510,ENSG00000186951,ENSG00000173153,ENSG00000118689,ENSG00000109819,ENSG00000162772,ENSG00000171552
Alloxan Diabetes.3	ENSG00000182533,ENSG00000164867,ENSG00000105974,ENSG00000171105,ENSG00000073756,ENSG00000125968,ENSG00000174437,ENSG00000169047
Alloxan Diabetes.4	ENSG00000026103,ENSG00000111537,ENSG00000067182,ENSG00000197442,ENSG00000232810,ENSG00000163932,ENSG00000165168
Alloxan Diabetes.5	ENSG00000087245,ENSG00000102265,ENSG00000035862,ENSG00000106366,ENSG00000100985
Alloxan Diabetes.6	ENSG00000171132,ENSG00000154229,ENSG00000132170,ENSG00000132639
Alloxan Diabetes.7	ENSG00000162992,ENSG00000163581,ENSG00000139515
Alloxan Diabetes.8	ENSG00000106633,ENSG00000124253,ENSG00000143627
Juvenile-Onset Still Disease.1	ENSG00000278588,ENSG00000180596,ENSG00000158373,ENSG00000168610,ENSG00000198478,ENSG00000278463,ENSG00000059804,ENSG00000274290,ENSG00000277224,ENSG00000273802,ENSG00000277075,ENSG00000137267,ENSG00000173110,ENSG00000121966
Juvenile-Onset Still Disease.2	ENSG00000145632,ENSG00000116717,ENSG00000100030,ENSG00000120875,ENSG00000158050,ENSG00000196730
Juvenile-Onset Still Disease.3	ENSG00000085733,ENSG00000100266,ENSG00000145012,ENSG00000078018,ENSG00000147065,ENSG00000152952,ENSG00000133703,ENSG00000005961
Juvenile-Onset Still Disease.4	ENSG00000125740,ENSG00000075426,ENSG00000177606,ENSG00000120129,ENSG00000120738,ENSG00000170345,ENSG00000175197
Juvenile-Onset Still Disease.5	ENSG00000123610,ENSG00000137801,ENSG00000120885,ENSG00000003436,ENSG00000184500
Left Ventricular Hypertrophy.1	ENSG00000138814,ENSG00000166165,ENSG00000221823,ENSG00000143632,ENSG00000104879
Left Ventricular Hypertrophy.2	ENSG00000115414,ENSG00000168542,ENSG00000108821
Left Ventricular Hypertrophy.3	ENSG00000198793,ENSG00000108443,ENSG00000118046
Cholestasis, Extrahepatic.1	ENSG00000087245,ENSG00000102265,ENSG00000168542,ENSG00000108821,ENSG00000118523,ENSG00000035862,ENSG00000100985,ENSG00000105329
Cholestasis, Extrahepatic.2	ENSG00000177606,ENSG00000173039,ENSG00000100030,ENSG00000107796,ENSG00000102882,ENSG00000189403,ENSG00000170345
Endometriosis.1	ENSG00000116478,ENSG00000166200,ENSG00000182979,ENSG00000096060,ENSG00000112983,ENSG00000113580,ENSG00000174738,ENSG00000196591,ENSG00000177463,ENSG00000141027,ENSG00000265972,ENSG00000185551,ENSG00000120798,ENSG00000149480,ENSG00000168214,ENSG00000151623
Endometriosis.2	ENSG00000141232,ENSG00000049759,ENSG00000108654,ENSG00000149591,ENSG00000085662,ENSG00000066044,ENSG00000172340,ENSG00000166347,ENSG00000107796,ENSG00000143437
Endometriosis.3	ENSG00000198646,ENSG00000084676,ENSG00000123358,ENSG00000126351,ENSG00000170345,ENSG00000077092,ENSG00000140009
Endometriosis.4	ENSG00000175221,ENSG00000136146,ENSG00000100697,ENSG00000125686,ENSG00000180182
Endometriosis.5	ENSG00000164171,ENSG00000166147,ENSG00000041982,ENSG00000150093,ENSG00000038427,ENSG00000091136
Endometriosis.6	ENSG00000116285,ENSG00000113070,ENSG00000109321,ENSG00000146648
Focal glomerulosclerosis.1	ENSG00000198087,ENSG00000115414,ENSG00000100345,ENSG00000132646,ENSG00000106366,ENSG00000107796,ENSG00000130402,ENSG00000157483,ENSG00000187498,ENSG00000133026
Hepatitis, Chronic.1	ENSG00000168610,ENSG00000138495,ENSG00000107796,ENSG00000175387,ENSG00000142168,ENSG00000177556
Myocardial Infarction.1	ENSG00000130203,ENSG00000138442,ENSG00000112096,ENSG00000092054,ENSG00000171132,ENSG00000107796,ENSG00000166165,ENSG00000044574,ENSG00000189403,ENSG00000142168,ENSG00000134333,ENSG00000100902,ENSG00000213585,ENSG00000001084,ENSG00000121691,ENSG00000104879
Myocardial Infarction.2	ENSG00000104368,ENSG00000057593,ENSG00000180210,ENSG00000122861
Myocardial Infarction.3	ENSG00000164305,ENSG00000126581,ENSG00000087088
Myocardial Ischemia.1	ENSG00000174903,ENSG00000084754,ENSG00000170525,ENSG00000168394,ENSG00000069869,ENSG00000084207,ENSG00000131979,ENSG00000004799,ENSG00000079739,ENSG00000086598,ENSG00000144895,ENSG00000135940,ENSG00000075624,ENSG00000163754,ENSG00000172071,ENSG00000155366,ENSG00000175606,ENSG00000101367,ENSG00000198814,ENSG00000159399,ENSG00000112062,ENSG00000167552,ENSG00000150768,ENSG00000072274,ENSG00000100994…
Myocardial Ischemia.2	ENSG00000171223,ENSG00000136826,ENSG00000123358,ENSG00000125347,ENSG00000125968,ENSG00000143171
Myocardial Ischemia.3	ENSG00000112964,ENSG00000027697,ENSG00000126561,ENSG00000096968
Myocardial Ischemia.4	ENSG00000184557,ENSG00000107968,ENSG00000128016,ENSG00000100906
Myocardial Ischemia.9	ENSG00000112715,ENSG00000113140,ENSG00000128052
Myocardial Ischemia.10	ENSG00000198626,ENSG00000145349,ENSG00000184588
Anaplastic carcinoma.1	ENSG00000118640,ENSG00000186081,ENSG00000012048,ENSG00000100316,ENSG00000089009,ENSG00000156508,ENSG00000073282,ENSG00000084207,ENSG00000132507,ENSG00000135046,ENSG00000130816,ENSG00000102879,ENSG00000134480,ENSG00000196975,ENSG00000075624,ENSG00000049449,ENSG00000115414,ENSG00000155368,ENSG00000171097,ENSG00000011304,ENSG00000158125,ENSG00000135446,ENSG00000105976,ENSG00000176788,ENSG00000146701…
Anaplastic carcinoma.2	ENSG00000171862,ENSG00000126561,ENSG00000082175,ENSG00000091831,ENSG00000140009
Anaplastic carcinoma.3	ENSG00000163513,ENSG00000145715,ENSG00000145675,ENSG00000105329
Mammary Carcinoma, Animal.1	ENSG00000118640,ENSG00000186081,ENSG00000100316,ENSG00000089009,ENSG00000156508,ENSG00000163235,ENSG00000132507,ENSG00000135046,ENSG00000102879,ENSG00000134480,ENSG00000196975,ENSG00000075624,ENSG00000049449,ENSG00000115414,ENSG00000155368,ENSG00000011304,ENSG00000158125,ENSG00000135446,ENSG00000176788,ENSG00000146701,ENSG00000168610,ENSG00000240972,ENSG00000167085,ENSG00000119125,ENSG00000103275…
Mammary Carcinoma, Animal.2	ENSG00000068028,ENSG00000145715,ENSG00000145675,ENSG00000134982,ENSG00000174775
Mammary Carcinoma, Animal.4	ENSG00000126561,ENSG00000082175,ENSG00000091831,ENSG00000140009
Malignant neoplasm of stomach.1	ENSG00000066379,ENSG00000127884,ENSG00000184254,ENSG00000147889,ENSG00000131981,ENSG00000168938,ENSG00000089006,ENSG00000156508,ENSG00000104884,ENSG00000165140,ENSG00000111725,ENSG00000084207,ENSG00000066032,ENSG00000171867,ENSG00000130816,ENSG00000161980,ENSG00000197728,ENSG00000101361,ENSG00000173486,ENSG00000177192,ENSG00000116741,ENSG00000177606,ENSG00000181163,ENSG00000114767,ENSG00000033050…
Malignant neoplasm of stomach.2	ENSG00000066468,ENSG00000163235,ENSG00000113070,ENSG00000105976,ENSG00000109321,ENSG00000146648,ENSG00000141736,ENSG00000161638
Malignant neoplasm of stomach.3	ENSG00000118137,ENSG00000138207,ENSG00000197249,ENSG00000171557,ENSG00000163631
Malignant neoplasm of stomach.4	ENSG00000181104,ENSG00000164867,ENSG00000105974,ENSG00000164741,ENSG00000073756
Malignant neoplasm of stomach.5	ENSG00000064012,ENSG00000015475,ENSG00000103490,ENSG00000003400,ENSG00000171552
Malignant neoplasm of stomach.6	ENSG00000135047,ENSG00000106366,ENSG00000122861,ENSG00000146674
Malignant neoplasm of stomach.10	ENSG00000204231,ENSG00000132170,ENSG00000077092
Cardiomyopathy, Familial Idiopathic.1	ENSG00000073578,ENSG00000169710,ENSG00000132155,ENSG00000112096,ENSG00000136238,ENSG00000120802,ENSG00000233276,ENSG00000150093
Cardiomyopathy, Familial Idiopathic.2	ENSG00000118194,ENSG00000092054,ENSG00000129991,ENSG00000197616,ENSG00000155657
Cardiomyopathy, Familial Idiopathic.3	ENSG00000198947,ENSG00000159251,ENSG00000145362
Osteoporosis, Age-Related.1	ENSG00000111640,ENSG00000198805,ENSG00000116288,ENSG00000165672,ENSG00000148484,ENSG00000083720,ENSG00000138363,ENSG00000074416,ENSG00000106588,ENSG00000131236,ENSG00000166226,ENSG00000112096,ENSG00000074800,ENSG00000184009,ENSG00000130313,ENSG00000182718,ENSG00000104267,ENSG00000182054,ENSG00000160201,ENSG00000148180,ENSG00000012223,ENSG00000167460,ENSG00000185624,ENSG00000143106,ENSG00000123416…
Osteoporosis, Age-Related.3	ENSG00000164692,ENSG00000108821,ENSG00000105329
Acute Coronary Syndrome.1	ENSG00000111640,ENSG00000101162,ENSG00000167004,ENSG00000084207,ENSG00000169710,ENSG00000111716,ENSG00000026025,ENSG00000111348,ENSG00000167553,ENSG00000112096,ENSG00000074800,ENSG00000184009,ENSG00000077549,ENSG00000109971,ENSG00000008018,ENSG00000148180,ENSG00000166165,ENSG00000144381,ENSG00000167460,ENSG00000035403,ENSG00000104879
Astrocytoma.1	ENSG00000148400,ENSG00000150457,ENSG00000134250,ENSG00000100644,ENSG00000131023
Astrocytoma.2	ENSG00000124151,ENSG00000091831,ENSG00000169083,ENSG00000140009
Acute Lung Injury.1	ENSG00000136810,ENSG00000143819,ENSG00000121691
mixed gliomas.1	ENSG00000085224,ENSG00000072274,ENSG00000277775,ENSG00000234745,ENSG00000206503,ENSG00000275379,ENSG00000197409,ENSG00000278828,ENSG00000204525
mixed gliomas.2	ENSG00000171862,ENSG00000131747,ENSG00000166851,ENSG00000132155,ENSG00000139618,ENSG00000141510,ENSG00000109670,ENSG00000073050
mixed gliomas.3	ENSG00000084207,ENSG00000117791,ENSG00000138413,ENSG00000117632,ENSG00000167996,ENSG00000142168,ENSG00000121691,ENSG00000189058
mixed gliomas.4	ENSG00000198400,ENSG00000140538,ENSG00000148053
mixed gliomas.5	ENSG00000168283,ENSG00000178691,ENSG00000198157
Polycystic Ovary Syndrome.1	ENSG00000105576,ENSG00000104388,ENSG00000131747,ENSG00000134057,ENSG00000011426,ENSG00000072274,ENSG00000171848,ENSG00000168078,ENSG00000138180,ENSG00000123064,ENSG00000164109,ENSG00000161800,ENSG00000123975,ENSG00000106355,ENSG00000066279,ENSG00000144747,ENSG00000087088,ENSG00000160789,ENSG00000119969,ENSG00000197756,ENSG00000094804,ENSG00000105373,ENSG00000072571,ENSG00000175305,ENSG00000112742…
Polycystic Ovary Syndrome.2	ENSG00000132535,ENSG00000138834,ENSG00000145349
Drug abuse.1	ENSG00000106554,ENSG00000136875,ENSG00000079785,ENSG00000060762
Drug abuse.2	ENSG00000164418,ENSG00000168959,ENSG00000152578
Drug abuse.3	ENSG00000112038,ENSG00000116729,ENSG00000116329
Drug abuse.4	ENSG00000136044,ENSG00000099204,ENSG00000196586
Substance Withdrawal Syndrome.1	ENSG00000155511,ENSG00000183454,ENSG00000149295,ENSG00000120251
Substance Withdrawal Syndrome.2	ENSG00000100030,ENSG00000127955,ENSG00000102882,ENSG00000170345
Small cell carcinoma of lung.1	ENSG00000029363,ENSG00000100393,ENSG00000005339,ENSG00000088247,ENSG00000127616,ENSG00000118058
Asthma.1	ENSG00000134184,ENSG00000084207,ENSG00000113575,ENSG00000118520,ENSG00000111275,ENSG00000142168,ENSG00000121691,ENSG00000171791
Asthma.2	ENSG00000196126,ENSG00000223865,ENSG00000179344,ENSG00000196735,ENSG00000170458
Asthma.3	ENSG00000130816,ENSG00000118513,ENSG00000134987,ENSG00000143799
Diabetes Mellitus, Non-Insulin-Dependent.1	ENSG00000124299,ENSG00000090316,ENSG00000151224,ENSG00000112096,ENSG00000125730,ENSG00000197956,ENSG00000110169,ENSG00000122958,ENSG00000160200,ENSG00000233276,ENSG00000163636,ENSG00000115159,ENSG00000142168,ENSG00000121691,ENSG00000175567,ENSG00000100292,ENSG00000257017,ENSG00000166501
Diabetes Mellitus, Non-Insulin-Dependent.2	ENSG00000137309,ENSG00000096717,ENSG00000173039,ENSG00000109320,ENSG00000186951,ENSG00000132170,ENSG00000109819,ENSG00000162772
Diabetes Mellitus, Non-Insulin-Dependent.3	ENSG00000164305,ENSG00000028137,ENSG00000026103,ENSG00000064012,ENSG00000067182,ENSG00000232810,ENSG00000051523
Diabetes Mellitus, Non-Insulin-Dependent.4	ENSG00000196396,ENSG00000146648,ENSG00000174437,ENSG00000074370,ENSG00000117394
Cirrhosis.1	ENSG00000100311,ENSG00000168542,ENSG00000137801,ENSG00000164692,ENSG00000108821,ENSG00000011465,ENSG00000105329
Cirrhosis.2	ENSG00000066926,ENSG00000112096,ENSG00000167468,ENSG00000100292
Cirrhosis.3	ENSG00000096717,ENSG00000168610,ENSG00000142208
Ulcerative Colitis.1	ENSG00000173039,ENSG00000168610,ENSG00000175354,ENSG00000096968
Ulcerative Colitis.2	ENSG00000163466,ENSG00000062038,ENSG00000039068
Leukemia, Myelocytic, Acute.1	ENSG00000101160,ENSG00000113140,ENSG00000197043,ENSG00000187837,ENSG00000189060,ENSG00000196975,ENSG00000042493,ENSG00000106211,ENSG00000138413,ENSG00000184640,ENSG00000168610,ENSG00000263001,ENSG00000143546,ENSG00000111674,ENSG00000026508,ENSG00000086065,ENSG00000171703,ENSG00000182718,ENSG00000216490,ENSG00000182054,ENSG00000110713,ENSG00000179295,ENSG00000103811,ENSG00000164111,ENSG00000109606…
Leukemia, Myelocytic, Acute.2	ENSG00000187840,ENSG00000165806,ENSG00000159216,ENSG00000118971,ENSG00000136997,ENSG00000115641,ENSG00000105810,ENSG00000171791
Leukemia, Myelocytic, Acute.3	ENSG00000221869,ENSG00000079102,ENSG00000162676,ENSG00000066336,ENSG00000245848
Leukemia, Myelocytic, Acute.4	ENSG00000055609,ENSG00000067955,ENSG00000118058
Squamous cell carcinoma of esophagus.1	ENSG00000117450,ENSG00000128422,ENSG00000169710,ENSG00000273703,ENSG00000135046,ENSG00000170430,ENSG00000160213,ENSG00000172757,ENSG00000140416,ENSG00000108518,ENSG00000100911,ENSG00000112096,ENSG00000124767,ENSG00000149591,ENSG00000116489,ENSG00000104267,ENSG00000090013,ENSG00000166710,ENSG00000148834,ENSG00000088832,ENSG00000044574,ENSG00000179218,ENSG00000111275,ENSG00000057608,ENSG00000197409…
Squamous cell carcinoma of esophagus.2	ENSG00000147889,ENSG00000100393,ENSG00000116044,ENSG00000005339,ENSG00000055609,ENSG00000141510,ENSG00000124762,ENSG00000110092,ENSG00000139687,ENSG00000100644,ENSG00000167548,ENSG00000073050
Squamous cell carcinoma of esophagus.3	ENSG00000148400,ENSG00000134250,ENSG00000109670,ENSG00000074181
Encephalopathy, Toxic.1	ENSG00000198793,ENSG00000116044,ENSG00000100650,ENSG00000163932,ENSG00000171552,ENSG00000181019,ENSG00000170345
Fatty Liver.1	ENSG00000100612,ENSG00000151224,ENSG00000187514,ENSG00000112096,ENSG00000172115,ENSG00000152642,ENSG00000113272,ENSG00000138029,ENSG00000167701,ENSG00000143106,ENSG00000142168,ENSG00000133313,ENSG00000121691,ENSG00000167468,ENSG00000175567,ENSG00000233276
Fatty Liver.2	ENSG00000128272,ENSG00000116044,ENSG00000136997,ENSG00000175197,ENSG00000172216
Fatty Liver.3	ENSG00000096717,ENSG00000186951,ENSG00000072310,ENSG00000025434,ENSG00000012504
Alcohol Use Disorder.1	ENSG00000100031,ENSG00000093010,ENSG00000111275
Alcohol Use Disorder.2	ENSG00000204681,ENSG00000151834,ENSG00000113327
Malignant neoplasm of mouth.1	ENSG00000111640,ENSG00000196616,ENSG00000147889,ENSG00000204628,ENSG00000135046,ENSG00000106211,ENSG00000142082,ENSG00000105835,ENSG00000169398,ENSG00000112096,ENSG00000205076,ENSG00000141510,ENSG00000074800,ENSG00000134240,ENSG00000182718,ENSG00000092847,ENSG00000109971,ENSG00000171314,ENSG00000103197,ENSG00000165637,ENSG00000196262,ENSG00000172172,ENSG00000111669,ENSG00000104419,ENSG00000121879…
Profound Mental Retardation.1	ENSG00000169375,ENSG00000165671,ENSG00000073614,ENSG00000180228,ENSG00000100811,ENSG00000169057,ENSG00000119772,ENSG00000064313,ENSG00000013503,ENSG00000168148,ENSG00000278637,ENSG00000270276
Profound Mental Retardation.2	ENSG00000169710,ENSG00000140650,ENSG00000196712,ENSG00000147475,ENSG00000114942,ENSG00000146247,ENSG00000164134,ENSG00000121741,ENSG00000177239,ENSG00000168924,ENSG00000197102,ENSG00000117394
Profound Mental Retardation.3	ENSG00000100749,ENSG00000104907,ENSG00000145386,ENSG00000134759,ENSG00000174720
Profound Mental Retardation.4	ENSG00000116679,ENSG00000102081,ENSG00000143799,ENSG00000134982
Profound Mental Retardation.5	ENSG00000156110,ENSG00000128039,ENSG00000110435,ENSG00000112294
Profound Mental Retardation.6	ENSG00000087299,ENSG00000148290,ENSG00000110871
Profound Mental Retardation.7	ENSG00000171862,ENSG00000123066,ENSG00000118007
Glomerulonephritis.1	ENSG00000275302,ENSG00000277632,ENSG00000169429
Septicemia.1	ENSG00000164305,ENSG00000164867,ENSG00000240972,ENSG00000100030,ENSG00000189403,ENSG00000102882
Middle Cerebral Artery Syndrome.1	ENSG00000168610,ENSG00000112096,ENSG00000149257,ENSG00000144381
Middle Cerebral Artery Syndrome.2	ENSG00000171223,ENSG00000162772,ENSG00000170345
Rheumatoid Arthritis.1	ENSG00000239264,ENSG00000138363,ENSG00000240972,ENSG00000112096,ENSG00000159131,ENSG00000074800,ENSG00000117984,ENSG00000110367,ENSG00000167461,ENSG00000121691,ENSG00000115840,ENSG00000138772,ENSG00000120802,ENSG00000137563,ENSG00000277443,ENSG00000102172
Rheumatoid Arthritis.2	ENSG00000013725,ENSG00000110448,ENSG00000091409,ENSG00000116824,ENSG00000198851,ENSG00000081237
Rheumatoid Arthritis.3	ENSG00000159216,ENSG00000140332,ENSG00000105810,ENSG00000107485,ENSG00000168214,ENSG00000124813
Rheumatoid Arthritis.4	ENSG00000154589,ENSG00000144476,ENSG00000137462,ENSG00000121966,ENSG00000018280
Rheumatoid Arthritis.5	ENSG00000175104,ENSG00000112149,ENSG00000184216,ENSG00000118503,ENSG00000101017
Rheumatoid Arthritis.6	ENSG00000012779,ENSG00000177565,ENSG00000096060,ENSG00000146232,ENSG00000162924,ENSG00000150347
Rheumatoid Arthritis.7	ENSG00000115415,ENSG00000169398,ENSG00000175354,ENSG00000105397
Rheumatoid Arthritis.8	ENSG00000160712,ENSG00000134352,ENSG00000136244
Rheumatoid Arthritis.9	ENSG00000145321,ENSG00000109758,ENSG00000180210
Endogenous depression.1	ENSG00000240972,ENSG00000167996,ENSG00000124767,ENSG00000177000,ENSG00000142168,ENSG00000087086,ENSG00000163631,ENSG00000197747
Reperfusion Injury.1	ENSG00000050748,ENSG00000144895,ENSG00000158125,ENSG00000106211,ENSG00000026025,ENSG00000168610,ENSG00000112096,ENSG00000124762,ENSG00000109971,ENSG00000107643,ENSG00000204389,ENSG00000188257,ENSG00000142168,ENSG00000121691,ENSG00000233276,ENSG00000100292,ENSG00000167701,ENSG00000204673
Reperfusion Injury.2	ENSG00000177606,ENSG00000173039,ENSG00000134954,ENSG00000120738,ENSG00000132170,ENSG00000170345
Reperfusion Injury.3	ENSG00000127666,ENSG00000137462,ENSG00000172936,ENSG00000136869,ENSG00000165168
Reperfusion Injury.4	ENSG00000019991,ENSG00000137801,ENSG00000135218,ENSG00000100985,ENSG00000078401
Reperfusion Injury.5	ENSG00000164305,ENSG00000171862,ENSG00000064012,ENSG00000171791
Anxiety States, Neurotic.1	ENSG00000240972,ENSG00000124767,ENSG00000078369
Anemia.1	ENSG00000197548,ENSG00000110713,ENSG00000057663,ENSG00000143799
Anemia.2	ENSG00000112096,ENSG00000104687,ENSG00000176890
Toxic Epidermal Necrolysis.1	ENSG00000124212,ENSG00000104805,ENSG00000100393,ENSG00000069869,ENSG00000121022,ENSG00000240972,ENSG00000105974,ENSG00000165280,ENSG00000139687,ENSG00000168036,ENSG00000143799,ENSG00000087191,ENSG00000055130,ENSG00000100387,ENSG00000139842,ENSG00000116663
Toxic Epidermal Necrolysis.2	ENSG00000234745,ENSG00000206503,ENSG00000204525
melanoma.1	ENSG00000175550,ENSG00000149792,ENSG00000100393,ENSG00000092621,ENSG00000152464,ENSG00000074201,ENSG00000169710,ENSG00000112033,ENSG00000111875,ENSG00000198074,ENSG00000123374,ENSG00000126215,ENSG00000167815,ENSG00000127564,ENSG00000175376,ENSG00000100823,ENSG00000124767,ENSG00000087586,ENSG00000196591,ENSG00000213445,ENSG00000168439,ENSG00000036257,ENSG00000143379,ENSG00000128309,ENSG00000160200…
melanoma.2	ENSG00000198822,ENSG00000165025,ENSG00000120899,ENSG00000183454,ENSG00000136869
melanoma.3	ENSG00000131981,ENSG00000128340,ENSG00000014216,ENSG00000104419
melanoma.6	ENSG00000064012,ENSG00000003400,ENSG00000117560
Multiple Myeloma.1	ENSG00000143384,ENSG00000171552,ENSG00000171791
Ramsay Hunt Paralysis Syndrome.1	ENSG00000140521,ENSG00000116288,ENSG00000143799,ENSG00000104687,ENSG00000158828,ENSG00000163932,ENSG00000115317
Ramsay Hunt Paralysis Syndrome.2	ENSG00000180176,ENSG00000188906,ENSG00000145335,ENSG00000149295
Ramsay Hunt Paralysis Syndrome.3	ENSG00000186868,ENSG00000185345,ENSG00000204843
Epilepsy.1	ENSG00000196924,ENSG00000135124,ENSG00000166333,ENSG00000142208,ENSG00000233276,ENSG00000163631
Epilepsy.2	ENSG00000087299,ENSG00000165637,ENSG00000213585,ENSG00000124356,ENSG00000198431
Epilepsy.3	ENSG00000143473,ENSG00000131095,ENSG00000099365
HIV Coinfection.1	ENSG00000187840,ENSG00000159377,ENSG00000096717,ENSG00000163468,ENSG00000254087,ENSG00000080824,ENSG00000131467,ENSG00000092330,ENSG00000118137,ENSG00000106211,ENSG00000115758,ENSG00000068878,ENSG00000111348,ENSG00000122034,ENSG00000100811,ENSG00000205220,ENSG00000143621,ENSG00000100911,ENSG00000116717,ENSG00000108424,ENSG00000273841,ENSG00000161960,ENSG00000070831,ENSG00000135624,ENSG00000143321…
Depression, Bipolar.1	ENSG00000198400,ENSG00000176697,ENSG00000148053
Hepatoma, Morris.1	ENSG00000117450,ENSG00000135821,ENSG00000084207,ENSG00000105976,ENSG00000168610,ENSG00000100030,ENSG00000141510,ENSG00000111674,ENSG00000111206,ENSG00000123191,ENSG00000136997,ENSG00000197903,ENSG00000168036,ENSG00000102882,ENSG00000133818,ENSG00000130988,ENSG00000105552,ENSG00000135404,ENSG00000139687,ENSG00000096968,ENSG00000140464,ENSG00000110092,ENSG00000120156,ENSG00000133703,ENSG00000171791…
Adenoid Cystic Carcinoma.1	ENSG00000181555,ENSG00000085224,ENSG00000147050,ENSG00000168298,ENSG00000012048,ENSG00000100393,ENSG00000185787,ENSG00000072501,ENSG00000131747,ENSG00000005339,ENSG00000131153,ENSG00000073584,ENSG00000143476,ENSG00000141510,ENSG00000080503,ENSG00000253729,ENSG00000118689,ENSG00000066279,ENSG00000159140,ENSG00000165671,ENSG00000055609,ENSG00000276903,ENSG00000187741,ENSG00000149311,ENSG00000118513…
Adenoid Cystic Carcinoma.2	ENSG00000148400,ENSG00000110042,ENSG00000196782,ENSG00000151276,ENSG00000101384,ENSG00000054267
Glioblastoma.1	ENSG00000141867,ENSG00000277775,ENSG00000273983,ENSG00000275379,ENSG00000140464,ENSG00000197153,ENSG00000204256
Glioblastoma.2	ENSG00000159216,ENSG00000136997,ENSG00000105810,ENSG00000137193,ENSG00000134107
Glioblastoma.3	ENSG00000148400,ENSG00000134250,ENSG00000101384,ENSG00000100644,ENSG00000074181
Glioblastoma.4	ENSG00000115414,ENSG00000198959,ENSG00000090006,ENSG00000100985
Glioblastoma.5	ENSG00000143387,ENSG00000160213,ENSG00000164733
Glioblastoma.6	ENSG00000105976,ENSG00000146648,ENSG00000138798
Carcinoma, Pancreatic Ductal.1	ENSG00000148400,ENSG00000110042,ENSG00000101384,ENSG00000074181
Cholestasis.1	ENSG00000134970,ENSG00000174780,ENSG00000112062,ENSG00000129625,ENSG00000081307
Cholestasis.2	ENSG00000137710,ENSG00000131373,ENSG00000121691,ENSG00000153093
Cholestasis.3	ENSG00000137124,ENSG00000116882,ENSG00000060982
Cholestasis.4	ENSG00000173039,ENSG00000120738,ENSG00000131408
Diabetic Nephropathy.1	ENSG00000112096,ENSG00000171132,ENSG00000165637,ENSG00000133313,ENSG00000213585
Diabetic Nephropathy.2	ENSG00000115414,ENSG00000187498,ENSG00000120708,ENSG00000163631
IGA Glomerulonephritis.1	ENSG00000163808,ENSG00000198901,ENSG00000178999,ENSG00000111206
Abortion, Tubal.1	ENSG00000131981,ENSG00000140285,ENSG00000115414,ENSG00000100234,ENSG00000120708,ENSG00000163359,ENSG00000204262,ENSG00000142156,ENSG00000164692,ENSG00000108821,ENSG00000143369,ENSG00000112769,ENSG00000130635
Abortion, Tubal.2	ENSG00000017427,ENSG00000167244,ENSG00000167779,ENSG00000146674
Abortion, Tubal.3	ENSG00000130203,ENSG00000078018,ENSG00000138207,ENSG00000084764
Abortion, Tubal.4	ENSG00000086548,ENSG00000105388,ENSG00000079385
Abortion, Tubal.5	ENSG00000106799,ENSG00000096968,ENSG00000105329
Corpus Luteum Cyst.1	ENSG00000067704,ENSG00000155957,ENSG00000122406
Adenocarcinoma of lung (disorder).1	ENSG00000111640,ENSG00000166228,ENSG00000090621,ENSG00000107833,ENSG00000072506,ENSG00000180596,ENSG00000130204,ENSG00000104885,ENSG00000134809,ENSG00000164466,ENSG00000169710,ENSG00000131747,ENSG00000135046,ENSG00000168028,ENSG00000130810,ENSG00000176974,ENSG00000101361,ENSG00000042493,ENSG00000065150,ENSG00000118137,ENSG00000142541,ENSG00000138814,ENSG00000262814,ENSG00000181163,ENSG00000106211…
Adenocarcinoma of lung (disorder).2	ENSG00000100393,ENSG00000116044,ENSG00000005339,ENSG00000171223,ENSG00000073282,ENSG00000102554,ENSG00000118689,ENSG00000106546
Adenocarcinoma of lung (disorder).3	ENSG00000145715,ENSG00000174775,ENSG00000160007
Arthritis, Adjuvant-Induced.1	ENSG00000239264,ENSG00000068366,ENSG00000197142,ENSG00000121691,ENSG00000151726
Arthritis, Adjuvant-Induced.2	ENSG00000130816,ENSG00000115415,ENSG00000168610,ENSG00000146648
Contact Dermatitis.1	ENSG00000122729,ENSG00000124588,ENSG00000084207,ENSG00000080824,ENSG00000106211,ENSG00000160211,ENSG00000198074,ENSG00000186395,ENSG00000143546,ENSG00000165283,ENSG00000167996,ENSG00000172867,ENSG00000104687,ENSG00000136810,ENSG00000151632,ENSG00000117592,ENSG00000142168,ENSG00000001084,ENSG00000100983,ENSG00000197170,ENSG00000026508,ENSG00000198431,ENSG00000106546,ENSG00000148346
Male infertility.1	ENSG00000112096,ENSG00000074800,ENSG00000119318,ENSG00000167468,ENSG00000111275,ENSG00000087088,ENSG00000114026
Male infertility.2	ENSG00000113360,ENSG00000141510,ENSG00000091831,ENSG00000169083,ENSG00000135679
Tumoral calcinosis.1	ENSG00000087245,ENSG00000102265,ENSG00000108821,ENSG00000150093,ENSG00000035862,ENSG00000182871,ENSG00000105329
Tumoral calcinosis.2	ENSG00000100311,ENSG00000111679,ENSG00000113721,ENSG00000103490,ENSG00000160255,ENSG00000096968
Parkinson Disease.1	ENSG00000134184,ENSG00000198242,ENSG00000089009,ENSG00000165140,ENSG00000084207,ENSG00000112096,ENSG00000142937,ENSG00000188846,ENSG00000197081,ENSG00000177156,ENSG00000113013,ENSG00000204389,ENSG00000142168,ENSG00000233276,ENSG00000186868,ENSG00000182979,ENSG00000177628,ENSG00000100292
Parkinson Disease.2	ENSG00000140443,ENSG00000167244,ENSG00000171105
Parkinson Disease.3	ENSG00000132437,ENSG00000069535,ENSG00000189221
Malignant neoplasm of skin.1	ENSG00000104884,ENSG00000112033,ENSG00000185591,ENSG00000173039,ENSG00000141510,ENSG00000100644,ENSG00000101266,ENSG00000070770
Malignant neoplasm of skin.2	ENSG00000116044,ENSG00000148400,ENSG00000106799,ENSG00000142208,ENSG00000134250,ENSG00000074181,ENSG00000105329
Malignant neoplasm of skin.3	ENSG00000128422,ENSG00000186395,ENSG00000163207,ENSG00000167768
Malignant neoplasm of skin.4	ENSG00000115758,ENSG00000112096,ENSG00000204435,ENSG00000143819
Squamous cell carcinoma.1	ENSG00000134184,ENSG00000111640,ENSG00000112715,ENSG00000116478,ENSG00000128944,ENSG00000100393,ENSG00000073282,ENSG00000204628,ENSG00000085733,ENSG00000135046,ENSG00000116044,ENSG00000005339,ENSG00000106211,ENSG00000105976,ENSG00000142082,ENSG00000186395,ENSG00000168610,ENSG00000109321,ENSG00000169398,ENSG00000149262,ENSG00000112096,ENSG00000124333,ENSG00000100030,ENSG00000205076,ENSG00000188486…
Acute Promyelocytic Leukemia.1	ENSG00000005844,ENSG00000026508,ENSG00000140678,ENSG00000160255,ENSG00000169896
Acute Promyelocytic Leukemia.2	ENSG00000138413,ENSG00000182054,ENSG00000213281
Squamous cell carcinoma of the head and neck.1	ENSG00000147889,ENSG00000064012,ENSG00000105835,ENSG00000168610,ENSG00000112096,ENSG00000141510,ENSG00000104419
Nasopharyngeal carcinoma.1	ENSG00000147889,ENSG00000171862,ENSG00000112096,ENSG00000141510,ENSG00000110092,ENSG00000117713
Liver Failure, Acute.1	ENSG00000026103,ENSG00000232810,ENSG00000117560
Pseudoaphakia.1	ENSG00000070961,ENSG00000026025,ENSG00000135517,ENSG00000085662,ENSG00000118231,ENSG00000160202,ENSG00000109846
Endometrial Carcinoma.1	ENSG00000111642,ENSG00000100393,ENSG00000116044,ENSG00000113318,ENSG00000136997,ENSG00000089685,ENSG00000178691,ENSG00000106462,ENSG00000062822,ENSG00000117713,ENSG00000148516,ENSG00000188529
Endometrial Carcinoma.2	ENSG00000198074,ENSG00000085662,ENSG00000002834
Diffuse Large B-Cell Lymphoma.1	ENSG00000100401,ENSG00000109610,ENSG00000165672,ENSG00000141367,ENSG00000112096,ENSG00000166710,ENSG00000138674,ENSG00000123131,ENSG00000121691,ENSG00000172175
Diffuse Large B-Cell Lymphoma.2	ENSG00000140992,ENSG00000108443,ENSG00000051382,ENSG00000121879
Benign neoplasm of brain, unspecified.1	ENSG00000096717,ENSG00000147889,ENSG00000170430,ENSG00000173039,ENSG00000135446,ENSG00000198959,ENSG00000137693,ENSG00000112096,ENSG00000132646,ENSG00000110092,ENSG00000164346,ENSG00000140575
Colitis.1	ENSG00000105835,ENSG00000240972,ENSG00000128311
Adenoma, Basal Cell.1	ENSG00000134086,ENSG00000141510,ENSG00000171552
Carcinoma, Transitional Cell.1	ENSG00000147050,ENSG00000100393,ENSG00000005339,ENSG00000055609,ENSG00000111424,ENSG00000141510,ENSG00000124762,ENSG00000101972,ENSG00000118058,ENSG00000141027,ENSG00000110092,ENSG00000117713,ENSG00000070756
Status Epilepticus.1	ENSG00000164305,ENSG00000172071,ENSG00000106211,ENSG00000134001,ENSG00000126581,ENSG00000055332,ENSG00000160209,ENSG00000174437
Status Epilepticus.2	ENSG00000185652,ENSG00000176697,ENSG00000140538,ENSG00000148053,ENSG00000120251
Status Epilepticus.3	ENSG00000177606,ENSG00000171223,ENSG00000130522,ENSG00000170345
ovarian neoplasm.1	ENSG00000198793,ENSG00000169710,ENSG00000168610,ENSG00000186298,ENSG00000116455,ENSG00000112096,ENSG00000116717,ENSG00000100030,ENSG00000258947,ENSG00000123191,ENSG00000136997,ENSG00000148773,ENSG00000143416,ENSG00000089685,ENSG00000164362,ENSG00000094631,ENSG00000142168,ENSG00000243678,ENSG00000102882,ENSG00000117394,ENSG00000198522,ENSG00000176890,ENSG00000188529,ENSG00000101966
ovarian neoplasm.2	ENSG00000073282,ENSG00000105976,ENSG00000109321,ENSG00000137693,ENSG00000146648,ENSG00000039068,ENSG00000136869
ovarian neoplasm.3	ENSG00000111276,ENSG00000103479,ENSG00000145604,ENSG00000118971,ENSG00000105176,ENSG00000148516
ovarian neoplasm.4	ENSG00000113140,ENSG00000105974,ENSG00000197548,ENSG00000057663,ENSG00000164741
Non-Small Cell Lung Carcinoma.1	ENSG00000092621,ENSG00000117450,ENSG00000084207,ENSG00000182199,ENSG00000213366,ENSG00000089159,ENSG00000113163,ENSG00000112096,ENSG00000154277,ENSG00000111674,ENSG00000074800,ENSG00000170759,ENSG00000171314,ENSG00000132470,ENSG00000100097,ENSG00000196262,ENSG00000110880,ENSG00000187134,ENSG00000135069,ENSG00000167325,ENSG00000150093,ENSG00000010278,ENSG00000104419,ENSG00000001084,ENSG00000121691…
Non-Small Cell Lung Carcinoma.2	ENSG00000004487,ENSG00000132155,ENSG00000106615,ENSG00000111206,ENSG00000136997,ENSG00000089685,ENSG00000139687
Non-Small Cell Lung Carcinoma.3	ENSG00000068028,ENSG00000154767,ENSG00000141510,ENSG00000118689,ENSG00000135679,ENSG00000124151,ENSG00000162772
Non-Small Cell Lung Carcinoma.4	ENSG00000064012,ENSG00000083799,ENSG00000103490,ENSG00000117560
Non-Small Cell Lung Carcinoma.5	ENSG00000114315,ENSG00000168610,ENSG00000077782
Non-Small Cell Lung Carcinoma.7	ENSG00000079999,ENSG00000012061,ENSG00000134982
Mesothelioma.1	ENSG00000198793,ENSG00000186575,ENSG00000112096,ENSG00000243678,ENSG00000198431,ENSG00000121691
Mesothelioma.2	ENSG00000134184,ENSG00000146648,ENSG00000148180,ENSG00000039068
Mesothelioma.3	ENSG00000185499,ENSG00000082175,ENSG00000091831
Medullomyoblastoma.1	ENSG00000130816,ENSG00000068028,ENSG00000139618,ENSG00000145604,ENSG00000102098,ENSG00000105173
Medullomyoblastoma.2	ENSG00000168610,ENSG00000141867,ENSG00000169925,ENSG00000204256
Medullomyoblastoma.3	ENSG00000105810,ENSG00000141736,ENSG00000168036
Medullomyoblastoma.4	ENSG00000196154,ENSG00000197956,ENSG00000197747
Medullomyoblastoma.5	ENSG00000265491,ENSG00000134323,ENSG00000136997
leukemia.1	ENSG00000131747,ENSG00000148834,ENSG00000166851,ENSG00000111206,ENSG00000135316
leukemia.2	ENSG00000110330,ENSG00000003402,ENSG00000023445,ENSG00000121858
leukemia.3	ENSG00000171862,ENSG00000179295,ENSG00000096968
leukemia.4	ENSG00000124151,ENSG00000091831,ENSG00000169083
AMYOTROPHIC LATERAL SCLEROSIS 1.1	ENSG00000160691,ENSG00000172270,ENSG00000026025,ENSG00000203879,ENSG00000117984,ENSG00000171552,ENSG00000120885,ENSG00000131095,ENSG00000101439,ENSG00000135406
AMYOTROPHIC LATERAL SCLEROSIS 1.2	ENSG00000185122,ENSG00000005339,ENSG00000186350,ENSG00000170345
Uterine Cervical Neoplasm.1	ENSG00000114315,ENSG00000064012,ENSG00000168610,ENSG00000146648,ENSG00000096968,ENSG00000168036,ENSG00000110092
Uterine Cervical Neoplasm.2	ENSG00000148400,ENSG00000100811,ENSG00000136997,ENSG00000134250,ENSG00000089685
Uterine Cervical Neoplasm.3	ENSG00000198793,ENSG00000131788,ENSG00000164362,ENSG00000012061
Adult T-Cell Lymphoma/Leukemia.1	ENSG00000113712,ENSG00000168610,ENSG00000122566,ENSG00000101266,ENSG00000204435,ENSG00000137265
Adult T-Cell Lymphoma/Leukemia.2	ENSG00000124181,ENSG00000141968,ENSG00000010810
Coronary heart disease.1	ENSG00000130203,ENSG00000270882,ENSG00000275126,ENSG00000084674
Degenerative Diseases, Spinal Cord.1	ENSG00000134184,ENSG00000008394,ENSG00000115919,ENSG00000026025,ENSG00000112096,ENSG00000167996,ENSG00000148834,ENSG00000104687,ENSG00000213366,ENSG00000197694,ENSG00000197249,ENSG00000109846,ENSG00000100292
Degenerative Diseases, Spinal Cord.2	ENSG00000184702,ENSG00000186868,ENSG00000080815,ENSG00000145335,ENSG00000142192,ENSG00000148798
Multiple Sclerosis.1	ENSG00000204287,ENSG00000196126,ENSG00000223865,ENSG00000179344
Pustulosis of Palms and Soles.1	ENSG00000168610,ENSG00000112096,ENSG00000132646,ENSG00000141510,ENSG00000100906,ENSG00000148773,ENSG00000142453,ENSG00000164611
Pustulosis of Palms and Soles.2	ENSG00000145901,ENSG00000118503,ENSG00000162924
Pustulosis of Palms and Soles.3	ENSG00000164307,ENSG00000164398,ENSG00000121691
Lymphoma, T-Cell, Cutaneous.1	ENSG00000147889,ENSG00000143384,ENSG00000141510,ENSG00000087088,ENSG00000118503,ENSG00000149311,ENSG00000117713
Lymphoma, T-Cell, Cutaneous.2	ENSG00000026103,ENSG00000124181,ENSG00000067560
Non-alcoholic Fatty Liver Disease.1	ENSG00000096717,ENSG00000072310,ENSG00000186951,ENSG00000012504
Arsenic Poisoning, Inorganic.1	ENSG00000167881,ENSG00000198805,ENSG00000033800,ENSG00000197329,ENSG00000106028,ENSG00000164548,ENSG00000186395,ENSG00000112096,ENSG00000141510,ENSG00000163161,ENSG00000175595,ENSG00000012061,ENSG00000136603,ENSG00000116560,ENSG00000163635,ENSG00000166136
Arsenic Poisoning, Inorganic.2	ENSG00000127914,ENSG00000144674,ENSG00000138768
Subfertility, Female.1	ENSG00000100030,ENSG00000141510,ENSG00000091831,ENSG00000245848,ENSG00000169083,ENSG00000140009,ENSG00000102882,ENSG00000172216,ENSG00000228716
Malignant Head and Neck Neoplasm.1	ENSG00000051180,ENSG00000126088,ENSG00000100030,ENSG00000126215,ENSG00000176890,ENSG00000233276,ENSG00000171791,ENSG00000102882
Malignant Head and Neck Neoplasm.2	ENSG00000163235,ENSG00000109321,ENSG00000146648
Deep Vein Thrombosis.1	ENSG00000104368,ENSG00000122194,ENSG00000117601,ENSG00000057593,ENSG00000122861,ENSG00000180210,ENSG00000115718
Atrial Fibrillation.1	ENSG00000164867,ENSG00000105974,ENSG00000105971
Influenza.1	ENSG00000107201,ENSG00000115415,ENSG00000188313,ENSG00000132274,ENSG00000111331,ENSG00000068079,ENSG00000187608,ENSG00000137628,ENSG00000185507,ENSG00000089127,ENSG00000115267,ENSG00000162772,ENSG00000055332,ENSG00000156587,ENSG00000117228,ENSG00000119917,ENSG00000138646,ENSG00000119922,ENSG00000152778
Influenza.2	ENSG00000126709,ENSG00000157601,ENSG00000111335
Kidney Neoplasm.1	ENSG00000187840,ENSG00000132436,ENSG00000171097,ENSG00000132155,ENSG00000133112,ENSG00000112096,ENSG00000100030,ENSG00000087586,ENSG00000123191,ENSG00000103197,ENSG00000102882,ENSG00000157764,ENSG00000104419,ENSG00000099901
Hematopoetic Myelodysplasia.1	ENSG00000085224,ENSG00000159216,ENSG00000141510,ENSG00000101972,ENSG00000136997,ENSG00000160201,ENSG00000115524,ENSG00000106462,ENSG00000003402,ENSG00000044115
Autism Spectrum Disorders.1	ENSG00000169375,ENSG00000173575,ENSG00000167522,ENSG00000263001,ENSG00000101849,ENSG00000100888
Autism Spectrum Disorders.2	ENSG00000132535,ENSG00000108684,ENSG00000146938,ENSG00000273079,ENSG00000174469
Cocaine Abuse.1	ENSG00000123908,ENSG00000152495,ENSG00000100030,ENSG00000093010,ENSG00000113580,ENSG00000166333,ENSG00000143933,ENSG00000198668,ENSG00000130522,ENSG00000140009,ENSG00000102882,ENSG00000100784
Cocaine Abuse.2	ENSG00000070808,ENSG00000058404,ENSG00000204681,ENSG00000176697,ENSG00000155511,ENSG00000176884,ENSG00000151834,ENSG00000148053,ENSG00000120251,ENSG00000113327,ENSG00000198576,ENSG00000184845
Cocaine Abuse.3	ENSG00000152413,ENSG00000171723,ENSG00000103942,ENSG00000168959
Cocaine Abuse.4	ENSG00000108840,ENSG00000068024,ENSG00000166949
Cocaine Abuse.5	ENSG00000125740,ENSG00000120738,ENSG00000170345
Chronic Lymphocytic Leukemia.1	ENSG00000103479,ENSG00000072274,ENSG00000115524
Chronic Lymphocytic Leukemia.2	ENSG00000104081,ENSG00000141682,ENSG00000171791
Liver Cirrhosis, Alcoholic.1	ENSG00000100554,ENSG00000112096,ENSG00000113272,ENSG00000121691
Osteosarcoma.1	ENSG00000096717,ENSG00000177606,ENSG00000270647,ENSG00000168283,ENSG00000136997,ENSG00000173153,ENSG00000106462,ENSG00000124813
Osteosarcoma.2	ENSG00000084207,ENSG00000134001,ENSG00000167815,ENSG00000170445
Osteosarcoma.3	ENSG00000086827,ENSG00000141867,ENSG00000035928
Sezary Syndrome.1	ENSG00000147889,ENSG00000171862,ENSG00000005339,ENSG00000055609,ENSG00000111276,ENSG00000170004,ENSG00000168769,ENSG00000100030,ENSG00000141510,ENSG00000119772,ENSG00000167548,ENSG00000127616,ENSG00000139687,ENSG00000117676,ENSG00000117713,ENSG00000157764
Esophageal atresia with or without tracheoesophageal fistula.1	ENSG00000140525,ENSG00000136492,ENSG00000108384,ENSG00000139618,ENSG00000221829,ENSG00000187741,ENSG00000182185,ENSG00000144554,ENSG00000115392,ENSG00000187790,ENSG00000158169
Esophageal atresia with or without tracheoesophageal fistula.2	ENSG00000154743,ENSG00000182173,ENSG00000170892
Bilateral Wilms Tumor.1	ENSG00000100697,ENSG00000139618,ENSG00000113360,ENSG00000128191,ENSG00000134086,ENSG00000141510,ENSG00000117713
Bilateral Wilms Tumor.2	ENSG00000134323,ENSG00000147140,ENSG00000125952,ENSG00000124571,ENSG00000168036
Microlissencephaly.1	ENSG00000169375,ENSG00000131462,ENSG00000068796,ENSG00000168280,ENSG00000087470,ENSG00000278637,ENSG00000197102,ENSG00000102103
Amyotrophic Lateral Sclerosis With Dementia.1	ENSG00000084207,ENSG00000161011,ENSG00000123240,ENSG00000112096,ENSG00000104687,ENSG00000142168,ENSG00000141510,ENSG00000120948,ENSG00000083937
Ataxia, Spinocerebellar.1	ENSG00000134453,ENSG00000124788,ENSG00000224470,ENSG00000204842,ENSG00000103266
Ataxia, Spinocerebellar.2	ENSG00000273703,ENSG00000101361,ENSG00000186153,ENSG00000173898
Diabetes Mellitus, Insulin-Dependent.1	ENSG00000168610,ENSG00000156709,ENSG00000121691
Diabetes Mellitus, Insulin-Dependent.2	ENSG00000196126,ENSG00000179344,ENSG00000196735
Cleft Palate.1	ENSG00000136997,ENSG00000067955,ENSG00000213341
Cleft Palate.2	ENSG00000092969,ENSG00000119699,ENSG00000105329
Cleft Palate.3	ENSG00000049759,ENSG00000136371,ENSG00000116030
Gastrointestinal Stromal Sarcoma.1	ENSG00000114391,ENSG00000163041,ENSG00000132475,ENSG00000270276,ENSG00000044115,ENSG00000109911
Gastrointestinal Stromal Sarcoma.2	ENSG00000032742,ENSG00000074047,ENSG00000131437,ENSG00000078246
Gastrointestinal Stromal Sarcoma.3	ENSG00000186889,ENSG00000108641,ENSG00000205084
Chloracne.1	ENSG00000188536,ENSG00000213934,ENSG00000172115,ENSG00000244734,ENSG00000223609,ENSG00000103769,ENSG00000206172
Chloracne.2	ENSG00000148484,ENSG00000146648,ENSG00000064102,ENSG00000132383,ENSG00000124942,ENSG00000160255
Dermatitis, Atopic.1	ENSG00000160791,ENSG00000169245,ENSG00000271503,ENSG00000186810
Crohn Disease.1	ENSG00000017427,ENSG00000115414,ENSG00000109072
Cholangiocarcinoma.1	ENSG00000146648,ENSG00000142875,ENSG00000141736,ENSG00000072062
Cholangiocarcinoma.2	ENSG00000171862,ENSG00000141510,ENSG00000117713
COVID19.1	ENSG00000106638, ENSG00000140525, ENSG00000143641, ENSG00000146282, ENSG00000084652, ENSG00000155506, ENSG00000108774, ENSG00000182934, ENSG00000090054, ENSG00000090621, ENSG00000137409, ENSG00000092148, ENSG00000135506, ENSG00000181852, ENSG00000143337, ENSG00000089006, ENSG00000132182, ENSG00000145907, ENSG00000111885, ENSG00000123983, ENSG00000239264, ENSG00000160695, ENSG00000008311, ENSG0000…
COVID19.2	ENSG00000141577, ENSG00000127914, ENSG00000160299, ENSG00000170004, ENSG00000126216, ENSG00000100503, ENSG00000083535, ENSG00000078674, ENSG00000136861, ENSG00000101004
COVID19.3	ENSG00000127191, ENSG00000183735, ENSG00000137275, ENSG00000136560, ENSG00000090615
COVID19.4	ENSG00000166147, ENSG00000113083, ENSG00000140092, ENSG00000138829
COVID19.5	ENSG00000182473, ENSG00000070367, ENSG00000131558, ENSG00000138190
COVID19.6	ENSG00000117724, ENSG00000126001, ENSG00000166579, ENSG00000072864
COVID19.7	ENSG00000176783, ENSG00000029725, ENSG00000052723, ENSG00000175895
