# Supplementary material for: Drug repurposing improves disease targeting 11-fold and can be augmented by network module targeting, applied to COVID-19
Source: Sci Rep. 2021 Oct 19;11:20687. doi: 10.1038/s41598-021-99721-y (PMC8526804; doi:10.1038/s41598-021-99721-y)
Supplement: Supplementary file 8 — Dataset S1. [file 41598_2021_99721_MOESM8_ESM.csv]

DrugBank.ID	Name	Type	UniProt.ID	UniProt.Name	Gene.ID	Ensembl.ID
DB00001	Lepirudin	BiotechDrug	P00734	Prothrombin	F2	ENSG00000180210
DB00002	Cetuximab	BiotechDrug	P00533	Epidermal growth factor receptor	EGFR	ENSG00000146648
DB00002	Cetuximab	BiotechDrug	P02745	Complement C1q subcomponent subunit A	C1QA	ENSG00000173372
DB00002	Cetuximab	BiotechDrug	P02746	Complement C1q subcomponent subunit B	C1QB	ENSG00000173369
DB00002	Cetuximab	BiotechDrug	P02747	Complement C1q subcomponent subunit C	C1QC	ENSG00000159189
DB00002	Cetuximab	BiotechDrug	P08637	Low affinity immunoglobulin gamma Fc region receptor III-A	FCGR3A	ENSG00000203747
DB00002	Cetuximab	BiotechDrug	P09871	Complement C1s subcomponent	C1S	ENSG00000182326
DB00002	Cetuximab	BiotechDrug	P12314	High affinity immunoglobulin gamma Fc receptor I	FCGR1A	ENSG00000150337
DB00002	Cetuximab	BiotechDrug	P12318	Low affinity immunoglobulin gamma Fc region receptor II-a	FCGR2A	ENSG00000143226
DB00002	Cetuximab	BiotechDrug	P31994	Low affinity immunoglobulin gamma Fc region receptor II-b	FCGR2B	ENSG00000072694
DB00004	Denileukin diftitox	BiotechDrug	P01589	Interleukin-2 receptor subunit alpha	IL2RA	ENSG00000134460
DB00004	Denileukin diftitox	BiotechDrug	P14784	Interleukin-2 receptor subunit beta	IL2RB	ENSG00000100385
DB00004	Denileukin diftitox	BiotechDrug	P31785	Cytokine receptor common subunit gamma	IL2RG	ENSG00000147168
DB00005	Etanercept	BiotechDrug	P20333	Tumor necrosis factor receptor superfamily member 1B	TNFRSF1B	ENSG00000028137
DB00005	Etanercept	BiotechDrug	P12314	High affinity immunoglobulin gamma Fc receptor I	FCGR1A	ENSG00000150337
DB00005	Etanercept	BiotechDrug	P08637	Low affinity immunoglobulin gamma Fc region receptor III-A	FCGR3A	ENSG00000203747
DB00005	Etanercept	BiotechDrug	P12318	Low affinity immunoglobulin gamma Fc region receptor II-a	FCGR2A	ENSG00000143226
DB00005	Etanercept	BiotechDrug	P31994	Low affinity immunoglobulin gamma Fc region receptor II-b	FCGR2B	ENSG00000072694
DB00005	Etanercept	BiotechDrug	P09871	Complement C1s subcomponent	C1S	ENSG00000182326
DB00005	Etanercept	BiotechDrug	P02745	Complement C1q subcomponent subunit A	C1QA	ENSG00000173372
DB00005	Etanercept	BiotechDrug	P02746	Complement C1q subcomponent subunit B	C1QB	ENSG00000173369
DB00005	Etanercept	BiotechDrug	P02747	Complement C1q subcomponent subunit C	C1QC	ENSG00000159189
DB00008	Peginterferon alfa-2a	BiotechDrug	P48551	Interferon alpha/beta receptor 2	IFNAR2	ENSG00000159110
DB00008	Peginterferon alfa-2a	BiotechDrug	P17181	Interferon alpha/beta receptor 1	IFNAR1	ENSG00000142166
DB00009	Alteplase	BiotechDrug	P00747	Plasminogen	PLG	ENSG00000122194
DB00009	Alteplase	BiotechDrug	P02671	Fibrinogen alpha chain	FGA	ENSG00000171560
DB00009	Alteplase	BiotechDrug	Q03405	Urokinase plasminogen activator surface receptor	PLAUR	ENSG00000011422
DB00009	Alteplase	BiotechDrug	P05121	Plasminogen activator inhibitor 1	SERPINE1	ENSG00000106366
DB00010	Sermorelin	BiotechDrug	Q02643	Growth hormone-releasing hormone receptor	GHRHR	ENSG00000106128
DB00012	Darbepoetin alfa	BiotechDrug	P19235	Erythropoietin receptor	EPOR	ENSG00000187266
DB00013	Urokinase	BiotechDrug	P00747	Plasminogen	PLG	ENSG00000122194
DB00013	Urokinase	BiotechDrug	Q03405	Urokinase plasminogen activator surface receptor	PLAUR	ENSG00000011422
DB00013	Urokinase	BiotechDrug	P00750	Tissue-type plasminogen activator	PLAT	ENSG00000104368
DB00013	Urokinase	BiotechDrug	P05121	Plasminogen activator inhibitor 1	SERPINE1	ENSG00000106366
DB00013	Urokinase	BiotechDrug	P05154	Plasma serine protease inhibitor	SERPINA5	ENSG00000188488
DB00013	Urokinase	BiotechDrug	P98164	Low-density lipoprotein receptor-related protein 2	LRP2	ENSG00000081479
DB00013	Urokinase	BiotechDrug	Q9Y5Y6	Suppressor of tumorigenicity 14 protein	ST14	ENSG00000149418
DB00013	Urokinase	BiotechDrug	P14543	Nidogen-1	NID1	ENSG00000116962
DB00019	Pegfilgrastim	BiotechDrug	P08246	Neutrophil elastase	ELANE	ENSG00000197561
DB00019	Pegfilgrastim	BiotechDrug	Q99062	Granulocyte colony-stimulating factor receptor	CSF3R	ENSG00000119535
DB00020	Sargramostim	BiotechDrug	P15509	Granulocyte-macrophage colony-stimulating factor receptor subunit alpha	CSF2RA	ENSG00000198223
DB00020	Sargramostim	BiotechDrug	P32927	Cytokine receptor common subunit beta	CSF2RB	ENSG00000100368
DB00020	Sargramostim	BiotechDrug	P34741	Syndecan-2	SDC2	ENSG00000169439
DB00020	Sargramostim	BiotechDrug	P13727	Bone marrow proteoglycan	PRG2	ENSG00000186652
DB00025	Antihemophilic factor, human recombinant	BiotechDrug	P00742	Coagulation factor X	F10	ENSG00000126218
DB00025	Antihemophilic factor, human recombinant	BiotechDrug	P00740	Coagulation factor IX	F9	ENSG00000101981
DB00025	Antihemophilic factor, human recombinant	BiotechDrug	P04275	von Willebrand factor	VWF	ENSG00000110799
DB00025	Antihemophilic factor, human recombinant	BiotechDrug	O14832	Phytanoyl-CoA dioxygenase, peroxisomal	PHYH	ENSG00000107537
DB00025	Antihemophilic factor, human recombinant	BiotechDrug	P07307	Asialoglycoprotein receptor 2	ASGR2	ENSG00000161944
DB00025	Antihemophilic factor, human recombinant	BiotechDrug	P11021	78 kDa glucose-regulated protein	HSPA5	ENSG00000044574
DB00025	Antihemophilic factor, human recombinant	BiotechDrug	P27797	Calreticulin	CALR	ENSG00000179218
DB00025	Antihemophilic factor, human recombinant	BiotechDrug	P49257	Protein ERGIC-53	LMAN1	ENSG00000074695
DB00025	Antihemophilic factor, human recombinant	BiotechDrug	Q07954	Prolow-density lipoprotein receptor-related protein 1	LRP1	ENSG00000123384
DB00025	Antihemophilic factor, human recombinant	BiotechDrug	Q8NI22	Multiple coagulation factor deficiency protein 2	MCFD2	ENSG00000180398
DB00026	Anakinra	BiotechDrug	P14778	Interleukin-1 receptor type 1	IL1R1	ENSG00000115594
DB00028	Immune Globulin Human	BiotechDrug	P12314	High affinity immunoglobulin gamma Fc receptor I	FCGR1A	ENSG00000150337
DB00028	Immune Globulin Human	BiotechDrug	P12318	Low affinity immunoglobulin gamma Fc region receptor II-a	FCGR2A	ENSG00000143226
DB00028	Immune Globulin Human	BiotechDrug	P31994	Low affinity immunoglobulin gamma Fc region receptor II-b	FCGR2B	ENSG00000072694
DB00028	Immune Globulin Human	BiotechDrug	P08637	Low affinity immunoglobulin gamma Fc region receptor III-A	FCGR3A	ENSG00000203747
DB00028	Immune Globulin Human	BiotechDrug	P01024	Complement C3	C3	ENSG00000125730
DB00028	Immune Globulin Human	BiotechDrug	P01031	Complement C5	C5	ENSG00000106804
DB00030	Insulin Human	BiotechDrug	P06213	Insulin receptor	INSR	ENSG00000171105
DB00030	Insulin Human	BiotechDrug	P08069	Insulin-like growth factor 1 receptor	IGF1R	ENSG00000140443
DB00030	Insulin Human	BiotechDrug	P06400	Retinoblastoma-associated protein	RB1	ENSG00000139687
DB00031	Tenecteplase	BiotechDrug	P00747	Plasminogen	PLG	ENSG00000122194
DB00031	Tenecteplase	BiotechDrug	P02671	Fibrinogen alpha chain	FGA	ENSG00000171560
DB00031	Tenecteplase	BiotechDrug	Q03405	Urokinase plasminogen activator surface receptor	PLAUR	ENSG00000011422
DB00031	Tenecteplase	BiotechDrug	P05121	Plasminogen activator inhibitor 1	SERPINE1	ENSG00000106366
DB00031	Tenecteplase	BiotechDrug	P05452	Tetranectin	CLEC3B	ENSG00000163815
DB00031	Tenecteplase	BiotechDrug	P05787	Keratin, type II cytoskeletal 8	KRT8	ENSG00000170421
DB00031	Tenecteplase	BiotechDrug	P07355	Annexin A2	ANXA2	ENSG00000182718
DB00031	Tenecteplase	BiotechDrug	P27797	Calreticulin	CALR	ENSG00000179218
DB00031	Tenecteplase	BiotechDrug	Q07954	Prolow-density lipoprotein receptor-related protein 1	LRP1	ENSG00000123384
DB00033	Interferon gamma-1b	BiotechDrug	P38484	Interferon gamma receptor 2	IFNGR2	ENSG00000159128
DB00033	Interferon gamma-1b	BiotechDrug	P15260	Interferon gamma receptor 1	IFNGR1	ENSG00000027697
DB00035	Desmopressin	SmallMoleculeDrug	P47901	Vasopressin V1b receptor	AVPR1B	ENSG00000198049
DB00036	Coagulation factor VIIa Recombinant Human	BiotechDrug	P00742	Coagulation factor X	F10	ENSG00000126218
DB00036	Coagulation factor VIIa Recombinant Human	BiotechDrug	P08709	Coagulation factor VII	F7	ENSG00000057593
DB00036	Coagulation factor VIIa Recombinant Human	BiotechDrug	P38435	Vitamin K-dependent gamma-carboxylase	GGCX	ENSG00000115486
DB00036	Coagulation factor VIIa Recombinant Human	BiotechDrug	P10646	Tissue factor pathway inhibitor	TFPI	ENSG00000003436
DB00036	Coagulation factor VIIa Recombinant Human	BiotechDrug	P13726	Tissue factor	F3	ENSG00000117525
DB00036	Coagulation factor VIIa Recombinant Human	BiotechDrug	P05981	Serine protease hepsin	HPN	ENSG00000105707
DB00039	Palifermin	BiotechDrug	P21802	Fibroblast growth factor receptor 2	FGFR2	ENSG00000066468
DB00039	Palifermin	BiotechDrug	P98160	Basement membrane-specific heparan sulfate proteoglycan core protein	HSPG2	ENSG00000142798
DB00039	Palifermin	BiotechDrug	P22455	Fibroblast growth factor receptor 4	FGFR4	ENSG00000160867
DB00039	Palifermin	BiotechDrug	O14786	Neuropilin-1	NRP1	ENSG00000099250
DB00039	Palifermin	BiotechDrug	P11362	Fibroblast growth factor receptor 1	FGFR1	ENSG00000077782
DB00039	Palifermin	BiotechDrug	P22607	Fibroblast growth factor receptor 3	FGFR3	ENSG00000068078
DB00042	Botulinum Toxin Type B	BiotechDrug	P63027	Vesicle-associated membrane protein 2	VAMP2	ENSG00000220205
DB00042	Botulinum Toxin Type B	BiotechDrug	P23763	Vesicle-associated membrane protein 1	VAMP1	ENSG00000139190
DB00042	Botulinum Toxin Type B	BiotechDrug	Q8N9I0	Synaptotagmin-2	SYT2	ENSG00000143858
DB00043	Omalizumab	BiotechDrug	P12319	High affinity immunoglobulin epsilon receptor subunit alpha	FCER1A	ENSG00000179639
DB00043	Omalizumab	BiotechDrug	Q01362	High affinity immunoglobulin epsilon receptor subunit beta	MS4A2	ENSG00000149534
DB00045	Lyme disease vaccine (recombinant OspA)	BiotechDrug	O60603	Toll-like receptor 2	TLR2	ENSG00000137462
DB00046	Insulin Lispro	BiotechDrug	P06213	Insulin receptor	INSR	ENSG00000171105
DB00046	Insulin Lispro	BiotechDrug	P08069	Insulin-like growth factor 1 receptor	IGF1R	ENSG00000140443
DB00048	Collagenase clostridium histolyticum	BiotechDrug	P02461	Collagen alpha-1(III) chain	COL3A1	ENSG00000168542
DB00048	Collagenase clostridium histolyticum	BiotechDrug	P02458	Collagen alpha-1(II) chain	COL2A1	ENSG00000139219
DB00048	Collagenase clostridium histolyticum	BiotechDrug	P08123	Collagen alpha-2(I) chain	COL1A2	ENSG00000164692
DB00052	Somatotropin	BiotechDrug	P10912	Growth hormone receptor	GHR	ENSG00000112964
DB00054	Abciximab	BiotechDrug	P05106	Integrin beta-3	ITGB3	ENSG00000259207
DB00054	Abciximab	BiotechDrug	P08514	Integrin alpha-IIb	ITGA2B	ENSG00000005961
DB00054	Abciximab	BiotechDrug	P02745	Complement C1q subcomponent subunit A	C1QA	ENSG00000173372
DB00054	Abciximab	BiotechDrug	P02746	Complement C1q subcomponent subunit B	C1QB	ENSG00000173369
DB00054	Abciximab	BiotechDrug	P02747	Complement C1q subcomponent subunit C	C1QC	ENSG00000159189
DB00054	Abciximab	BiotechDrug	P08637	Low affinity immunoglobulin gamma Fc region receptor III-A	FCGR3A	ENSG00000203747
DB00054	Abciximab	BiotechDrug	P09871	Complement C1s subcomponent	C1S	ENSG00000182326
DB00054	Abciximab	BiotechDrug	P12314	High affinity immunoglobulin gamma Fc receptor I	FCGR1A	ENSG00000150337
DB00054	Abciximab	BiotechDrug	P12318	Low affinity immunoglobulin gamma Fc region receptor II-a	FCGR2A	ENSG00000143226
DB00054	Abciximab	BiotechDrug	P31994	Low affinity immunoglobulin gamma Fc region receptor II-b	FCGR2B	ENSG00000072694
DB00054	Abciximab	BiotechDrug	P04004	Vitronectin	VTN	ENSG00000109072
DB00055	Drotrecogin alfa	BiotechDrug	P00451	Coagulation factor VIII	F8	ENSG00000185010
DB00055	Drotrecogin alfa	BiotechDrug	P12259	Coagulation factor V	F5	ENSG00000198734
DB00055	Drotrecogin alfa	BiotechDrug	P00734	Prothrombin	F2	ENSG00000180210
DB00055	Drotrecogin alfa	BiotechDrug	P05121	Plasminogen activator inhibitor 1	SERPINE1	ENSG00000106366
DB00055	Drotrecogin alfa	BiotechDrug	P38435	Vitamin K-dependent gamma-carboxylase	GGCX	ENSG00000115486
DB00055	Drotrecogin alfa	BiotechDrug	P07225	Vitamin K-dependent protein S	PROS1	ENSG00000184500
DB00055	Drotrecogin alfa	BiotechDrug	P02776	Platelet factor 4	PF4	ENSG00000163737
DB00055	Drotrecogin alfa	BiotechDrug	P07204	Thrombomodulin	THBD	ENSG00000178726
DB00055	Drotrecogin alfa	BiotechDrug	Q9UNN8	Endothelial protein C receptor	PROCR	ENSG00000101000
DB00055	Drotrecogin alfa	BiotechDrug	P05154	Plasma serine protease inhibitor	SERPINA5	ENSG00000188488
DB00055	Drotrecogin alfa	BiotechDrug	P35237	Serpin B6	SERPINB6	ENSG00000124570
DB00056	Gemtuzumab ozogamicin	BiotechDrug	P20138	Myeloid cell surface antigen CD33	CD33	ENSG00000105383
DB00056	Gemtuzumab ozogamicin	BiotechDrug	P12314	High affinity immunoglobulin gamma Fc receptor I	FCGR1A	ENSG00000150337
DB00056	Gemtuzumab ozogamicin	BiotechDrug	P09871	Complement C1s subcomponent	C1S	ENSG00000182326
DB00056	Gemtuzumab ozogamicin	BiotechDrug	P02745	Complement C1q subcomponent subunit A	C1QA	ENSG00000173372
DB00056	Gemtuzumab ozogamicin	BiotechDrug	P02746	Complement C1q subcomponent subunit B	C1QB	ENSG00000173369
DB00056	Gemtuzumab ozogamicin	BiotechDrug	P02747	Complement C1q subcomponent subunit C	C1QC	ENSG00000159189
DB00056	Gemtuzumab ozogamicin	BiotechDrug	P08637	Low affinity immunoglobulin gamma Fc region receptor III-A	FCGR3A	ENSG00000203747
DB00056	Gemtuzumab ozogamicin	BiotechDrug	P12318	Low affinity immunoglobulin gamma Fc region receptor II-a	FCGR2A	ENSG00000143226
DB00056	Gemtuzumab ozogamicin	BiotechDrug	P31994	Low affinity immunoglobulin gamma Fc region receptor II-b	FCGR2B	ENSG00000072694
DB00058	Alpha-1-proteinase inhibitor	BiotechDrug	P08246	Neutrophil elastase	ELANE	ENSG00000197561
DB00061	Pegademase	BiotechDrug	P62993	Growth factor receptor-bound protein 2	GRB2	ENSG00000177885
DB00063	Eptifibatide	BiotechDrug	P05106	Integrin beta-3	ITGB3	ENSG00000259207
DB00071	Insulin Pork	BiotechDrug	P06213	Insulin receptor	INSR	ENSG00000171105
DB00071	Insulin Pork	BiotechDrug	P08069	Insulin-like growth factor 1 receptor	IGF1R	ENSG00000140443
DB00071	Insulin Pork	BiotechDrug	P14735	Insulin-degrading enzyme	IDE	ENSG00000119912
DB00071	Insulin Pork	BiotechDrug	P06400	Retinoblastoma-associated protein	RB1	ENSG00000139687
DB00071	Insulin Pork	BiotechDrug	P07339	Cathepsin D	CTSD	ENSG00000117984
DB00071	Insulin Pork	BiotechDrug	P16870	Carboxypeptidase E	CPE	ENSG00000109472
DB00071	Insulin Pork	BiotechDrug	P16519	Neuroendocrine convertase 2	PCSK2	ENSG00000125851
DB00071	Insulin Pork	BiotechDrug	P29120	Neuroendocrine convertase 1	PCSK1	ENSG00000175426
DB00071	Insulin Pork	BiotechDrug	P48745	Protein NOV homolog	CCN3	ENSG00000136999
DB00071	Insulin Pork	BiotechDrug	P98164	Low-density lipoprotein receptor-related protein 2	LRP2	ENSG00000081479
DB00071	Insulin Pork	BiotechDrug	Q16270	Insulin-like growth factor-binding protein 7	IGFBP7	ENSG00000163453
DB00071	Insulin Pork	BiotechDrug	Q96C24	Synaptotagmin-like protein 4	SYTL4	ENSG00000102362
DB00072	Trastuzumab	BiotechDrug	P04626	Receptor tyrosine-protein kinase erbB-2	ERBB2	ENSG00000141736
DB00072	Trastuzumab	BiotechDrug	P00533	Epidermal growth factor receptor	EGFR	ENSG00000146648
DB00072	Trastuzumab	BiotechDrug	P02745	Complement C1q subcomponent subunit A	C1QA	ENSG00000173372
DB00072	Trastuzumab	BiotechDrug	P02746	Complement C1q subcomponent subunit B	C1QB	ENSG00000173369
DB00072	Trastuzumab	BiotechDrug	P02747	Complement C1q subcomponent subunit C	C1QC	ENSG00000159189
DB00072	Trastuzumab	BiotechDrug	P09871	Complement C1s subcomponent	C1S	ENSG00000182326
DB00072	Trastuzumab	BiotechDrug	P12314	High affinity immunoglobulin gamma Fc receptor I	FCGR1A	ENSG00000150337
DB00072	Trastuzumab	BiotechDrug	P12318	Low affinity immunoglobulin gamma Fc region receptor II-a	FCGR2A	ENSG00000143226
DB00072	Trastuzumab	BiotechDrug	P31994	Low affinity immunoglobulin gamma Fc region receptor II-b	FCGR2B	ENSG00000072694
DB00072	Trastuzumab	BiotechDrug	P08637	Low affinity immunoglobulin gamma Fc region receptor III-A	FCGR3A	ENSG00000203747
DB00073	Rituximab	BiotechDrug	P11836	B-lymphocyte antigen CD20	MS4A1	ENSG00000156738
DB00074	Basiliximab	BiotechDrug	P01589	Interleukin-2 receptor subunit alpha	IL2RA	ENSG00000134460
DB00074	Basiliximab	BiotechDrug	P14784	Interleukin-2 receptor subunit beta	IL2RB	ENSG00000100385
DB00074	Basiliximab	BiotechDrug	P12314	High affinity immunoglobulin gamma Fc receptor I	FCGR1A	ENSG00000150337
DB00074	Basiliximab	BiotechDrug	P08637	Low affinity immunoglobulin gamma Fc region receptor III-A	FCGR3A	ENSG00000203747
DB00074	Basiliximab	BiotechDrug	P12318	Low affinity immunoglobulin gamma Fc region receptor II-a	FCGR2A	ENSG00000143226
DB00074	Basiliximab	BiotechDrug	P31994	Low affinity immunoglobulin gamma Fc region receptor II-b	FCGR2B	ENSG00000072694
DB00074	Basiliximab	BiotechDrug	P09871	Complement C1s subcomponent	C1S	ENSG00000182326
DB00074	Basiliximab	BiotechDrug	P02745	Complement C1q subcomponent subunit A	C1QA	ENSG00000173372
DB00074	Basiliximab	BiotechDrug	P02746	Complement C1q subcomponent subunit B	C1QB	ENSG00000173369
DB00074	Basiliximab	BiotechDrug	P02747	Complement C1q subcomponent subunit C	C1QC	ENSG00000159189
DB00075	Muromonab	BiotechDrug	P04234	T-cell surface glycoprotein CD3 delta chain	CD3D	ENSG00000167286
DB00075	Muromonab	BiotechDrug	P07766	T-cell surface glycoprotein CD3 epsilon chain	CD3E	ENSG00000198851
DB00075	Muromonab	BiotechDrug	P09693	T-cell surface glycoprotein CD3 gamma chain	CD3G	ENSG00000160654
DB00075	Muromonab	BiotechDrug	P20963	T-cell surface glycoprotein CD3 zeta chain	CD247	ENSG00000198821
DB00075	Muromonab	BiotechDrug	P02745	Complement C1q subcomponent subunit A	C1QA	ENSG00000173372
DB00075	Muromonab	BiotechDrug	P02746	Complement C1q subcomponent subunit B	C1QB	ENSG00000173369
DB00075	Muromonab	BiotechDrug	P02747	Complement C1q subcomponent subunit C	C1QC	ENSG00000159189
DB00075	Muromonab	BiotechDrug	P08637	Low affinity immunoglobulin gamma Fc region receptor III-A	FCGR3A	ENSG00000203747
DB00075	Muromonab	BiotechDrug	P09871	Complement C1s subcomponent	C1S	ENSG00000182326
DB00075	Muromonab	BiotechDrug	P12314	High affinity immunoglobulin gamma Fc receptor I	FCGR1A	ENSG00000150337
DB00075	Muromonab	BiotechDrug	P12318	Low affinity immunoglobulin gamma Fc region receptor II-a	FCGR2A	ENSG00000143226
DB00075	Muromonab	BiotechDrug	P31994	Low affinity immunoglobulin gamma Fc region receptor II-b	FCGR2B	ENSG00000072694
DB00078	Ibritumomab tiuxetan	BiotechDrug	P11836	B-lymphocyte antigen CD20	MS4A1	ENSG00000156738
DB00078	Ibritumomab tiuxetan	BiotechDrug	P02745	Complement C1q subcomponent subunit A	C1QA	ENSG00000173372
DB00078	Ibritumomab tiuxetan	BiotechDrug	P02746	Complement C1q subcomponent subunit B	C1QB	ENSG00000173369
DB00078	Ibritumomab tiuxetan	BiotechDrug	P02747	Complement C1q subcomponent subunit C	C1QC	ENSG00000159189
DB00078	Ibritumomab tiuxetan	BiotechDrug	P08637	Low affinity immunoglobulin gamma Fc region receptor III-A	FCGR3A	ENSG00000203747
DB00078	Ibritumomab tiuxetan	BiotechDrug	P09871	Complement C1s subcomponent	C1S	ENSG00000182326
DB00078	Ibritumomab tiuxetan	BiotechDrug	P12314	High affinity immunoglobulin gamma Fc receptor I	FCGR1A	ENSG00000150337
DB00078	Ibritumomab tiuxetan	BiotechDrug	P12318	Low affinity immunoglobulin gamma Fc region receptor II-a	FCGR2A	ENSG00000143226
DB00078	Ibritumomab tiuxetan	BiotechDrug	P31994	Low affinity immunoglobulin gamma Fc region receptor II-b	FCGR2B	ENSG00000072694
DB00081	Tositumomab	BiotechDrug	P11836	B-lymphocyte antigen CD20	MS4A1	ENSG00000156738
DB00081	Tositumomab	BiotechDrug	P02745	Complement C1q subcomponent subunit A	C1QA	ENSG00000173372
DB00081	Tositumomab	BiotechDrug	P02746	Complement C1q subcomponent subunit B	C1QB	ENSG00000173369
DB00081	Tositumomab	BiotechDrug	P02747	Complement C1q subcomponent subunit C	C1QC	ENSG00000159189
DB00081	Tositumomab	BiotechDrug	P08637	Low affinity immunoglobulin gamma Fc region receptor III-A	FCGR3A	ENSG00000203747
DB00081	Tositumomab	BiotechDrug	P12314	High affinity immunoglobulin gamma Fc receptor I	FCGR1A	ENSG00000150337
DB00081	Tositumomab	BiotechDrug	P12318	Low affinity immunoglobulin gamma Fc region receptor II-a	FCGR2A	ENSG00000143226
DB00081	Tositumomab	BiotechDrug	P31994	Low affinity immunoglobulin gamma Fc region receptor II-b	FCGR2B	ENSG00000072694
DB00083	Botulinum toxin type A	BiotechDrug	P60880	Synaptosomal-associated protein 25	SNAP25	ENSG00000132639
DB00083	Botulinum toxin type A	BiotechDrug	P62745	Rho-related GTP-binding protein RhoB	RHOB	ENSG00000143878
DB00086	Streptokinase	BiotechDrug	P00747	Plasminogen	PLG	ENSG00000122194
DB00086	Streptokinase	BiotechDrug	P25116	Proteinase-activated receptor 1	F2R	ENSG00000181104
DB00087	Alemtuzumab	BiotechDrug	P02745	Complement C1q subcomponent subunit A	C1QA	ENSG00000173372
DB00087	Alemtuzumab	BiotechDrug	P02746	Complement C1q subcomponent subunit B	C1QB	ENSG00000173369
DB00087	Alemtuzumab	BiotechDrug	P02747	Complement C1q subcomponent subunit C	C1QC	ENSG00000159189
DB00087	Alemtuzumab	BiotechDrug	P08637	Low affinity immunoglobulin gamma Fc region receptor III-A	FCGR3A	ENSG00000203747
DB00087	Alemtuzumab	BiotechDrug	P12314	High affinity immunoglobulin gamma Fc receptor I	FCGR1A	ENSG00000150337
DB00087	Alemtuzumab	BiotechDrug	P12318	Low affinity immunoglobulin gamma Fc region receptor II-a	FCGR2A	ENSG00000143226
DB00087	Alemtuzumab	BiotechDrug	P31994	Low affinity immunoglobulin gamma Fc region receptor II-b	FCGR2B	ENSG00000072694
DB00091	Ciclosporin	SmallMoleculeDrug	P49069	Calcium signal-modulating cyclophilin ligand	CAMLG	ENSG00000164615
DB00091	Ciclosporin	SmallMoleculeDrug	Q96LZ3	Calcineurin subunit B type 2	PPP3R2	ENSG00000188386
DB00091	Ciclosporin	SmallMoleculeDrug	P62937	Peptidyl-prolyl cis-trans isomerase A	PPIA	ENSG00000196262
DB00091	Ciclosporin	SmallMoleculeDrug	P30405	Peptidyl-prolyl cis-trans isomerase F, mitochondrial	PPIF	ENSG00000108179
DB00092	Alefacept	BiotechDrug	P06729	T-cell surface antigen CD2	CD2	ENSG00000116824
DB00092	Alefacept	BiotechDrug	P02745	Complement C1q subcomponent subunit A	C1QA	ENSG00000173372
DB00092	Alefacept	BiotechDrug	P02746	Complement C1q subcomponent subunit B	C1QB	ENSG00000173369
DB00092	Alefacept	BiotechDrug	P02747	Complement C1q subcomponent subunit C	C1QC	ENSG00000159189
DB00092	Alefacept	BiotechDrug	P08637	Low affinity immunoglobulin gamma Fc region receptor III-A	FCGR3A	ENSG00000203747
DB00092	Alefacept	BiotechDrug	P12314	High affinity immunoglobulin gamma Fc receptor I	FCGR1A	ENSG00000150337
DB00092	Alefacept	BiotechDrug	P12318	Low affinity immunoglobulin gamma Fc region receptor II-a	FCGR2A	ENSG00000143226
DB00092	Alefacept	BiotechDrug	P31994	Low affinity immunoglobulin gamma Fc region receptor II-b	FCGR2B	ENSG00000072694
DB00095	Efalizumab	BiotechDrug	P20701	Integrin alpha-L	ITGAL	ENSG00000005844
DB00095	Efalizumab	BiotechDrug	P12314	High affinity immunoglobulin gamma Fc receptor I	FCGR1A	ENSG00000150337
DB00095	Efalizumab	BiotechDrug	P02745	Complement C1q subcomponent subunit A	C1QA	ENSG00000173372
DB00095	Efalizumab	BiotechDrug	P02746	Complement C1q subcomponent subunit B	C1QB	ENSG00000173369
DB00095	Efalizumab	BiotechDrug	P02747	Complement C1q subcomponent subunit C	C1QC	ENSG00000159189
DB00095	Efalizumab	BiotechDrug	P08637	Low affinity immunoglobulin gamma Fc region receptor III-A	FCGR3A	ENSG00000203747
DB00095	Efalizumab	BiotechDrug	P12318	Low affinity immunoglobulin gamma Fc region receptor II-a	FCGR2A	ENSG00000143226
DB00095	Efalizumab	BiotechDrug	P31994	Low affinity immunoglobulin gamma Fc region receptor II-b	FCGR2B	ENSG00000072694
DB00098	Antithymocyte immunoglobulin (rabbit)	BiotechDrug	P06126	T-cell surface glycoprotein CD1a	CD1A	ENSG00000158477
DB00098	Antithymocyte immunoglobulin (rabbit)	BiotechDrug	Q95460	Major histocompatibility complex class I-related gene protein	MR1	ENSG00000153029
DB00098	Antithymocyte immunoglobulin (rabbit)	BiotechDrug	P20701	Integrin alpha-L	ITGAL	ENSG00000005844
DB00098	Antithymocyte immunoglobulin (rabbit)	BiotechDrug	P42081	T-lymphocyte activation antigen CD86	CD86	ENSG00000114013
DB00098	Antithymocyte immunoglobulin (rabbit)	BiotechDrug	P31994	Low affinity immunoglobulin gamma Fc region receptor II-b	FCGR2B	ENSG00000072694
DB00098	Antithymocyte immunoglobulin (rabbit)	BiotechDrug	P01730	T-cell surface glycoprotein CD4	CD4	ENSG00000010610
DB00098	Antithymocyte immunoglobulin (rabbit)	BiotechDrug	P05556	Integrin beta-1	ITGB1	ENSG00000150093
DB00098	Antithymocyte immunoglobulin (rabbit)	BiotechDrug	P06756	Integrin alpha-V	ITGAV	ENSG00000138448
DB00098	Antithymocyte immunoglobulin (rabbit)	BiotechDrug	P05106	Integrin beta-3	ITGB3	ENSG00000259207
DB00100	Coagulation Factor IX (Recombinant)	BiotechDrug	P00742	Coagulation factor X	F10	ENSG00000126218
DB00100	Coagulation Factor IX (Recombinant)	BiotechDrug	P03951	Coagulation factor XI	F11	ENSG00000088926
DB00100	Coagulation Factor IX (Recombinant)	BiotechDrug	P08709	Coagulation factor VII	F7	ENSG00000057593
DB00100	Coagulation Factor IX (Recombinant)	BiotechDrug	P00451	Coagulation factor VIII	F8	ENSG00000185010
DB00100	Coagulation Factor IX (Recombinant)	BiotechDrug	P00734	Prothrombin	F2	ENSG00000180210
DB00100	Coagulation Factor IX (Recombinant)	BiotechDrug	Q07954	Prolow-density lipoprotein receptor-related protein 1	LRP1	ENSG00000123384
DB00100	Coagulation Factor IX (Recombinant)	BiotechDrug	P38435	Vitamin K-dependent gamma-carboxylase	GGCX	ENSG00000115486
DB00102	Becaplermin	BiotechDrug	P09619	Platelet-derived growth factor receptor beta	PDGFRB	ENSG00000113721
DB00102	Becaplermin	BiotechDrug	P16234	Platelet-derived growth factor receptor alpha	PDGFRA	ENSG00000134853
DB00102	Becaplermin	BiotechDrug	P01023	Alpha-2-macroglobulin	A2M	ENSG00000175899
DB00104	Octreotide	SmallMoleculeDrug	P30872	Somatostatin receptor type 1	SSTR1	ENSG00000139874
DB00104	Octreotide	SmallMoleculeDrug	P35346	Somatostatin receptor type 5	SSTR5	ENSG00000162009
DB00104	Octreotide	SmallMoleculeDrug	P30874	Somatostatin receptor type 2	SSTR2	ENSG00000180616
DB00108	Natalizumab	BiotechDrug	P13612	Integrin alpha-4	ITGA4	ENSG00000115232
DB00108	Natalizumab	BiotechDrug	P12314	High affinity immunoglobulin gamma Fc receptor I	FCGR1A	ENSG00000150337
DB00108	Natalizumab	BiotechDrug	P05362	Intercellular adhesion molecule 1	ICAM1	ENSG00000090339
DB00108	Natalizumab	BiotechDrug	P02745	Complement C1q subcomponent subunit A	C1QA	ENSG00000173372
DB00108	Natalizumab	BiotechDrug	P02746	Complement C1q subcomponent subunit B	C1QB	ENSG00000173369
DB00108	Natalizumab	BiotechDrug	P02747	Complement C1q subcomponent subunit C	C1QC	ENSG00000159189
DB00108	Natalizumab	BiotechDrug	P08637	Low affinity immunoglobulin gamma Fc region receptor III-A	FCGR3A	ENSG00000203747
DB00108	Natalizumab	BiotechDrug	P12318	Low affinity immunoglobulin gamma Fc region receptor II-a	FCGR2A	ENSG00000143226
DB00108	Natalizumab	BiotechDrug	P31994	Low affinity immunoglobulin gamma Fc region receptor II-b	FCGR2B	ENSG00000072694
DB00112	Bevacizumab	BiotechDrug	P15692	Vascular endothelial growth factor A	VEGFA	ENSG00000112715
DB00112	Bevacizumab	BiotechDrug	P02745	Complement C1q subcomponent subunit A	C1QA	ENSG00000173372
DB00112	Bevacizumab	BiotechDrug	P02746	Complement C1q subcomponent subunit B	C1QB	ENSG00000173369
DB00112	Bevacizumab	BiotechDrug	P02747	Complement C1q subcomponent subunit C	C1QC	ENSG00000159189
DB00112	Bevacizumab	BiotechDrug	P08637	Low affinity immunoglobulin gamma Fc region receptor III-A	FCGR3A	ENSG00000203747
DB00112	Bevacizumab	BiotechDrug	P12314	High affinity immunoglobulin gamma Fc receptor I	FCGR1A	ENSG00000150337
DB00112	Bevacizumab	BiotechDrug	P12318	Low affinity immunoglobulin gamma Fc region receptor II-a	FCGR2A	ENSG00000143226
DB00112	Bevacizumab	BiotechDrug	P31994	Low affinity immunoglobulin gamma Fc region receptor II-b	FCGR2B	ENSG00000072694
DB00114	Pyridoxal phosphate	SmallMoleculeDrug	Q9BYV1	Alanine--glyoxylate aminotransferase 2, mitochondrial	AGXT2	ENSG00000113492
DB00114	Pyridoxal phosphate	SmallMoleculeDrug	Q99259	Glutamate decarboxylase 1	GAD1	ENSG00000128683
DB00114	Pyridoxal phosphate	SmallMoleculeDrug	P35520	Cystathionine beta-synthase	CBS	ENSG00000160200
DB00114	Pyridoxal phosphate	SmallMoleculeDrug	Q16719	Kynureninase	KYNU	ENSG00000115919
DB00114	Pyridoxal phosphate	SmallMoleculeDrug	Q9Y697	Cysteine desulfurase, mitochondrial	NFS1	ENSG00000244005
DB00114	Pyridoxal phosphate	SmallMoleculeDrug	P17174	Aspartate aminotransferase, cytoplasmic	GOT1	ENSG00000120053
DB00114	Pyridoxal phosphate	SmallMoleculeDrug	P04181	Ornithine aminotransferase, mitochondrial	OAT	ENSG00000065154
DB00114	Pyridoxal phosphate	SmallMoleculeDrug	P11926	Ornithine decarboxylase	ODC1	ENSG00000115758
DB00114	Pyridoxal phosphate	SmallMoleculeDrug	Q8N5Z0	Kynurenine/alpha-aminoadipate aminotransferase, mitochondrial	AADAT	ENSG00000109576
DB00114	Pyridoxal phosphate	SmallMoleculeDrug	P80404	4-aminobutyrate aminotransferase, mitochondrial	ABAT	ENSG00000183044
DB00114	Pyridoxal phosphate	SmallMoleculeDrug	Q9NVS9	Pyridoxine-5'-phosphate oxidase	PNPO	ENSG00000108439
DB00114	Pyridoxal phosphate	SmallMoleculeDrug	O95470	Sphingosine-1-phosphate lyase 1	SGPL1	ENSG00000166224
DB00114	Pyridoxal phosphate	SmallMoleculeDrug	Q16773	Kynurenine--oxoglutarate transaminase 1	KYAT1	ENSG00000171097
DB00114	Pyridoxal phosphate	SmallMoleculeDrug	Q8IYQ7	Threonine synthase-like 1	THNSL1	ENSG00000185875
DB00114	Pyridoxal phosphate	SmallMoleculeDrug	P06737	Glycogen phosphorylase, liver form	PYGL	ENSG00000100504
DB00114	Pyridoxal phosphate	SmallMoleculeDrug	O15270	Serine palmitoyltransferase 2	SPTLC2	ENSG00000100596
DB00114	Pyridoxal phosphate	SmallMoleculeDrug	Q96A70	Antizyme inhibitor 2	AZIN2	ENSG00000142920
DB00114	Pyridoxal phosphate	SmallMoleculeDrug	P20132	L-serine dehydratase/L-threonine deaminase	SDS	ENSG00000135094
DB00114	Pyridoxal phosphate	SmallMoleculeDrug	O75600	2-amino-3-ketobutyrate coenzyme A ligase, mitochondrial	GCAT	ENSG00000100116
DB00114	Pyridoxal phosphate	SmallMoleculeDrug	P23378	Glycine dehydrogenase (decarboxylating), mitochondrial	GLDC	ENSG00000178445
DB00114	Pyridoxal phosphate	SmallMoleculeDrug	P24298	Alanine aminotransferase 1	GPT	ENSG00000167701
DB00114	Pyridoxal phosphate	SmallMoleculeDrug	Q9Y617	Phosphoserine aminotransferase	PSAT1	ENSG00000135069
DB00114	Pyridoxal phosphate	SmallMoleculeDrug	P13196	5-aminolevulinate synthase, nonspecific, mitochondrial	ALAS1	ENSG00000023330
DB00114	Pyridoxal phosphate	SmallMoleculeDrug	P21549	Serine--pyruvate aminotransferase	AGXT	ENSG00000172482
DB00114	Pyridoxal phosphate	SmallMoleculeDrug	Q96GD0	Pyridoxal phosphate phosphatase	PDXP	ENSG00000241360
DB00114	Pyridoxal phosphate	SmallMoleculeDrug	O15269	Serine palmitoyltransferase 1	SPTLC1	ENSG00000090054
DB00114	Pyridoxal phosphate	SmallMoleculeDrug	P32929	Cystathionine gamma-lyase	CTH	ENSG00000116761
DB00114	Pyridoxal phosphate	SmallMoleculeDrug	P54687	Branched-chain-amino-acid aminotransferase, cytosolic	BCAT1	ENSG00000060982
DB00114	Pyridoxal phosphate	SmallMoleculeDrug	O15382	Branched-chain-amino-acid aminotransferase, mitochondrial	BCAT2	ENSG00000105552
DB00114	Pyridoxal phosphate	SmallMoleculeDrug	O94903	Proline synthase co-transcribed bacterial homolog protein	PLPBP	ENSG00000147471
DB00114	Pyridoxal phosphate	SmallMoleculeDrug	O95954	Formimidoyltransferase-cyclodeaminase	FTCD	ENSG00000160282
DB00114	Pyridoxal phosphate	SmallMoleculeDrug	P00505	Aspartate aminotransferase, mitochondrial	GOT2	ENSG00000125166
DB00114	Pyridoxal phosphate	SmallMoleculeDrug	P11216	Glycogen phosphorylase, brain form	PYGB	ENSG00000100994
DB00114	Pyridoxal phosphate	SmallMoleculeDrug	P11217	Glycogen phosphorylase, muscle form	PYGM	ENSG00000068976
DB00114	Pyridoxal phosphate	SmallMoleculeDrug	P20711	Aromatic-L-amino-acid decarboxylase	DDC	ENSG00000132437
DB00114	Pyridoxal phosphate	SmallMoleculeDrug	Q5JAM2	5-aminolevulinate synthase	ALAS1	ENSG00000023330
DB00114	Pyridoxal phosphate	SmallMoleculeDrug	Q5VZ30	Glutamate decarboxylase 2 (Pancreatic islets and brain, 65kDa)	GAD2	ENSG00000136750
DB00114	Pyridoxal phosphate	SmallMoleculeDrug	Q6YP21	Kynurenine--oxoglutarate transaminase 3	KYAT3	ENSG00000137944
DB00114	Pyridoxal phosphate	SmallMoleculeDrug	Q96I15	Selenocysteine lyase	SCLY	ENSG00000132330
DB00114	Pyridoxal phosphate	SmallMoleculeDrug	Q8IUZ5	5-phosphohydroxy-L-lysine phospho-lyase	PHYKPL	ENSG00000175309
DB00114	Pyridoxal phosphate	SmallMoleculeDrug	P34897	Serine hydroxymethyltransferase, mitochondrial	SHMT2	ENSG00000182199
DB00114	Pyridoxal phosphate	SmallMoleculeDrug	P22557	5-aminolevulinate synthase, erythroid-specific, mitochondrial	ALAS2	ENSG00000158578
DB00114	Pyridoxal phosphate	SmallMoleculeDrug	Q8TD30	Alanine aminotransferase 2	GPT2	ENSG00000166123
DB00114	Pyridoxal phosphate	SmallMoleculeDrug	Q96EN8	Molybdenum cofactor sulfurase	MOCOS	ENSG00000075643
DB00114	Pyridoxal phosphate	SmallMoleculeDrug	Q96GA7	Serine dehydratase-like	SDSL	ENSG00000139410
DB00114	Pyridoxal phosphate	SmallMoleculeDrug	Q9GZT4	Serine racemase	SRR	ENSG00000167720
DB00114	Pyridoxal phosphate	SmallMoleculeDrug	Q9HD40	O-phosphoseryl-tRNA(Sec) selenium transferase	SEPSECS	ENSG00000109618
DB00114	Pyridoxal phosphate	SmallMoleculeDrug	Q9NUV7	Serine palmitoyltransferase 3	SPTLC3	ENSG00000172296
DB00115	Cyanocobalamin	SmallMoleculeDrug	Q99707	Methionine synthase	MTR	ENSG00000116984
DB00115	Cyanocobalamin	SmallMoleculeDrug	P22033	Methylmalonyl-CoA mutase, mitochondrial	MMUT	ENSG00000146085
DB00115	Cyanocobalamin	SmallMoleculeDrug	Q9UBK8	Methionine synthase reductase	MTRR	ENSG00000124275
DB00115	Cyanocobalamin	SmallMoleculeDrug	Q8IVH4	Methylmalonic aciduria type A protein, mitochondrial	MMAA	ENSG00000151611
DB00115	Cyanocobalamin	SmallMoleculeDrug	Q9Y4U1	Methylmalonic aciduria and homocystinuria type C protein	MMACHC	ENSG00000132763
DB00115	Cyanocobalamin	SmallMoleculeDrug	P42898	Methylenetetrahydrofolate reductase	MTHFR	ENSG00000177000
DB00117	Histidine	SmallMoleculeDrug	P12081	Histidine--tRNA ligase, cytoplasmic	HARS	ENSG00000170445
DB00118	Ademetionine	SmallMoleculeDrug	P17707	S-adenosylmethionine decarboxylase proenzyme	AMD1	ENSG00000123505
DB00118	Ademetionine	SmallMoleculeDrug	P31153	S-adenosylmethionine synthase isoform type-2	MAT2A	ENSG00000168906
DB00118	Ademetionine	SmallMoleculeDrug	P35520	Cystathionine beta-synthase	CBS	ENSG00000160200
DB00118	Ademetionine	SmallMoleculeDrug	Q00266	S-adenosylmethionine synthase isoform type-1	MAT1A	ENSG00000151224
DB00118	Ademetionine	SmallMoleculeDrug	P21964	Catechol O-methyltransferase	COMT	ENSG00000093010
DB00118	Ademetionine	SmallMoleculeDrug	Q8N1G2	Cap-specific mRNA (nucleoside-2'-O-)-methyltransferase 1	CMTR1	ENSG00000137200
DB00118	Ademetionine	SmallMoleculeDrug	Q9HBK9	Arsenite methyltransferase	AS3MT	ENSG00000214435
DB00119	Pyruvic acid	SmallMoleculeDrug	P30613	Pyruvate kinase PKLR	PKLR	ENSG00000143627
DB00119	Pyruvic acid	SmallMoleculeDrug	P14618	Pyruvate kinase PKM	PKM	ENSG00000067225
DB00119	Pyruvic acid	SmallMoleculeDrug	P11177	Pyruvate dehydrogenase E1 component subunit beta, mitochondrial	PDHB	ENSG00000168291
DB00119	Pyruvic acid	SmallMoleculeDrug	Q9BYV1	Alanine--glyoxylate aminotransferase 2, mitochondrial	AGXT2	ENSG00000113492
DB00119	Pyruvic acid	SmallMoleculeDrug	P80404	4-aminobutyrate aminotransferase, mitochondrial	ABAT	ENSG00000183044
DB00119	Pyruvic acid	SmallMoleculeDrug	O15427	Monocarboxylate transporter 4	SLC16A3	ENSG00000141526
DB00119	Pyruvic acid	SmallMoleculeDrug	P11498	Pyruvate carboxylase, mitochondrial	PC	ENSG00000173599
DB00120	L-Phenylalanine	SmallMoleculeDrug	O95363	Phenylalanine--tRNA ligase, mitochondrial	FARS2	ENSG00000145982
DB00120	L-Phenylalanine	SmallMoleculeDrug	Q9Y285	Phenylalanine--tRNA ligase alpha subunit	FARSA	ENSG00000179115
DB00120	L-Phenylalanine	SmallMoleculeDrug	Q9NSD9	Phenylalanine--tRNA ligase beta subunit	FARSB	ENSG00000116120
DB00120	L-Phenylalanine	SmallMoleculeDrug	P07101	Tyrosine 3-monooxygenase	TH	ENSG00000180176
DB00120	L-Phenylalanine	SmallMoleculeDrug	P00439	Phenylalanine-4-hydroxylase	PAH	ENSG00000171759
DB00120	L-Phenylalanine	SmallMoleculeDrug	Q9UHI5	Large neutral amino acids transporter small subunit 2	SLC7A8	ENSG00000092068
DB00121	Biotin	SmallMoleculeDrug	P50747	Biotin--protein ligase	HLCS	ENSG00000159267
DB00121	Biotin	SmallMoleculeDrug	Q96RQ3	Methylcrotonoyl-CoA carboxylase subunit alpha, mitochondrial	MCCC1	ENSG00000078070
DB00121	Biotin	SmallMoleculeDrug	P05165	Propionyl-CoA carboxylase alpha chain, mitochondrial	PCCA	ENSG00000175198
DB00121	Biotin	SmallMoleculeDrug	P05166	Propionyl-CoA carboxylase beta chain, mitochondrial	PCCB	ENSG00000114054
DB00121	Biotin	SmallMoleculeDrug	P11498	Pyruvate carboxylase, mitochondrial	PC	ENSG00000173599
DB00121	Biotin	SmallMoleculeDrug	O00763	Acetyl-CoA carboxylase 2	ACACB	ENSG00000076555
DB00122	Choline	SmallMoleculeDrug	P49585	Choline-phosphate cytidylyltransferase A	PCYT1A	ENSG00000161217
DB00122	Choline	SmallMoleculeDrug	O14939	Phospholipase D2	PLD2	ENSG00000129219
DB00122	Choline	SmallMoleculeDrug	Q13393	Phospholipase D1	PLD1	ENSG00000075651
DB00122	Choline	SmallMoleculeDrug	P36544	Neuronal acetylcholine receptor subunit alpha-7	CHRNA7	ENSG00000175344
DB00123	L-Lysine	SmallMoleculeDrug	Q15046	Lysine--tRNA ligase	KARS	ENSG00000065427
DB00123	L-Lysine	SmallMoleculeDrug	P30825	High affinity cationic amino acid transporter 1	SLC7A1	ENSG00000139514
DB00125	L-Arginine	SmallMoleculeDrug	P30825	High affinity cationic amino acid transporter 1	SLC7A1	ENSG00000139514
DB00125	L-Arginine	SmallMoleculeDrug	P29474	Nitric oxide synthase, endothelial	NOS3	ENSG00000164867
DB00125	L-Arginine	SmallMoleculeDrug	Q96A70	Antizyme inhibitor 2	AZIN2	ENSG00000142920
DB00125	L-Arginine	SmallMoleculeDrug	P04424	Argininosuccinate lyase	ASL	ENSG00000126522
DB00125	L-Arginine	SmallMoleculeDrug	P00966	Argininosuccinate synthase	ASS1	ENSG00000130707
DB00125	L-Arginine	SmallMoleculeDrug	P78540	Arginase-2, mitochondrial	ARG2	ENSG00000081181
DB00126	Ascorbic acid	SmallMoleculeDrug	P13674	Prolyl 4-hydroxylase subunit alpha-1	P4HA1	ENSG00000122884
DB00126	Ascorbic acid	SmallMoleculeDrug	Q02809	Procollagen-lysine,2-oxoglutarate 5-dioxygenase 1	PLOD1	ENSG00000083444
DB00126	Ascorbic acid	SmallMoleculeDrug	O14832	Phytanoyl-CoA dioxygenase, peroxisomal	PHYH	ENSG00000107537
DB00126	Ascorbic acid	SmallMoleculeDrug	O00469	Procollagen-lysine,2-oxoglutarate 5-dioxygenase 2	PLOD2	ENSG00000152952
DB00126	Ascorbic acid	SmallMoleculeDrug	O60568	Procollagen-lysine,2-oxoglutarate 5-dioxygenase 3	PLOD3	ENSG00000106397
DB00126	Ascorbic acid	SmallMoleculeDrug	O75936	Gamma-butyrobetaine dioxygenase	BBOX1	ENSG00000129151
DB00126	Ascorbic acid	SmallMoleculeDrug	P19021	Peptidyl-glycine alpha-amidating monooxygenase	PAM	ENSG00000145730
DB00126	Ascorbic acid	SmallMoleculeDrug	Q32P28	Prolyl 3-hydroxylase 1	P3H1	ENSG00000117385
DB00126	Ascorbic acid	SmallMoleculeDrug	Q6N063	2-oxoglutarate and iron-dependent oxygenase domain-containing protein 2	OGFOD2	ENSG00000111325
DB00126	Ascorbic acid	SmallMoleculeDrug	Q6NS38	DNA oxidative demethylase ALKBH2	ALKBH2	ENSG00000189046
DB00126	Ascorbic acid	SmallMoleculeDrug	Q8N543	Prolyl 3-hydroxylase OGFOD1	OGFOD1	ENSG00000087263
DB00126	Ascorbic acid	SmallMoleculeDrug	Q96KS0	Egl nine homolog 2	EGLN2	ENSG00000269858
DB00126	Ascorbic acid	SmallMoleculeDrug	Q96Q83	Alpha-ketoglutarate-dependent dioxygenase alkB homolog 3	ALKBH3	ENSG00000166199
DB00126	Ascorbic acid	SmallMoleculeDrug	Q9BY66	Lysine-specific demethylase 5D	KDM5D	ENSG00000012817
DB00126	Ascorbic acid	SmallMoleculeDrug	Q9GZT9	Egl nine homolog 1	EGLN1	ENSG00000135766
DB00126	Ascorbic acid	SmallMoleculeDrug	Q9H6Z9	Egl nine homolog 3	EGLN3	ENSG00000129521
DB00126	Ascorbic acid	SmallMoleculeDrug	Q9NVH6	Trimethyllysine dioxygenase, mitochondrial	TMLHE	ENSG00000185973
DB00126	Ascorbic acid	SmallMoleculeDrug	Q9NXG6	Transmembrane prolyl 4-hydroxylase	P4HTM	ENSG00000178467
DB00128	Aspartic acid	SmallMoleculeDrug	P45381	Aspartoacylase	ASPA	ENSG00000108381
DB00128	Aspartic acid	SmallMoleculeDrug	P08243	Asparagine synthetase [glutamine-hydrolyzing]	ASNS	ENSG00000070669
DB00128	Aspartic acid	SmallMoleculeDrug	O75746	Calcium-binding mitochondrial carrier protein Aralar1	SLC25A12	ENSG00000115840
DB00128	Aspartic acid	SmallMoleculeDrug	Q9UJS0	Calcium-binding mitochondrial carrier protein Aralar2	SLC25A13	ENSG00000004864
DB00128	Aspartic acid	SmallMoleculeDrug	P00505	Aspartate aminotransferase, mitochondrial	GOT2	ENSG00000125166
DB00128	Aspartic acid	SmallMoleculeDrug	Q03154	Aminoacylase-1	ACY1	ENSG00000243989
DB00128	Aspartic acid	SmallMoleculeDrug	Q12797	Aspartyl/asparaginyl beta-hydroxylase	ASPH	ENSG00000198363
DB00128	Aspartic acid	SmallMoleculeDrug	P17174	Aspartate aminotransferase, cytoplasmic	GOT1	ENSG00000120053
DB00128	Aspartic acid	SmallMoleculeDrug	P00966	Argininosuccinate synthase	ASS1	ENSG00000130707
DB00128	Aspartic acid	SmallMoleculeDrug	P14868	Aspartate--tRNA ligase, cytoplasmic	DARS	ENSG00000115866
DB00128	Aspartic acid	SmallMoleculeDrug	Q5T6L4	Argininosuccinate synthetase, isoform CRA_a	ASS1	ENSG00000130707
DB00128	Aspartic acid	SmallMoleculeDrug	P43005	Excitatory amino acid transporter 3	SLC1A1	ENSG00000106688
DB00128	Aspartic acid	SmallMoleculeDrug	P22234	Multifunctional protein ADE2	PAICS	ENSG00000128050
DB00128	Aspartic acid	SmallMoleculeDrug	P27708	CAD protein	CAD	ENSG00000084774
DB00128	Aspartic acid	SmallMoleculeDrug	P30520	Adenylosuccinate synthetase isozyme 2	ADSS	ENSG00000035687
DB00128	Aspartic acid	SmallMoleculeDrug	Q6PI48	Aspartate--tRNA ligase, mitochondrial	DARS2	ENSG00000117593
DB00128	Aspartic acid	SmallMoleculeDrug	Q8N142	Adenylosuccinate synthetase isozyme 1	ADSSL1	ENSG00000185100
DB00128	Aspartic acid	SmallMoleculeDrug	P61626	Lysozyme C	LYZ	ENSG00000090382
DB00129	Ornithine	SmallMoleculeDrug	Q9Y619	Mitochondrial ornithine transporter 1	SLC25A15	ENSG00000102743
DB00129	Ornithine	SmallMoleculeDrug	P30825	High affinity cationic amino acid transporter 1	SLC7A1	ENSG00000139514
DB00129	Ornithine	SmallMoleculeDrug	P05089	Arginase-1	ARG1	ENSG00000118520
DB00129	Ornithine	SmallMoleculeDrug	P00480	Ornithine carbamoyltransferase, mitochondrial	OTC	ENSG00000036473
DB00129	Ornithine	SmallMoleculeDrug	P54368	Ornithine decarboxylase antizyme 1	OAZ1	ENSG00000104904
DB00129	Ornithine	SmallMoleculeDrug	P04181	Ornithine aminotransferase, mitochondrial	OAT	ENSG00000065154
DB00129	Ornithine	SmallMoleculeDrug	P78540	Arginase-2, mitochondrial	ARG2	ENSG00000081181
DB00129	Ornithine	SmallMoleculeDrug	O95190	Ornithine decarboxylase antizyme 2	OAZ2	ENSG00000180304
DB00130	L-Glutamine	SmallMoleculeDrug	Q06203	Amidophosphoribosyltransferase	PPAT	ENSG00000128059
DB00130	L-Glutamine	SmallMoleculeDrug	P17812	CTP synthase 1	CTPS1	ENSG00000171793
DB00130	L-Glutamine	SmallMoleculeDrug	P15104	Glutamine synthetase	GLUL	ENSG00000135821
DB00131	Adenosine phosphate	SmallMoleculeDrug	P06737	Glycogen phosphorylase, liver form	PYGL	ENSG00000100504
DB00131	Adenosine phosphate	SmallMoleculeDrug	Q9Y478	5'-AMP-activated protein kinase subunit beta-1	PRKAB1	ENSG00000111725
DB00131	Adenosine phosphate	SmallMoleculeDrug	Q9NR19	Acetyl-coenzyme A synthetase, cytoplasmic	ACSS2	ENSG00000131069
DB00131	Adenosine phosphate	SmallMoleculeDrug	Q07343	cAMP-specific 3',5'-cyclic phosphodiesterase 4B	PDE4B	ENSG00000184588
DB00131	Adenosine phosphate	SmallMoleculeDrug	P33121	Long-chain-fatty-acid--CoA ligase 1	ACSL1	ENSG00000151726
DB00131	Adenosine phosphate	SmallMoleculeDrug	Q13131	5'-AMP-activated protein kinase catalytic subunit alpha-1	PRKAA1	ENSG00000132356
DB00131	Adenosine phosphate	SmallMoleculeDrug	Q9NUB1	Acetyl-coenzyme A synthetase 2-like, mitochondrial	ACSS1	ENSG00000154930
DB00131	Adenosine phosphate	SmallMoleculeDrug	O43741	5'-AMP-activated protein kinase subunit beta-2	PRKAB2	ENSG00000131791
DB00131	Adenosine phosphate	SmallMoleculeDrug	P16220	Cyclic AMP-responsive element-binding protein 1	CREB1	ENSG00000118260
DB00131	Adenosine phosphate	SmallMoleculeDrug	P11309	Serine/threonine-protein kinase pim-1	PIM1	ENSG00000137193
DB00131	Adenosine phosphate	SmallMoleculeDrug	P49773	Histidine triad nucleotide-binding protein 1	HINT1	ENSG00000169567
DB00131	Adenosine phosphate	SmallMoleculeDrug	P09467	Fructose-1,6-bisphosphatase 1	FBP1	ENSG00000165140
DB00131	Adenosine phosphate	SmallMoleculeDrug	P55263	Adenosine kinase	ADK	ENSG00000156110
DB00132	Alpha-Linolenic Acid	SmallMoleculeDrug	P32418	Sodium/calcium exchanger 1	SLC8A1	ENSG00000183023
DB00132	Alpha-Linolenic Acid	SmallMoleculeDrug	O95864	Fatty acid desaturase 2	FADS2	ENSG00000134824
DB00132	Alpha-Linolenic Acid	SmallMoleculeDrug	Q9GZR5	Elongation of very long chain fatty acids protein 4	ELOVL4	ENSG00000118402
DB00132	Alpha-Linolenic Acid	SmallMoleculeDrug	Q07869	Peroxisome proliferator-activated receptor alpha	PPARA	ENSG00000186951
DB00132	Alpha-Linolenic Acid	SmallMoleculeDrug	Q96RI1	Bile acid receptor	NR1H4	ENSG00000012504
DB00132	Alpha-Linolenic Acid	SmallMoleculeDrug	Q03181	Peroxisome proliferator-activated receptor delta	PPARD	ENSG00000112033
DB00132	Alpha-Linolenic Acid	SmallMoleculeDrug	P37231	Peroxisome proliferator-activated receptor gamma	PPARG	ENSG00000132170
DB00132	Alpha-Linolenic Acid	SmallMoleculeDrug	P19793	Retinoic acid receptor RXR-alpha	RXRA	ENSG00000186350
DB00133	Serine	SmallMoleculeDrug	P49591	Serine--tRNA ligase, cytoplasmic	SARS	ENSG00000031698
DB00133	Serine	SmallMoleculeDrug	P20132	L-serine dehydratase/L-threonine deaminase	SDS	ENSG00000135094
DB00133	Serine	SmallMoleculeDrug	P21549	Serine--pyruvate aminotransferase	AGXT	ENSG00000172482
DB00133	Serine	SmallMoleculeDrug	P35520	Cystathionine beta-synthase	CBS	ENSG00000160200
DB00133	Serine	SmallMoleculeDrug	Q9GZT4	Serine racemase	SRR	ENSG00000167720
DB00133	Serine	SmallMoleculeDrug	O15269	Serine palmitoyltransferase 1	SPTLC1	ENSG00000090054
DB00133	Serine	SmallMoleculeDrug	O15270	Serine palmitoyltransferase 2	SPTLC2	ENSG00000100596
DB00134	Methionine	SmallMoleculeDrug	Q99707	Methionine synthase	MTR	ENSG00000116984
DB00134	Methionine	SmallMoleculeDrug	Q9UBK8	Methionine synthase reductase	MTRR	ENSG00000124275
DB00134	Methionine	SmallMoleculeDrug	Q93088	Betaine--homocysteine S-methyltransferase 1	BHMT	ENSG00000145692
DB00134	Methionine	SmallMoleculeDrug	P50579	Methionine aminopeptidase 2	METAP2	ENSG00000111142
DB00134	Methionine	SmallMoleculeDrug	Q9H2M3	S-methylmethionine--homocysteine S-methyltransferase BHMT2	BHMT2	ENSG00000132840
DB00135	Tyrosine	SmallMoleculeDrug	P54577	Tyrosine--tRNA ligase, cytoplasmic	YARS	ENSG00000134684
DB00135	Tyrosine	SmallMoleculeDrug	Q9Y2Z4	Tyrosine--tRNA ligase, mitochondrial	YARS2	ENSG00000139131
DB00135	Tyrosine	SmallMoleculeDrug	P07101	Tyrosine 3-monooxygenase	TH	ENSG00000180176
DB00136	Calcitriol	SmallMoleculeDrug	P11473	Vitamin D3 receptor	VDR	ENSG00000111424
DB00136	Calcitriol	SmallMoleculeDrug	P31260	Homeobox protein Hox-A10	HOXA10	ENSG00000253293
DB00138	Cystine	SmallMoleculeDrug	Q9UPY5	Cystine/glutamate transporter	SLC7A11	ENSG00000151012
DB00138	Cystine	SmallMoleculeDrug	O60931	Cystinosin	CTNS	ENSG00000040531
DB00138	Cystine	SmallMoleculeDrug	Q07837	Neutral and basic amino acid transport protein rBAT	SLC3A1	ENSG00000138079
DB00139	Succinic acid	SmallMoleculeDrug	P13674	Prolyl 4-hydroxylase subunit alpha-1	P4HA1	ENSG00000122884
DB00139	Succinic acid	SmallMoleculeDrug	Q02809	Procollagen-lysine,2-oxoglutarate 5-dioxygenase 1	PLOD1	ENSG00000083444
DB00139	Succinic acid	SmallMoleculeDrug	P51649	Succinate-semialdehyde dehydrogenase, mitochondrial	ALDH5A1	ENSG00000112294
DB00139	Succinic acid	SmallMoleculeDrug	P31040	Succinate dehydrogenase [ubiquinone] flavoprotein subunit, mitochondrial	SDHA	ENSG00000073578
DB00139	Succinic acid	SmallMoleculeDrug	Q96I99	Succinyl-CoA ligase [GDP-forming] subunit beta, mitochondrial	SUCLG2	ENSG00000172340
DB00139	Succinic acid	SmallMoleculeDrug	Q13183	Solute carrier family 13 member 2	SLC13A2	ENSG00000007216
DB00139	Succinic acid	SmallMoleculeDrug	Q12797	Aspartyl/asparaginyl beta-hydroxylase	ASPH	ENSG00000198363
DB00139	Succinic acid	SmallMoleculeDrug	Q8WWT9	Solute carrier family 13 member 3	SLC13A3	ENSG00000158296
DB00139	Succinic acid	SmallMoleculeDrug	O60568	Procollagen-lysine,2-oxoglutarate 5-dioxygenase 3	PLOD3	ENSG00000106397
DB00139	Succinic acid	SmallMoleculeDrug	O75936	Gamma-butyrobetaine dioxygenase	BBOX1	ENSG00000129151
DB00139	Succinic acid	SmallMoleculeDrug	Q32P28	Prolyl 3-hydroxylase 1	P3H1	ENSG00000117385
DB00139	Succinic acid	SmallMoleculeDrug	Q9NVH6	Trimethyllysine dioxygenase, mitochondrial	TMLHE	ENSG00000185973
DB00139	Succinic acid	SmallMoleculeDrug	O14521	Succinate dehydrogenase [ubiquinone] cytochrome b small subunit, mitochondrial	SDHD	ENSG00000204370
DB00139	Succinic acid	SmallMoleculeDrug	O15460	Prolyl 4-hydroxylase subunit alpha-2	P4HA2	ENSG00000072682
DB00139	Succinic acid	SmallMoleculeDrug	P21912	Succinate dehydrogenase [ubiquinone] iron-sulfur subunit, mitochondrial	SDHB	ENSG00000117118
DB00139	Succinic acid	SmallMoleculeDrug	P53597	Succinyl-CoA ligase [ADP/GDP-forming] subunit alpha, mitochondrial	SUCLG1	ENSG00000163541
DB00139	Succinic acid	SmallMoleculeDrug	P55809	Succinyl-CoA:3-ketoacid coenzyme A transferase 1, mitochondrial	OXCT1	ENSG00000083720
DB00139	Succinic acid	SmallMoleculeDrug	Q99643	Succinate dehydrogenase cytochrome b560 subunit, mitochondrial	SDHC	ENSG00000143252
DB00139	Succinic acid	SmallMoleculeDrug	Q9BYC2	Succinyl-CoA:3-ketoacid coenzyme A transferase 2, mitochondrial	OXCT2	ENSG00000198754
DB00139	Succinic acid	SmallMoleculeDrug	Q9P2R7	Succinyl-CoA ligase [ADP-forming] subunit beta, mitochondrial	SUCLA2	ENSG00000136143
DB00139	Succinic acid	SmallMoleculeDrug	Q9UBX3	Mitochondrial dicarboxylate carrier	SLC25A10	ENSG00000183048
DB00140	Riboflavin	SmallMoleculeDrug	Q969G6	Riboflavin kinase	RFK	ENSG00000135002
DB00140	Riboflavin	SmallMoleculeDrug	P30043	Flavin reductase (NADPH)	BLVRB	ENSG00000090013
DB00141	N-Acetylglucosamine	SmallMoleculeDrug	P15291	Beta-1,4-galactosyltransferase 1	B4GALT1	ENSG00000086062
DB00141	N-Acetylglucosamine	SmallMoleculeDrug	P54802	Alpha-N-acetylglucosaminidase	NAGLU	ENSG00000108784
DB00141	N-Acetylglucosamine	SmallMoleculeDrug	O60512	Beta-1,4-galactosyltransferase 3	B4GALT3	ENSG00000158850
DB00141	N-Acetylglucosamine	SmallMoleculeDrug	O60909	Beta-1,4-galactosyltransferase 2	B4GALT2	ENSG00000117411
DB00141	N-Acetylglucosamine	SmallMoleculeDrug	Q9UJ70	N-acetyl-D-glucosamine kinase	NAGK	ENSG00000124357
DB00141	N-Acetylglucosamine	SmallMoleculeDrug	Q9UK23	N-acetylglucosamine-1-phosphodiester alpha-N-acetylglucosaminidase	NAGPA	ENSG00000103174
DB00142	Glutamic Acid	SmallMoleculeDrug	Q9UI32	Glutaminase liver isoform, mitochondrial	GLS2	ENSG00000135423
DB00142	Glutamic Acid	SmallMoleculeDrug	Q9UPY5	Cystine/glutamate transporter	SLC7A11	ENSG00000151012
DB00142	Glutamic Acid	SmallMoleculeDrug	Q9UDR5	Alpha-aminoadipic semialdehyde synthase, mitochondrial	AASS	ENSG00000008311
DB00142	Glutamic Acid	SmallMoleculeDrug	P48506	Glutamate--cysteine ligase catalytic subunit	GCLC	ENSG00000001084
DB00142	Glutamic Acid	SmallMoleculeDrug	P00367	Glutamate dehydrogenase 1, mitochondrial	GLUD1	ENSG00000148672
DB00142	Glutamic Acid	SmallMoleculeDrug	P07814	Bifunctional glutamate/proline--tRNA ligase	EPRS	ENSG00000136628
DB00142	Glutamic Acid	SmallMoleculeDrug	P08243	Asparagine synthetase [glutamine-hydrolyzing]	ASNS	ENSG00000070669
DB00142	Glutamic Acid	SmallMoleculeDrug	P80404	4-aminobutyrate aminotransferase, mitochondrial	ABAT	ENSG00000183044
DB00142	Glutamic Acid	SmallMoleculeDrug	P49915	GMP synthase [glutamine-hydrolyzing]	GMPS	ENSG00000163655
DB00142	Glutamic Acid	SmallMoleculeDrug	P39086	Glutamate receptor ionotropic, kainate 1	GRIK1	ENSG00000171189
DB00142	Glutamic Acid	SmallMoleculeDrug	Q05586	Glutamate receptor ionotropic, NMDA 1	GRIN1	ENSG00000176884
DB00142	Glutamic Acid	SmallMoleculeDrug	Q99259	Glutamate decarboxylase 1	GAD1	ENSG00000128683
DB00142	Glutamic Acid	SmallMoleculeDrug	P00505	Aspartate aminotransferase, mitochondrial	GOT2	ENSG00000125166
DB00142	Glutamic Acid	SmallMoleculeDrug	O15399	Glutamate receptor ionotropic, NMDA 2D	GRIN2D	ENSG00000105464
DB00142	Glutamic Acid	SmallMoleculeDrug	P38435	Vitamin K-dependent gamma-carboxylase	GGCX	ENSG00000115486
DB00142	Glutamic Acid	SmallMoleculeDrug	Q13224	Glutamate receptor ionotropic, NMDA 2B	GRIN2B	ENSG00000273079
DB00142	Glutamic Acid	SmallMoleculeDrug	Q14957	Glutamate receptor ionotropic, NMDA 2C	GRIN2C	ENSG00000161509
DB00142	Glutamic Acid	SmallMoleculeDrug	P54687	Branched-chain-amino-acid aminotransferase, cytosolic	BCAT1	ENSG00000060982
DB00142	Glutamic Acid	SmallMoleculeDrug	P17174	Aspartate aminotransferase, cytoplasmic	GOT1	ENSG00000120053
DB00142	Glutamic Acid	SmallMoleculeDrug	O60391	Glutamate receptor ionotropic, NMDA 3B	GRIN3B	ENSG00000116032
DB00142	Glutamic Acid	SmallMoleculeDrug	Q05329	Glutamate decarboxylase 2	GAD2	ENSG00000136750
DB00142	Glutamic Acid	SmallMoleculeDrug	Q9Y617	Phosphoserine aminotransferase	PSAT1	ENSG00000135069
DB00142	Glutamic Acid	SmallMoleculeDrug	P48507	Glutamate--cysteine ligase regulatory subunit	GCLM	ENSG00000023909
DB00142	Glutamic Acid	SmallMoleculeDrug	P42261	Glutamate receptor 1	GRIA1	ENSG00000155511
DB00142	Glutamic Acid	SmallMoleculeDrug	Q8TCU5	Glutamate receptor ionotropic, NMDA 3A	GRIN3A	ENSG00000198785
DB00142	Glutamic Acid	SmallMoleculeDrug	P24298	Alanine aminotransferase 1	GPT	ENSG00000167701
DB00142	Glutamic Acid	SmallMoleculeDrug	Q05932	Folylpolyglutamate synthase, mitochondrial	FPGS	ENSG00000136877
DB00142	Glutamic Acid	SmallMoleculeDrug	O15382	Branched-chain-amino-acid aminotransferase, mitochondrial	BCAT2	ENSG00000105552
DB00142	Glutamic Acid	SmallMoleculeDrug	Q8N5Z0	Kynurenine/alpha-aminoadipate aminotransferase, mitochondrial	AADAT	ENSG00000109576
DB00142	Glutamic Acid	SmallMoleculeDrug	Q12879	Glutamate receptor ionotropic, NMDA 2A	GRIN2A	ENSG00000183454
DB00142	Glutamic Acid	SmallMoleculeDrug	O95954	Formimidoyltransferase-cyclodeaminase	FTCD	ENSG00000160282
DB00142	Glutamic Acid	SmallMoleculeDrug	P54886	Delta-1-pyrroline-5-carboxylate synthase	ALDH18A1	ENSG00000059573
DB00142	Glutamic Acid	SmallMoleculeDrug	Q13255	Metabotropic glutamate receptor 1	GRM1	ENSG00000152822
DB00142	Glutamic Acid	SmallMoleculeDrug	O94925	Glutaminase kidney isoform, mitochondrial	GLS	ENSG00000115419
DB00142	Glutamic Acid	SmallMoleculeDrug	Q13002	Glutamate receptor ionotropic, kainate 2	GRIK2	ENSG00000164418
DB00142	Glutamic Acid	SmallMoleculeDrug	Q16099	Glutamate receptor ionotropic, kainate 4	GRIK4	ENSG00000149403
DB00142	Glutamic Acid	SmallMoleculeDrug	Q16478	Glutamate receptor ionotropic, kainate 5	GRIK5	ENSG00000105737
DB00142	Glutamic Acid	SmallMoleculeDrug	P42262	Glutamate receptor 2	GRIA2	ENSG00000120251
DB00142	Glutamic Acid	SmallMoleculeDrug	P48058	Glutamate receptor 4	GRIA4	ENSG00000152578
DB00142	Glutamic Acid	SmallMoleculeDrug	P42263	Glutamate receptor 3	GRIA3	ENSG00000125675
DB00142	Glutamic Acid	SmallMoleculeDrug	Q13003	Glutamate receptor ionotropic, kainate 3	GRIK3	ENSG00000163873
DB00142	Glutamic Acid	SmallMoleculeDrug	Q14831	Metabotropic glutamate receptor 7	GRM7	ENSG00000196277
DB00142	Glutamic Acid	SmallMoleculeDrug	P43004	Excitatory amino acid transporter 2	SLC1A2	ENSG00000110436
DB00142	Glutamic Acid	SmallMoleculeDrug	P43005	Excitatory amino acid transporter 3	SLC1A1	ENSG00000106688
DB00142	Glutamic Acid	SmallMoleculeDrug	P43003	Excitatory amino acid transporter 1	SLC1A3	ENSG00000079215
DB00142	Glutamic Acid	SmallMoleculeDrug	Q6YP21	Kynurenine--oxoglutarate transaminase 3	KYAT3	ENSG00000137944
DB00142	Glutamic Acid	SmallMoleculeDrug	Q8TD30	Alanine aminotransferase 2	GPT2	ENSG00000166123
DB00142	Glutamic Acid	SmallMoleculeDrug	O15067	Phosphoribosylformylglycinamidine synthase	PFAS	ENSG00000178921
DB00142	Glutamic Acid	SmallMoleculeDrug	O75879	Glutamyl-tRNA(Gln) amidotransferase subunit B, mitochondrial	GATB	ENSG00000059691
DB00142	Glutamic Acid	SmallMoleculeDrug	P15104	Glutamine synthetase	GLUL	ENSG00000135821
DB00142	Glutamic Acid	SmallMoleculeDrug	Q6IA69	Glutamine-dependent NAD(+) synthetase	NADSYN1	ENSG00000172890
DB00142	Glutamic Acid	SmallMoleculeDrug	O14841	5-oxoprolinase	OPLAH	ENSG00000178814
DB00142	Glutamic Acid	SmallMoleculeDrug	O43424	Glutamate receptor ionotropic, delta-2	GRID2	ENSG00000152208
DB00142	Glutamic Acid	SmallMoleculeDrug	Q07075	Glutamyl aminopeptidase	ENPEP	ENSG00000138792
DB00142	Glutamic Acid	SmallMoleculeDrug	Q5JPH6	Probable glutamate--tRNA ligase, mitochondrial	EARS2	ENSG00000103356
DB00142	Glutamic Acid	SmallMoleculeDrug	Q8N159	N-acetylglutamate synthase, mitochondrial	NAGS	ENSG00000161653
DB00142	Glutamic Acid	SmallMoleculeDrug	Q9H1K4	Mitochondrial glutamate carrier 2	SLC25A18	ENSG00000182902
DB00142	Glutamic Acid	SmallMoleculeDrug	Q9H936	Mitochondrial glutamate carrier 1	SLC25A22	ENSG00000177542
DB00142	Glutamic Acid	SmallMoleculeDrug	Q9ULK0	Glutamate receptor ionotropic, delta-1	GRID1	ENSG00000182771
DB00142	Glutamic Acid	SmallMoleculeDrug	Q9Y646	Carboxypeptidase Q	CPQ	ENSG00000104324
DB00143	Glutathione	SmallMoleculeDrug	P48637	Glutathione synthetase	GSS	ENSG00000100983
DB00143	Glutathione	SmallMoleculeDrug	P00390	Glutathione reductase, mitochondrial	GSR	ENSG00000104687
DB00143	Glutathione	SmallMoleculeDrug	P09488	Glutathione S-transferase Mu 1	GSTM1	ENSG00000134184
DB00143	Glutathione	SmallMoleculeDrug	Q9Y2Q3	Glutathione S-transferase kappa 1	GSTK1	ENSG00000197448
DB00143	Glutathione	SmallMoleculeDrug	Q16772	Glutathione S-transferase A3	GSTA3	ENSG00000174156
DB00143	Glutathione	SmallMoleculeDrug	P21266	Glutathione S-transferase Mu 3	GSTM3	ENSG00000134202
DB00143	Glutathione	SmallMoleculeDrug	Q03013	Glutathione S-transferase Mu 4	GSTM4	ENSG00000168765
DB00143	Glutathione	SmallMoleculeDrug	Q7RTV2	Glutathione S-transferase A5	GSTA5	ENSG00000182793
DB00143	Glutathione	SmallMoleculeDrug	P09211	Glutathione S-transferase P	GSTP1	ENSG00000084207
DB00143	Glutathione	SmallMoleculeDrug	P78417	Glutathione S-transferase omega-1	GSTO1	ENSG00000148834
DB00143	Glutathione	SmallMoleculeDrug	P07203	Glutathione peroxidase 1	GPX1	ENSG00000233276
DB00143	Glutathione	SmallMoleculeDrug	P18283	Glutathione peroxidase 2	GPX2	ENSG00000176153
DB00143	Glutathione	SmallMoleculeDrug	P22352	Glutathione peroxidase 3	GPX3	ENSG00000211445
DB00143	Glutathione	SmallMoleculeDrug	Q04760	Lactoylglutathione lyase	GLO1	ENSG00000124767
DB00143	Glutathione	SmallMoleculeDrug	P36969	Phospholipid hydroperoxide glutathione peroxidase, mitochondrial	GPX4	ENSG00000167468
DB00143	Glutathione	SmallMoleculeDrug	O60760	Hematopoietic prostaglandin D synthase	HPGDS	ENSG00000163106
DB00143	Glutathione	SmallMoleculeDrug	P28161	Glutathione S-transferase Mu 2	GSTM2	ENSG00000213366
DB00143	Glutathione	SmallMoleculeDrug	Q16775	Hydroxyacylglutathione hydrolase, mitochondrial	HAGH	ENSG00000063854
DB00143	Glutathione	SmallMoleculeDrug	P09210	Glutathione S-transferase A2	GSTA2	ENSG00000244067
DB00143	Glutathione	SmallMoleculeDrug	O14880	Microsomal glutathione S-transferase 3	MGST3	ENSG00000143198
DB00143	Glutathione	SmallMoleculeDrug	O95881	Thioredoxin domain-containing protein 12	TXNDC12	ENSG00000117862
DB00143	Glutathione	SmallMoleculeDrug	P08263	Glutathione S-transferase A1	GSTA1	ENSG00000243955
DB00143	Glutathione	SmallMoleculeDrug	P10620	Microsomal glutathione S-transferase 1	MGST1	ENSG00000008394
DB00143	Glutathione	SmallMoleculeDrug	P10768	S-formylglutathione hydrolase	ESD	ENSG00000139684
DB00143	Glutathione	SmallMoleculeDrug	P35754	Glutaredoxin-1	GLRX	ENSG00000173221
DB00143	Glutathione	SmallMoleculeDrug	P46439	Glutathione S-transferase Mu 5	GSTM5	ENSG00000134201
DB00143	Glutathione	SmallMoleculeDrug	Q8TED1	Probable glutathione peroxidase 8	GPX8	ENSG00000164294
DB00143	Glutathione	SmallMoleculeDrug	Q96SL4	Glutathione peroxidase 7	GPX7	ENSG00000116157
DB00143	Glutathione	SmallMoleculeDrug	Q99735	Microsomal glutathione S-transferase 2	MGST2	ENSG00000085871
DB00143	Glutathione	SmallMoleculeDrug	Q9H4Y5	Glutathione S-transferase omega-2	GSTO2	ENSG00000065621
DB00143	Glutathione	SmallMoleculeDrug	Q9NS18	Glutaredoxin-2, mitochondrial	GLRX2	ENSG00000023572
DB00143	Glutathione	SmallMoleculeDrug	P15121	Aldose reductase	AKR1B1	ENSG00000085662
DB00143	Glutathione	SmallMoleculeDrug	P14780	Matrix metalloproteinase-9	MMP9	ENSG00000100985
DB00143	Glutathione	SmallMoleculeDrug	P08684	Cytochrome P450 3A4	CYP3A4	ENSG00000160868
DB00144	Phosphatidyl serine	SmallMoleculeDrug	Q8WTV0	Scavenger receptor class B member 1	SCARB1	ENSG00000073060
DB00144	Phosphatidyl serine	SmallMoleculeDrug	Q9UG56	Phosphatidylserine decarboxylase proenzyme	PISD	ENSG00000241878
DB00144	Phosphatidyl serine	SmallMoleculeDrug	Q9Y2Q0	Phospholipid-transporting ATPase IA	ATP8A1	ENSG00000124406
DB00144	Phosphatidyl serine	SmallMoleculeDrug	P48651	Phosphatidylserine synthase 1	PTDSS1	ENSG00000156471
DB00144	Phosphatidyl serine	SmallMoleculeDrug	P17252	Protein kinase C alpha type	PRKCA	ENSG00000154229
DB00144	Phosphatidyl serine	SmallMoleculeDrug	Q9NXE4	Sphingomyelin phosphodiesterase 4	SMPD4	ENSG00000136699
DB00145	Glycine	SmallMoleculeDrug	P48167	Glycine receptor subunit beta	GLRB	ENSG00000109738
DB00145	Glycine	SmallMoleculeDrug	Q9BYV1	Alanine--glyoxylate aminotransferase 2, mitochondrial	AGXT2	ENSG00000113492
DB00145	Glycine	SmallMoleculeDrug	P48637	Glutathione synthetase	GSS	ENSG00000100983
DB00145	Glycine	SmallMoleculeDrug	P34897	Serine hydroxymethyltransferase, mitochondrial	SHMT2	ENSG00000182199
DB00145	Glycine	SmallMoleculeDrug	P21549	Serine--pyruvate aminotransferase	AGXT	ENSG00000172482
DB00145	Glycine	SmallMoleculeDrug	P13196	5-aminolevulinate synthase, nonspecific, mitochondrial	ALAS1	ENSG00000023330
DB00145	Glycine	SmallMoleculeDrug	O75311	Glycine receptor subunit alpha-3	GLRA3	ENSG00000145451
DB00145	Glycine	SmallMoleculeDrug	P23415	Glycine receptor subunit alpha-1	GLRA1	ENSG00000145888
DB00145	Glycine	SmallMoleculeDrug	Q14957	Glutamate receptor ionotropic, NMDA 2C	GRIN2C	ENSG00000161509
DB00145	Glycine	SmallMoleculeDrug	O75600	2-amino-3-ketobutyrate coenzyme A ligase, mitochondrial	GCAT	ENSG00000100116
DB00145	Glycine	SmallMoleculeDrug	O60391	Glutamate receptor ionotropic, NMDA 3B	GRIN3B	ENSG00000116032
DB00145	Glycine	SmallMoleculeDrug	Q7Z2H8	Proton-coupled amino acid transporter 1	SLC36A1	ENSG00000123643
DB00145	Glycine	SmallMoleculeDrug	P23378	Glycine dehydrogenase (decarboxylating), mitochondrial	GLDC	ENSG00000178445
DB00145	Glycine	SmallMoleculeDrug	P23416	Glycine receptor subunit alpha-2	GLRA2	ENSG00000101958
DB00145	Glycine	SmallMoleculeDrug	Q12879	Glutamate receptor ionotropic, NMDA 2A	GRIN2A	ENSG00000183454
DB00145	Glycine	SmallMoleculeDrug	P22557	5-aminolevulinate synthase, erythroid-specific, mitochondrial	ALAS2	ENSG00000158578
DB00145	Glycine	SmallMoleculeDrug	P41250	Glycine--tRNA ligase	GARS	ENSG00000106105
DB00145	Glycine	SmallMoleculeDrug	P23434	Glycine cleavage system H protein, mitochondrial	GCSH	ENSG00000140905
DB00145	Glycine	SmallMoleculeDrug	Q14032	Bile acid-CoA:amino acid N-acyltransferase	BAAT	ENSG00000136881
DB00145	Glycine	SmallMoleculeDrug	Q14330	N-arachidonyl glycine receptor	GPR18	ENSG00000125245
DB00145	Glycine	SmallMoleculeDrug	Q6IB77	Glycine N-acyltransferase	GLYAT	ENSG00000149124
DB00145	Glycine	SmallMoleculeDrug	Q9H598	Vesicular inhibitory amino acid transporter	SLC32A1	ENSG00000101438
DB00145	Glycine	SmallMoleculeDrug	Q9P0Z9	Peroxisomal sarcosine oxidase	PIPOX	ENSG00000179761
DB00146	Calcifediol	SmallMoleculeDrug	P11473	Vitamin D3 receptor	VDR	ENSG00000111424
DB00148	Creatine	SmallMoleculeDrug	P06732	Creatine kinase M-type	CKM	ENSG00000104879
DB00148	Creatine	SmallMoleculeDrug	P12532	Creatine kinase U-type, mitochondrial	CKMT1B	ENSG00000237289
DB00148	Creatine	SmallMoleculeDrug	P12277	Creatine kinase B-type	CKB	ENSG00000166165
DB00148	Creatine	SmallMoleculeDrug	P17540	Creatine kinase S-type, mitochondrial	CKMT2	ENSG00000131730
DB00148	Creatine	SmallMoleculeDrug	Q14353	Guanidinoacetate N-methyltransferase	GAMT	ENSG00000130005
DB00149	L-Leucine	SmallMoleculeDrug	Q15031	Probable leucine--tRNA ligase, mitochondrial	LARS2	ENSG00000011376
DB00149	L-Leucine	SmallMoleculeDrug	Q9UIC8	Leucine carboxyl methyltransferase 1	LCMT1	ENSG00000205629
DB00149	L-Leucine	SmallMoleculeDrug	P54687	Branched-chain-amino-acid aminotransferase, cytosolic	BCAT1	ENSG00000060982
DB00149	L-Leucine	SmallMoleculeDrug	O15382	Branched-chain-amino-acid aminotransferase, mitochondrial	BCAT2	ENSG00000105552
DB00149	L-Leucine	SmallMoleculeDrug	Q9P2J5	Leucine--tRNA ligase, cytoplasmic	LARS	ENSG00000133706
DB00150	L-Tryptophan	SmallMoleculeDrug	P23381	Tryptophan--tRNA ligase, cytoplasmic	WARS	ENSG00000140105
DB00150	L-Tryptophan	SmallMoleculeDrug	Q9UGM6	Tryptophan--tRNA ligase, mitochondrial	WARS2	ENSG00000116874
DB00151	L-Cysteine	SmallMoleculeDrug	Q9Y697	Cysteine desulfurase, mitochondrial	NFS1	ENSG00000244005
DB00151	L-Cysteine	SmallMoleculeDrug	P48506	Glutamate--cysteine ligase catalytic subunit	GCLC	ENSG00000001084
DB00151	L-Cysteine	SmallMoleculeDrug	P48637	Glutathione synthetase	GSS	ENSG00000100983
DB00151	L-Cysteine	SmallMoleculeDrug	P35520	Cystathionine beta-synthase	CBS	ENSG00000160200
DB00151	L-Cysteine	SmallMoleculeDrug	P17174	Aspartate aminotransferase, cytoplasmic	GOT1	ENSG00000120053
DB00151	L-Cysteine	SmallMoleculeDrug	P48507	Glutamate--cysteine ligase regulatory subunit	GCLM	ENSG00000023909
DB00151	L-Cysteine	SmallMoleculeDrug	P49589	Cysteine--tRNA ligase, cytoplasmic	CARS	ENSG00000110619
DB00151	L-Cysteine	SmallMoleculeDrug	P32929	Cystathionine gamma-lyase	CTH	ENSG00000116761
DB00151	L-Cysteine	SmallMoleculeDrug	P16455	Methylated-DNA--protein-cysteine methyltransferase	MGMT	ENSG00000170430
DB00151	L-Cysteine	SmallMoleculeDrug	Q9HA77	Probable cysteine--tRNA ligase, mitochondrial	CARS2	ENSG00000134905
DB00152	Thiamine	SmallMoleculeDrug	O60779	Thiamine transporter 1	SLC19A2	ENSG00000117479
DB00153	Ergocalciferol	SmallMoleculeDrug	P11473	Vitamin D3 receptor	VDR	ENSG00000111424
DB00153	Ergocalciferol	SmallMoleculeDrug	P54289	Voltage-dependent calcium channel subunit alpha-2/delta-1	CACNA2D1	ENSG00000153956
DB00153	Ergocalciferol	SmallMoleculeDrug	Q01668	Voltage-dependent L-type calcium channel subunit alpha-1D	CACNA1D	ENSG00000157388
DB00153	Ergocalciferol	SmallMoleculeDrug	O60840	Voltage-dependent L-type calcium channel subunit alpha-1F	CACNA1F	ENSG00000102001
DB00153	Ergocalciferol	SmallMoleculeDrug	Q13698	Voltage-dependent L-type calcium channel subunit alpha-1S	CACNA1S	ENSG00000081248
DB00153	Ergocalciferol	SmallMoleculeDrug	Q02641	Voltage-dependent L-type calcium channel subunit beta-1	CACNB1	ENSG00000067191
DB00153	Ergocalciferol	SmallMoleculeDrug	Q08289	Voltage-dependent L-type calcium channel subunit beta-2	CACNB2	ENSG00000165995
DB00153	Ergocalciferol	SmallMoleculeDrug	P54284	Voltage-dependent L-type calcium channel subunit beta-3	CACNB3	ENSG00000167535
DB00153	Ergocalciferol	SmallMoleculeDrug	O00305	Voltage-dependent L-type calcium channel subunit beta-4	CACNB4	ENSG00000182389
DB00153	Ergocalciferol	SmallMoleculeDrug	Q00975	Voltage-dependent N-type calcium channel subunit alpha-1B	CACNA1B	ENSG00000148408
DB00153	Ergocalciferol	SmallMoleculeDrug	O00555	Voltage-dependent P/Q-type calcium channel subunit alpha-1A	CACNA1A	ENSG00000141837
DB00155	L-Citrulline	SmallMoleculeDrug	P29475	Nitric oxide synthase, brain	NOS1	ENSG00000089250
DB00155	L-Citrulline	SmallMoleculeDrug	P29474	Nitric oxide synthase, endothelial	NOS3	ENSG00000164867
DB00155	L-Citrulline	SmallMoleculeDrug	P00480	Ornithine carbamoyltransferase, mitochondrial	OTC	ENSG00000036473
DB00155	L-Citrulline	SmallMoleculeDrug	P00966	Argininosuccinate synthase	ASS1	ENSG00000130707
DB00155	L-Citrulline	SmallMoleculeDrug	O94760	N(G),N(G)-dimethylarginine dimethylaminohydrolase 1	DDAH1	ENSG00000153904
DB00155	L-Citrulline	SmallMoleculeDrug	Q5T6L4	Argininosuccinate synthetase, isoform CRA_a	ASS1	ENSG00000130707
DB00156	L-Threonine	SmallMoleculeDrug	P26639	Threonine--tRNA ligase, cytoplasmic	TARS	ENSG00000113407
DB00156	L-Threonine	SmallMoleculeDrug	Q8IYQ7	Threonine synthase-like 1	THNSL1	ENSG00000185875
DB00156	L-Threonine	SmallMoleculeDrug	Q9BW92	Threonine--tRNA ligase, mitochondrial	TARS2	ENSG00000143374
DB00157	NADH	SmallMoleculeDrug	Q13423	NAD(P) transhydrogenase, mitochondrial	NNT	ENSG00000112992
DB00157	NADH	SmallMoleculeDrug	P11766	Alcohol dehydrogenase class-3	ADH5	ENSG00000197894
DB00157	NADH	SmallMoleculeDrug	P48728	Aminomethyltransferase, mitochondrial	AMT	ENSG00000145020
DB00157	NADH	SmallMoleculeDrug	P50213	Isocitrate dehydrogenase [NAD] subunit alpha, mitochondrial	IDH3A	ENSG00000166411
DB00157	NADH	SmallMoleculeDrug	P56181	NADH dehydrogenase [ubiquinone] flavoprotein 3, mitochondrial	NDUFV3	ENSG00000160194
DB00157	NADH	SmallMoleculeDrug	Q9UBM7	7-dehydrocholesterol reductase	DHCR7	ENSG00000172893
DB00157	NADH	SmallMoleculeDrug	O00217	NADH dehydrogenase [ubiquinone] iron-sulfur protein 8, mitochondrial	NDUFS8	ENSG00000110717
DB00157	NADH	SmallMoleculeDrug	Q15738	Sterol-4-alpha-carboxylate 3-dehydrogenase, decarboxylating	NSDHL	ENSG00000147383
DB00157	NADH	SmallMoleculeDrug	P10515	Dihydrolipoyllysine-residue acetyltransferase component of pyruvate dehydrogenase complex, mitochondrial	DLAT	ENSG00000150768
DB00157	NADH	SmallMoleculeDrug	P07195	L-lactate dehydrogenase B chain	LDHB	ENSG00000111716
DB00157	NADH	SmallMoleculeDrug	Q9UDR5	Alpha-aminoadipic semialdehyde synthase, mitochondrial	AASS	ENSG00000008311
DB00157	NADH	SmallMoleculeDrug	O95299	NADH dehydrogenase [ubiquinone] 1 alpha subcomplex subunit 10, mitochondrial	NDUFA10	ENSG00000130414
DB00157	NADH	SmallMoleculeDrug	O43920	NADH dehydrogenase [ubiquinone] iron-sulfur protein 5	NDUFS5	ENSG00000168653
DB00157	NADH	SmallMoleculeDrug	O75380	NADH dehydrogenase [ubiquinone] iron-sulfur protein 6, mitochondrial	NDUFS6	ENSG00000145494
DB00157	NADH	SmallMoleculeDrug	Q15800	Methylsterol monooxygenase 1	MSMO1	ENSG00000052802
DB00157	NADH	SmallMoleculeDrug	P11177	Pyruvate dehydrogenase E1 component subunit beta, mitochondrial	PDHB	ENSG00000168291
DB00157	NADH	SmallMoleculeDrug	Q9BYZ2	L-lactate dehydrogenase A-like 6B	LDHAL6B	ENSG00000171989
DB00157	NADH	SmallMoleculeDrug	Q04828	Aldo-keto reductase family 1 member C1	AKR1C1	ENSG00000187134
DB00157	NADH	SmallMoleculeDrug	P31937	3-hydroxyisobutyrate dehydrogenase, mitochondrial	HIBADH	ENSG00000106049
DB00157	NADH	SmallMoleculeDrug	P05091	Aldehyde dehydrogenase, mitochondrial	ALDH2	ENSG00000111275
DB00157	NADH	SmallMoleculeDrug	P49419	Alpha-aminoadipic semialdehyde dehydrogenase	ALDH7A1	ENSG00000164904
DB00157	NADH	SmallMoleculeDrug	P19404	NADH dehydrogenase [ubiquinone] flavoprotein 2, mitochondrial	NDUFV2	ENSG00000178127
DB00157	NADH	SmallMoleculeDrug	P23368	NAD-dependent malic enzyme, mitochondrial	ME2	ENSG00000082212
DB00157	NADH	SmallMoleculeDrug	P07864	L-lactate dehydrogenase C chain	LDHC	ENSG00000166796
DB00157	NADH	SmallMoleculeDrug	P51649	Succinate-semialdehyde dehydrogenase, mitochondrial	ALDH5A1	ENSG00000112294
DB00157	NADH	SmallMoleculeDrug	P00387	NADH-cytochrome b5 reductase 3	CYB5R3	ENSG00000100243
DB00157	NADH	SmallMoleculeDrug	O43175	D-3-phosphoglycerate dehydrogenase	PHGDH	ENSG00000092621
DB00157	NADH	SmallMoleculeDrug	Q02218	2-oxoglutarate dehydrogenase, mitochondrial	OGDH	ENSG00000105953
DB00157	NADH	SmallMoleculeDrug	O00483	Cytochrome c oxidase subunit NDUFA4	NDUFA4	ENSG00000189043
DB00157	NADH	SmallMoleculeDrug	O95298	NADH dehydrogenase [ubiquinone] 1 subunit C2	NDUFC2	ENSG00000151366
DB00157	NADH	SmallMoleculeDrug	Q02338	D-beta-hydroxybutyrate dehydrogenase, mitochondrial	BDH1	ENSG00000161267
DB00157	NADH	SmallMoleculeDrug	P00367	Glutamate dehydrogenase 1, mitochondrial	GLUD1	ENSG00000148672
DB00157	NADH	SmallMoleculeDrug	P56937	3-keto-steroid reductase	HSD17B7	ENSG00000132196
DB00157	NADH	SmallMoleculeDrug	P48448	Aldehyde dehydrogenase family 3 member B2	ALDH3B2	ENSG00000132746
DB00157	NADH	SmallMoleculeDrug	P21695	Glycerol-3-phosphate dehydrogenase [NAD(+)], cytoplasmic	GPD1	ENSG00000167588
DB00157	NADH	SmallMoleculeDrug	P16083	Ribosyldihydronicotinamide dehydrogenase [quinone]	NQO2	ENSG00000124588
DB00157	NADH	SmallMoleculeDrug	O15239	NADH dehydrogenase [ubiquinone] 1 alpha subcomplex subunit 1	NDUFA1	ENSG00000125356
DB00157	NADH	SmallMoleculeDrug	P32322	Pyrroline-5-carboxylate reductase 1, mitochondrial	PYCR1	ENSG00000183010
DB00157	NADH	SmallMoleculeDrug	P07327	Alcohol dehydrogenase 1A	ADH1A	ENSG00000187758
DB00157	NADH	SmallMoleculeDrug	Q02252	Methylmalonate-semialdehyde dehydrogenase [acylating], mitochondrial	ALDH6A1	ENSG00000119711
DB00157	NADH	SmallMoleculeDrug	O43674	NADH dehydrogenase [ubiquinone] 1 beta subcomplex subunit 5, mitochondrial	NDUFB5	ENSG00000136521
DB00157	NADH	SmallMoleculeDrug	P30038	Delta-1-pyrroline-5-carboxylate dehydrogenase, mitochondrial	ALDH4A1	ENSG00000159423
DB00157	NADH	SmallMoleculeDrug	O96000	NADH dehydrogenase [ubiquinone] 1 beta subcomplex subunit 10	NDUFB10	ENSG00000140990
DB00157	NADH	SmallMoleculeDrug	P14679	Tyrosinase	TYR	ENSG00000077498
DB00157	NADH	SmallMoleculeDrug	P40939	Trifunctional enzyme subunit alpha, mitochondrial	HADHA	ENSG00000084754
DB00157	NADH	SmallMoleculeDrug	P13995	Bifunctional methylenetetrahydrofolate dehydrogenase/cyclohydrolase, mitochondrial	MTHFD2	ENSG00000065911
DB00157	NADH	SmallMoleculeDrug	O43676	NADH dehydrogenase [ubiquinone] 1 beta subcomplex subunit 3	NDUFB3	ENSG00000119013
DB00157	NADH	SmallMoleculeDrug	O95168	NADH dehydrogenase [ubiquinone] 1 beta subcomplex subunit 4	NDUFB4	ENSG00000065518
DB00157	NADH	SmallMoleculeDrug	Q6ZMR3	L-lactate dehydrogenase A-like 6A	LDHAL6A	ENSG00000166800
DB00157	NADH	SmallMoleculeDrug	Q00796	Sorbitol dehydrogenase	SORD	ENSG00000140263
DB00157	NADH	SmallMoleculeDrug	Q16795	NADH dehydrogenase [ubiquinone] 1 alpha subcomplex subunit 9, mitochondrial	NDUFA9	ENSG00000139180
DB00157	NADH	SmallMoleculeDrug	O75251	NADH dehydrogenase [ubiquinone] iron-sulfur protein 7, mitochondrial	NDUFS7	ENSG00000115286
DB00157	NADH	SmallMoleculeDrug	O43677	NADH dehydrogenase [ubiquinone] 1 subunit C1, mitochondrial	NDUFC1	ENSG00000109390
DB00157	NADH	SmallMoleculeDrug	Q99714	3-hydroxyacyl-CoA dehydrogenase type-2	HSD17B10	ENSG00000072506
DB00157	NADH	SmallMoleculeDrug	Q9NRX3	NADH dehydrogenase [ubiquinone] 1 alpha subcomplex subunit 4-like 2	NDUFA4L2	ENSG00000185633
DB00157	NADH	SmallMoleculeDrug	Q16798	NADP-dependent malic enzyme, mitochondrial	ME3	ENSG00000151376
DB00157	NADH	SmallMoleculeDrug	P28845	Corticosteroid 11-beta-dehydrogenase isozyme 1	HSD11B1	ENSG00000117594
DB00157	NADH	SmallMoleculeDrug	P00374	Dihydrofolate reductase	DHFR	ENSG00000228716
DB00157	NADH	SmallMoleculeDrug	P37058	Testosterone 17-beta-dehydrogenase 3	HSD17B3	ENSG00000130948
DB00157	NADH	SmallMoleculeDrug	O75438	NADH dehydrogenase [ubiquinone] 1 beta subcomplex subunit 1	NDUFB1	ENSG00000183648
DB00157	NADH	SmallMoleculeDrug	O95479	GDH/6PGL endoplasmic bifunctional protein	H6PD	ENSG00000049239
DB00157	NADH	SmallMoleculeDrug	P51970	NADH dehydrogenase [ubiquinone] 1 alpha subcomplex subunit 8	NDUFA8	ENSG00000119421
DB00157	NADH	SmallMoleculeDrug	O95139	NADH dehydrogenase [ubiquinone] 1 beta subcomplex subunit 6	NDUFB6	ENSG00000165264
DB00157	NADH	SmallMoleculeDrug	Q16836	Hydroxyacyl-coenzyme A dehydrogenase, mitochondrial	HADH	ENSG00000138796
DB00157	NADH	SmallMoleculeDrug	O95182	NADH dehydrogenase [ubiquinone] 1 alpha subcomplex subunit 7	NDUFA7	ENSG00000267855
DB00157	NADH	SmallMoleculeDrug	P51659	Peroxisomal multifunctional enzyme type 2	HSD17B4	ENSG00000133835
DB00157	NADH	SmallMoleculeDrug	Q02928	Cytochrome P450 4A11	CYP4A11	ENSG00000187048
DB00157	NADH	SmallMoleculeDrug	O95178	NADH dehydrogenase [ubiquinone] 1 beta subcomplex subunit 2, mitochondrial	NDUFB2	ENSG00000090266
DB00157	NADH	SmallMoleculeDrug	P17516	Aldo-keto reductase family 1 member C4	AKR1C4	ENSG00000198610
DB00157	NADH	SmallMoleculeDrug	P43353	Aldehyde dehydrogenase family 3 member B1	ALDH3B1	ENSG00000006534
DB00157	NADH	SmallMoleculeDrug	Q16718	NADH dehydrogenase [ubiquinone] 1 alpha subcomplex subunit 5	NDUFA5	ENSG00000128609
DB00157	NADH	SmallMoleculeDrug	P49821	NADH dehydrogenase [ubiquinone] flavoprotein 1, mitochondrial	NDUFV1	ENSG00000167792
DB00157	NADH	SmallMoleculeDrug	O43181	NADH dehydrogenase [ubiquinone] iron-sulfur protein 4, mitochondrial	NDUFS4	ENSG00000164258
DB00157	NADH	SmallMoleculeDrug	P17568	NADH dehydrogenase [ubiquinone] 1 beta subcomplex subunit 7	NDUFB7	ENSG00000099795
DB00157	NADH	SmallMoleculeDrug	O94788	Retinal dehydrogenase 2	ALDH1A2	ENSG00000128918
DB00157	NADH	SmallMoleculeDrug	Q9P0J0	NADH dehydrogenase [ubiquinone] 1 alpha subcomplex subunit 13	NDUFA13	ENSG00000186010
DB00157	NADH	SmallMoleculeDrug	P09417	Dihydropteridine reductase	QDPR	ENSG00000151552
DB00157	NADH	SmallMoleculeDrug	Q86Y39	NADH dehydrogenase [ubiquinone] 1 alpha subcomplex subunit 11	NDUFA11	ENSG00000174886
DB00157	NADH	SmallMoleculeDrug	P04406	Glyceraldehyde-3-phosphate dehydrogenase	GAPDH	ENSG00000111640
DB00157	NADH	SmallMoleculeDrug	O14561	Acyl carrier protein, mitochondrial	NDUFAB1	ENSG00000004779
DB00157	NADH	SmallMoleculeDrug	O43678	NADH dehydrogenase [ubiquinone] 1 alpha subcomplex subunit 2	NDUFA2	ENSG00000131495
DB00157	NADH	SmallMoleculeDrug	P15428	15-hydroxyprostaglandin dehydrogenase [NAD(+)]	HPGD	ENSG00000164120
DB00157	NADH	SmallMoleculeDrug	P00352	Retinal dehydrogenase 1	ALDH1A1	ENSG00000165092
DB00157	NADH	SmallMoleculeDrug	O43837	Isocitrate dehydrogenase [NAD] subunit beta, mitochondrial	IDH3B	ENSG00000101365
DB00157	NADH	SmallMoleculeDrug	P08559	Pyruvate dehydrogenase E1 component subunit alpha, somatic form, mitochondrial	PDHA1	ENSG00000131828
DB00157	NADH	SmallMoleculeDrug	P04035	3-hydroxy-3-methylglutaryl-coenzyme A reductase	HMGCR	ENSG00000113161
DB00157	NADH	SmallMoleculeDrug	P47895	Aldehyde dehydrogenase family 1 member A3	ALDH1A3	ENSG00000184254
DB00157	NADH	SmallMoleculeDrug	Q08426	Peroxisomal bifunctional enzyme	EHHADH	ENSG00000113790
DB00157	NADH	SmallMoleculeDrug	P30519	Heme oxygenase 2	HMOX2	ENSG00000103415
DB00157	NADH	SmallMoleculeDrug	P40925	Malate dehydrogenase, cytoplasmic	MDH1	ENSG00000014641
DB00157	NADH	SmallMoleculeDrug	P42330	Aldo-keto reductase family 1 member C3	AKR1C3	ENSG00000196139
DB00157	NADH	SmallMoleculeDrug	P30043	Flavin reductase (NADPH)	BLVRB	ENSG00000090013
DB00157	NADH	SmallMoleculeDrug	Q9Y6M9	NADH dehydrogenase [ubiquinone] 1 beta subcomplex subunit 9	NDUFB9	ENSG00000147684
DB00157	NADH	SmallMoleculeDrug	P51648	Fatty aldehyde dehydrogenase	ALDH3A2	ENSG00000072210
DB00157	NADH	SmallMoleculeDrug	P48163	NADP-dependent malic enzyme	ME1	ENSG00000065833
DB00157	NADH	SmallMoleculeDrug	P29803	Pyruvate dehydrogenase E1 component subunit alpha, testis-specific form, mitochondrial	PDHA2	ENSG00000163114
DB00157	NADH	SmallMoleculeDrug	P52895	Aldo-keto reductase family 1 member C2	AKR1C2	ENSG00000151632
DB00157	NADH	SmallMoleculeDrug	O60701	UDP-glucose 6-dehydrogenase	UGDH	ENSG00000109814
DB00157	NADH	SmallMoleculeDrug	P00390	Glutathione reductase, mitochondrial	GSR	ENSG00000104687
DB00157	NADH	SmallMoleculeDrug	Q13630	GDP-L-fucose synthase	TSTA3	ENSG00000104522
DB00157	NADH	SmallMoleculeDrug	O95169	NADH dehydrogenase [ubiquinone] 1 beta subcomplex subunit 8, mitochondrial	NDUFB8	ENSG00000166136
DB00157	NADH	SmallMoleculeDrug	O95167	NADH dehydrogenase [ubiquinone] 1 alpha subcomplex subunit 3	NDUFA3	ENSG00000170906
DB00157	NADH	SmallMoleculeDrug	P30838	Aldehyde dehydrogenase, dimeric NADP-preferring	ALDH3A1	ENSG00000108602
DB00157	NADH	SmallMoleculeDrug	O14556	Glyceraldehyde-3-phosphate dehydrogenase, testis-specific	GAPDHS	ENSG00000105679
DB00157	NADH	SmallMoleculeDrug	P12268	Inosine-5'-monophosphate dehydrogenase 2	IMPDH2	ENSG00000178035
DB00157	NADH	SmallMoleculeDrug	Q96C36	Pyrroline-5-carboxylate reductase 2	PYCR2	ENSG00000143811
DB00157	NADH	SmallMoleculeDrug	O75306	NADH dehydrogenase [ubiquinone] iron-sulfur protein 2, mitochondrial	NDUFS2	ENSG00000158864
DB00157	NADH	SmallMoleculeDrug	P09601	Heme oxygenase 1	HMOX1	ENSG00000100292
DB00157	NADH	SmallMoleculeDrug	P09622	Dihydrolipoyl dehydrogenase, mitochondrial	DLD	ENSG00000091140
DB00157	NADH	SmallMoleculeDrug	P53004	Biliverdin reductase A	BLVRA	ENSG00000106605
DB00157	NADH	SmallMoleculeDrug	P15121	Aldose reductase	AKR1B1	ENSG00000085662
DB00157	NADH	SmallMoleculeDrug	Q9UI09	NADH dehydrogenase [ubiquinone] 1 alpha subcomplex subunit 12	NDUFA12	ENSG00000184752
DB00157	NADH	SmallMoleculeDrug	P16219	Short-chain specific acyl-CoA dehydrogenase, mitochondrial	ACADS	ENSG00000122971
DB00157	NADH	SmallMoleculeDrug	P51553	Isocitrate dehydrogenase [NAD] subunit gamma, mitochondrial	IDH3G	ENSG00000067829
DB00157	NADH	SmallMoleculeDrug	P40926	Malate dehydrogenase, mitochondrial	MDH2	ENSG00000146701
DB00158	Folic acid	SmallMoleculeDrug	P15328	Folate receptor alpha	FOLR1	ENSG00000110195
DB00159	Icosapent	SmallMoleculeDrug	P35354	Prostaglandin G/H synthase 2	PTGS2	ENSG00000073756
DB00159	Icosapent	SmallMoleculeDrug	P23219	Prostaglandin G/H synthase 1	PTGS1	ENSG00000095303
DB00159	Icosapent	SmallMoleculeDrug	P37231	Peroxisome proliferator-activated receptor gamma	PPARG	ENSG00000132170
DB00159	Icosapent	SmallMoleculeDrug	Q03181	Peroxisome proliferator-activated receptor delta	PPARD	ENSG00000112033
DB00159	Icosapent	SmallMoleculeDrug	O60488	Long-chain-fatty-acid--CoA ligase 4	ACSL4	ENSG00000068366
DB00159	Icosapent	SmallMoleculeDrug	O95573	Long-chain-fatty-acid--CoA ligase 3	ACSL3	ENSG00000123983
DB00159	Icosapent	SmallMoleculeDrug	P32418	Sodium/calcium exchanger 1	SLC8A1	ENSG00000183023
DB00159	Icosapent	SmallMoleculeDrug	Q07869	Peroxisome proliferator-activated receptor alpha	PPARA	ENSG00000186951
DB00160	L-Alanine	SmallMoleculeDrug	Q9BYV1	Alanine--glyoxylate aminotransferase 2, mitochondrial	AGXT2	ENSG00000113492
DB00160	L-Alanine	SmallMoleculeDrug	Q9Y697	Cysteine desulfurase, mitochondrial	NFS1	ENSG00000244005
DB00160	L-Alanine	SmallMoleculeDrug	P80404	4-aminobutyrate aminotransferase, mitochondrial	ABAT	ENSG00000183044
DB00160	L-Alanine	SmallMoleculeDrug	P49588	Alanine--tRNA ligase, cytoplasmic	AARS	ENSG00000090861
DB00160	L-Alanine	SmallMoleculeDrug	P21549	Serine--pyruvate aminotransferase	AGXT	ENSG00000172482
DB00160	L-Alanine	SmallMoleculeDrug	Q16719	Kynureninase	KYNU	ENSG00000115919
DB00160	L-Alanine	SmallMoleculeDrug	P43007	Neutral amino acid transporter A	SLC1A4	ENSG00000115902
DB00160	L-Alanine	SmallMoleculeDrug	Q7Z2H8	Proton-coupled amino acid transporter 1	SLC36A1	ENSG00000123643
DB00160	L-Alanine	SmallMoleculeDrug	P24298	Alanine aminotransferase 1	GPT	ENSG00000167701
DB00160	L-Alanine	SmallMoleculeDrug	Q9UHI5	Large neutral amino acids transporter small subunit 2	SLC7A8	ENSG00000092068
DB00160	L-Alanine	SmallMoleculeDrug	Q8IUZ5	5-phosphohydroxy-L-lysine phospho-lyase	PHYKPL	ENSG00000175309
DB00160	L-Alanine	SmallMoleculeDrug	Q8TD30	Alanine aminotransferase 2	GPT2	ENSG00000166123
DB00160	L-Alanine	SmallMoleculeDrug	Q5JTZ9	Alanine--tRNA ligase, mitochondrial	AARS2	ENSG00000124608
DB00161	L-Valine	SmallMoleculeDrug	P54687	Branched-chain-amino-acid aminotransferase, cytosolic	BCAT1	ENSG00000060982
DB00161	L-Valine	SmallMoleculeDrug	P05166	Propionyl-CoA carboxylase beta chain, mitochondrial	PCCB	ENSG00000114054
DB00162	Vitamin A	SmallMoleculeDrug	P09455	Retinol-binding protein 1	RBP1	ENSG00000114115
DB00162	Vitamin A	SmallMoleculeDrug	O94788	Retinal dehydrogenase 2	ALDH1A2	ENSG00000128918
DB00162	Vitamin A	SmallMoleculeDrug	P00352	Retinal dehydrogenase 1	ALDH1A1	ENSG00000165092
DB00162	Vitamin A	SmallMoleculeDrug	P47895	Aldehyde dehydrogenase family 1 member A3	ALDH1A3	ENSG00000184254
DB00162	Vitamin A	SmallMoleculeDrug	Q8NBN7	Retinol dehydrogenase 13	RDH13	ENSG00000160439
DB00162	Vitamin A	SmallMoleculeDrug	Q96NR8	Retinol dehydrogenase 12	RDH12	ENSG00000139988
DB00162	Vitamin A	SmallMoleculeDrug	O75911	Short-chain dehydrogenase/reductase 3	DHRS3	ENSG00000162496
DB00162	Vitamin A	SmallMoleculeDrug	Q6NUM9	All-trans-retinol 13,14-reductase	RETSAT	ENSG00000042445
DB00162	Vitamin A	SmallMoleculeDrug	Q8TC12	Retinol dehydrogenase 11	RDH11	ENSG00000072042
DB00162	Vitamin A	SmallMoleculeDrug	Q9HBH5	Retinol dehydrogenase 14	RDH14	ENSG00000240857
DB00162	Vitamin A	SmallMoleculeDrug	P05090	Apolipoprotein D	APOD	ENSG00000189058
DB00162	Vitamin A	SmallMoleculeDrug	O60760	Hematopoietic prostaglandin D synthase	HPGDS	ENSG00000163106
DB00163	Vitamin E	SmallMoleculeDrug	Q9UDX3	SEC14-like protein 4	SEC14L4	ENSG00000133488
DB00163	Vitamin E	SmallMoleculeDrug	O76054	SEC14-like protein 2	SEC14L2	ENSG00000100003
DB00163	Vitamin E	SmallMoleculeDrug	Q9UDX4	SEC14-like protein 3	SEC14L3	ENSG00000100012
DB00163	Vitamin E	SmallMoleculeDrug	P05771	Protein kinase C beta type	PRKCB	ENSG00000166501
DB00163	Vitamin E	SmallMoleculeDrug	O75469	Nuclear receptor subfamily 1 group I member 2	NR1I2	ENSG00000144852
DB00163	Vitamin E	SmallMoleculeDrug	P17252	Protein kinase C alpha type	PRKCA	ENSG00000154229
DB00163	Vitamin E	SmallMoleculeDrug	P23743	Diacylglycerol kinase alpha	DGKA	ENSG00000065357
DB00163	Vitamin E	SmallMoleculeDrug	P62714	Serine/threonine-protein phosphatase 2A catalytic subunit beta isoform	PPP2CB	ENSG00000104695
DB00163	Vitamin E	SmallMoleculeDrug	P67775	Serine/threonine-protein phosphatase 2A catalytic subunit alpha isoform	PPP2CA	ENSG00000113575
DB00165	Pyridoxine	SmallMoleculeDrug	O00764	Pyridoxal kinase	PDXK	ENSG00000160209
DB00166	Lipoic Acid	SmallMoleculeDrug	Q9Y234	Lipoyltransferase 1, mitochondrial	LIPT1	ENSG00000144182
DB00166	Lipoic Acid	SmallMoleculeDrug	O43766	Lipoyl synthase, mitochondrial	LIAS	ENSG00000121897
DB00167	Isoleucine	SmallMoleculeDrug	P41252	Isoleucine--tRNA ligase, cytoplasmic	IARS	ENSG00000196305
DB00167	Isoleucine	SmallMoleculeDrug	P54687	Branched-chain-amino-acid aminotransferase, cytosolic	BCAT1	ENSG00000060982
DB00167	Isoleucine	SmallMoleculeDrug	P45954	Short/branched chain specific acyl-CoA dehydrogenase, mitochondrial	ACADSB	ENSG00000196177
DB00167	Isoleucine	SmallMoleculeDrug	O15382	Branched-chain-amino-acid aminotransferase, mitochondrial	BCAT2	ENSG00000105552
DB00167	Isoleucine	SmallMoleculeDrug	Q9NSE4	Isoleucine--tRNA ligase, mitochondrial	IARS2	ENSG00000067704
DB00170	Menadione	SmallMoleculeDrug	P38435	Vitamin K-dependent gamma-carboxylase	GGCX	ENSG00000115486
DB00170	Menadione	SmallMoleculeDrug	Q9BQB6	Vitamin K epoxide reductase complex subunit 1	VKORC1	ENSG00000167397
DB00170	Menadione	SmallMoleculeDrug	Q8N0U8	Vitamin K epoxide reductase complex subunit 1-like protein 1	VKORC1L1	ENSG00000196715
DB00170	Menadione	SmallMoleculeDrug	P00734	Prothrombin	F2	ENSG00000180210
DB00170	Menadione	SmallMoleculeDrug	P08709	Coagulation factor VII	F7	ENSG00000057593
DB00170	Menadione	SmallMoleculeDrug	P00740	Coagulation factor IX	F9	ENSG00000101981
DB00170	Menadione	SmallMoleculeDrug	P00742	Coagulation factor X	F10	ENSG00000126218
DB00170	Menadione	SmallMoleculeDrug	P04070	Vitamin K-dependent protein C	PROC	ENSG00000115718
DB00170	Menadione	SmallMoleculeDrug	P07225	Vitamin K-dependent protein S	PROS1	ENSG00000184500
DB00170	Menadione	SmallMoleculeDrug	P16083	Ribosyldihydronicotinamide dehydrogenase [quinone]	NQO2	ENSG00000124588
DB00170	Menadione	SmallMoleculeDrug	P15559	NAD(P)H dehydrogenase [quinone] 1	NQO1	ENSG00000181019
DB00170	Menadione	SmallMoleculeDrug	P02818	Osteocalcin	BGLAP	ENSG00000242252
DB00172	Proline	SmallMoleculeDrug	P13674	Prolyl 4-hydroxylase subunit alpha-1	P4HA1	ENSG00000122884
DB00172	Proline	SmallMoleculeDrug	P07814	Bifunctional glutamate/proline--tRNA ligase	EPRS	ENSG00000136628
DB00172	Proline	SmallMoleculeDrug	P32322	Pyrroline-5-carboxylate reductase 1, mitochondrial	PYCR1	ENSG00000183010
DB00172	Proline	SmallMoleculeDrug	Q96C36	Pyrroline-5-carboxylate reductase 2	PYCR2	ENSG00000143811
DB00172	Proline	SmallMoleculeDrug	P62937	Peptidyl-prolyl cis-trans isomerase A	PPIA	ENSG00000196262
DB00172	Proline	SmallMoleculeDrug	P30405	Peptidyl-prolyl cis-trans isomerase F, mitochondrial	PPIF	ENSG00000108179
DB00172	Proline	SmallMoleculeDrug	O94903	Proline synthase co-transcribed bacterial homolog protein	PLPBP	ENSG00000147471
DB00172	Proline	SmallMoleculeDrug	Q32P28	Prolyl 3-hydroxylase 1	P3H1	ENSG00000117385
DB00172	Proline	SmallMoleculeDrug	O15460	Prolyl 4-hydroxylase subunit alpha-2	P4HA2	ENSG00000072682
DB00172	Proline	SmallMoleculeDrug	O43447	Peptidyl-prolyl cis-trans isomerase H	PPIH	ENSG00000171960
DB00172	Proline	SmallMoleculeDrug	P23284	Peptidyl-prolyl cis-trans isomerase B	PPIB	ENSG00000166794
DB00172	Proline	SmallMoleculeDrug	P45877	Peptidyl-prolyl cis-trans isomerase C	PPIC	ENSG00000168938
DB00172	Proline	SmallMoleculeDrug	Q13427	Peptidyl-prolyl cis-trans isomerase G	PPIG	ENSG00000138398
DB00172	Proline	SmallMoleculeDrug	Q7L3T8	Probable proline--tRNA ligase, mitochondrial	PARS2	ENSG00000162396
DB00172	Proline	SmallMoleculeDrug	Q53H96	Pyrroline-5-carboxylate reductase 3	PYCR3	ENSG00000104524
DB00173	Adenine	SmallMoleculeDrug	P07741	Adenine phosphoribosyltransferase	APRT	ENSG00000198931
DB00173	Adenine	SmallMoleculeDrug	O00763	Acetyl-CoA carboxylase 2	ACACB	ENSG00000076555
DB00173	Adenine	SmallMoleculeDrug	Q13126	S-methyl-5'-thioadenosine phosphorylase	MTAP	ENSG00000099810
DB00173	Adenine	SmallMoleculeDrug	Q9BY49	Peroxisomal trans-2-enoyl-CoA reductase	PECR	ENSG00000115425
DB00173	Adenine	SmallMoleculeDrug	P24666	Low molecular weight phosphotyrosine protein phosphatase	ACP1	ENSG00000143727
DB00173	Adenine	SmallMoleculeDrug	P78362	SRSF protein kinase 2	SRPK2	ENSG00000135250
DB00174	Asparagine	SmallMoleculeDrug	P08243	Asparagine synthetase [glutamine-hydrolyzing]	ASNS	ENSG00000070669
DB00174	Asparagine	SmallMoleculeDrug	Q15758	Neutral amino acid transporter B(0)	SLC1A5	ENSG00000105281
DB00174	Asparagine	SmallMoleculeDrug	O43776	Asparagine--tRNA ligase, cytoplasmic	NARS	ENSG00000134440
DB00174	Asparagine	SmallMoleculeDrug	Q96I59	Probable asparagine--tRNA ligase, mitochondrial	NARS2	ENSG00000137513
DB00175	Pravastatin	SmallMoleculeDrug	P04035	3-hydroxy-3-methylglutaryl-coenzyme A reductase	HMGCR	ENSG00000113161
DB00176	Fluvoxamine	SmallMoleculeDrug	P31645	Sodium-dependent serotonin transporter	SLC6A4	ENSG00000108576
DB00176	Fluvoxamine	SmallMoleculeDrug	Q12809	Potassium voltage-gated channel subfamily H member 2	KCNH2	ENSG00000055118
DB00177	Valsartan	SmallMoleculeDrug	P30556	Type-1 angiotensin II receptor	AGTR1	ENSG00000144891
DB00178	Ramipril	SmallMoleculeDrug	P12821	Angiotensin-converting enzyme	ACE	ENSG00000159640
DB00180	Flunisolide	SmallMoleculeDrug	P04150	Glucocorticoid receptor	NR3C1	ENSG00000113580
DB00181	Baclofen	SmallMoleculeDrug	O75899	Gamma-aminobutyric acid type B receptor subunit 2	GABBR2	ENSG00000136928
DB00182	Amphetamine	SmallMoleculeDrug	Q05940	Synaptic vesicular amine transporter	SLC18A2	ENSG00000165646
DB00182	Amphetamine	SmallMoleculeDrug	Q96RJ0	Trace amine-associated receptor 1	TAAR1	ENSG00000146399
DB00182	Amphetamine	SmallMoleculeDrug	P35348	Alpha-1A adrenergic receptor	ADRA1A	ENSG00000120907
DB00182	Amphetamine	SmallMoleculeDrug	P35368	Alpha-1B adrenergic receptor	ADRA1B	ENSG00000170214
DB00182	Amphetamine	SmallMoleculeDrug	P18825	Alpha-2C adrenergic receptor	ADRA2C	ENSG00000184160
DB00182	Amphetamine	SmallMoleculeDrug	P07550	Beta-2 adrenergic receptor	ADRB2	ENSG00000169252
DB00182	Amphetamine	SmallMoleculeDrug	P14416	D(2) dopamine receptor	DRD2	ENSG00000149295
DB00182	Amphetamine	SmallMoleculeDrug	P27338	Amine oxidase [flavin-containing] B	MAOB	ENSG00000069535
DB00182	Amphetamine	SmallMoleculeDrug	P31645	Sodium-dependent serotonin transporter	SLC6A4	ENSG00000108576
DB00182	Amphetamine	SmallMoleculeDrug	P21397	Amine oxidase [flavin-containing] A	MAOA	ENSG00000189221
DB00182	Amphetamine	SmallMoleculeDrug	P27338	Amine oxidase [flavin-containing] B	MAOB	ENSG00000069535
DB00183	Pentagastrin	SmallMoleculeDrug	P32239	Gastrin/cholecystokinin type B receptor	CCKBR	ENSG00000110148
DB00184	Nicotine	SmallMoleculeDrug	P43681	Neuronal acetylcholine receptor subunit alpha-4	CHRNA4	ENSG00000101204
DB00184	Nicotine	SmallMoleculeDrug	P36544	Neuronal acetylcholine receptor subunit alpha-7	CHRNA7	ENSG00000175344
DB00184	Nicotine	SmallMoleculeDrug	P17787	Neuronal acetylcholine receptor subunit beta-2	CHRNB2	ENSG00000160716
DB00184	Nicotine	SmallMoleculeDrug	Q15822	Neuronal acetylcholine receptor subunit alpha-2	CHRNA2	ENSG00000120903
DB00184	Nicotine	SmallMoleculeDrug	P32297	Neuronal acetylcholine receptor subunit alpha-3	CHRNA3	ENSG00000080644
DB00184	Nicotine	SmallMoleculeDrug	P30532	Neuronal acetylcholine receptor subunit alpha-5	CHRNA5	ENSG00000169684
DB00184	Nicotine	SmallMoleculeDrug	Q15825	Neuronal acetylcholine receptor subunit alpha-6	CHRNA6	ENSG00000147434
DB00184	Nicotine	SmallMoleculeDrug	Q9UGM1	Neuronal acetylcholine receptor subunit alpha-9	CHRNA9	ENSG00000174343
DB00184	Nicotine	SmallMoleculeDrug	Q05901	Neuronal acetylcholine receptor subunit beta-3	CHRNB3	ENSG00000147432
DB00184	Nicotine	SmallMoleculeDrug	P30926	Neuronal acetylcholine receptor subunit beta-4	CHRNB4	ENSG00000117971
DB00184	Nicotine	SmallMoleculeDrug	P28329	Choline O-acetyltransferase	CHAT	ENSG00000070748
DB00185	Cevimeline	SmallMoleculeDrug	P20309	Muscarinic acetylcholine receptor M3	CHRM3	ENSG00000133019
DB00185	Cevimeline	SmallMoleculeDrug	P11229	Muscarinic acetylcholine receptor M1	CHRM1	ENSG00000168539
DB00186	Lorazepam	SmallMoleculeDrug	P14867	Gamma-aminobutyric acid receptor subunit alpha-1	GABRA1	ENSG00000022355
DB00186	Lorazepam	SmallMoleculeDrug	P47869	Gamma-aminobutyric acid receptor subunit alpha-2	GABRA2	ENSG00000151834
DB00186	Lorazepam	SmallMoleculeDrug	P34903	Gamma-aminobutyric acid receptor subunit alpha-3	GABRA3	ENSG00000011677
DB00186	Lorazepam	SmallMoleculeDrug	P48169	Gamma-aminobutyric acid receptor subunit alpha-4	GABRA4	ENSG00000109158
DB00186	Lorazepam	SmallMoleculeDrug	P31644	Gamma-aminobutyric acid receptor subunit alpha-5	GABRA5	ENSG00000186297
DB00186	Lorazepam	SmallMoleculeDrug	Q16445	Gamma-aminobutyric acid receptor subunit alpha-6	GABRA6	ENSG00000145863
DB00186	Lorazepam	SmallMoleculeDrug	P18505	Gamma-aminobutyric acid receptor subunit beta-1	GABRB1	ENSG00000163288
DB00186	Lorazepam	SmallMoleculeDrug	P47870	Gamma-aminobutyric acid receptor subunit beta-2	GABRB2	ENSG00000145864
DB00186	Lorazepam	SmallMoleculeDrug	P28472	Gamma-aminobutyric acid receptor subunit beta-3	GABRB3	ENSG00000166206
DB00186	Lorazepam	SmallMoleculeDrug	O14764	Gamma-aminobutyric acid receptor subunit delta	GABRD	ENSG00000187730
DB00186	Lorazepam	SmallMoleculeDrug	Q8N1C3	Gamma-aminobutyric acid receptor subunit gamma-1	GABRG1	ENSG00000163285
DB00186	Lorazepam	SmallMoleculeDrug	P18507	Gamma-aminobutyric acid receptor subunit gamma-2	GABRG2	ENSG00000113327
DB00186	Lorazepam	SmallMoleculeDrug	Q99928	Gamma-aminobutyric acid receptor subunit gamma-3	GABRG3	ENSG00000182256
DB00186	Lorazepam	SmallMoleculeDrug	P30536	Translocator protein	TSPO	ENSG00000100300
DB00188	Bortezomib	SmallMoleculeDrug	P28074	Proteasome subunit beta type-5	PSMB5	ENSG00000100804
DB00188	Bortezomib	SmallMoleculeDrug	P20618	Proteasome subunit beta type-1	PSMB1	ENSG00000008018
DB00189	Ethchlorvynol	SmallMoleculeDrug	P14867	Gamma-aminobutyric acid receptor subunit alpha-1	GABRA1	ENSG00000022355
DB00189	Ethchlorvynol	SmallMoleculeDrug	P47869	Gamma-aminobutyric acid receptor subunit alpha-2	GABRA2	ENSG00000151834
DB00189	Ethchlorvynol	SmallMoleculeDrug	P34903	Gamma-aminobutyric acid receptor subunit alpha-3	GABRA3	ENSG00000011677
DB00189	Ethchlorvynol	SmallMoleculeDrug	P48169	Gamma-aminobutyric acid receptor subunit alpha-4	GABRA4	ENSG00000109158
DB00189	Ethchlorvynol	SmallMoleculeDrug	P31644	Gamma-aminobutyric acid receptor subunit alpha-5	GABRA5	ENSG00000186297
DB00189	Ethchlorvynol	SmallMoleculeDrug	Q16445	Gamma-aminobutyric acid receptor subunit alpha-6	GABRA6	ENSG00000145863
DB00189	Ethchlorvynol	SmallMoleculeDrug	P18505	Gamma-aminobutyric acid receptor subunit beta-1	GABRB1	ENSG00000163288
DB00189	Ethchlorvynol	SmallMoleculeDrug	P47870	Gamma-aminobutyric acid receptor subunit beta-2	GABRB2	ENSG00000145864
DB00189	Ethchlorvynol	SmallMoleculeDrug	P28472	Gamma-aminobutyric acid receptor subunit beta-3	GABRB3	ENSG00000166206
DB00189	Ethchlorvynol	SmallMoleculeDrug	O14764	Gamma-aminobutyric acid receptor subunit delta	GABRD	ENSG00000187730
DB00189	Ethchlorvynol	SmallMoleculeDrug	Q8N1C3	Gamma-aminobutyric acid receptor subunit gamma-1	GABRG1	ENSG00000163285
DB00189	Ethchlorvynol	SmallMoleculeDrug	P18507	Gamma-aminobutyric acid receptor subunit gamma-2	GABRG2	ENSG00000113327
DB00189	Ethchlorvynol	SmallMoleculeDrug	Q99928	Gamma-aminobutyric acid receptor subunit gamma-3	GABRG3	ENSG00000182256
DB00190	Carbidopa	SmallMoleculeDrug	P20711	Aromatic-L-amino-acid decarboxylase	DDC	ENSG00000132437
DB00191	Phentermine	SmallMoleculeDrug	P31645	Sodium-dependent serotonin transporter	SLC6A4	ENSG00000108576
DB00191	Phentermine	SmallMoleculeDrug	P21397	Amine oxidase [flavin-containing] A	MAOA	ENSG00000189221
DB00191	Phentermine	SmallMoleculeDrug	P27338	Amine oxidase [flavin-containing] B	MAOB	ENSG00000069535
DB00191	Phentermine	SmallMoleculeDrug	P01303	Pro-neuropeptide Y	NPY	ENSG00000122585
DB00192	Indecainide	SmallMoleculeDrug	Q14524	Sodium channel protein type 5 subunit alpha	SCN5A	ENSG00000183873
DB00193	Tramadol	SmallMoleculeDrug	P35372	Mu-type opioid receptor	OPRM1	ENSG00000112038
DB00193	Tramadol	SmallMoleculeDrug	P31645	Sodium-dependent serotonin transporter	SLC6A4	ENSG00000108576
DB00193	Tramadol	SmallMoleculeDrug	P41145	Kappa-type opioid receptor	OPRK1	ENSG00000082556
DB00193	Tramadol	SmallMoleculeDrug	P41143	Delta-type opioid receptor	OPRD1	ENSG00000116329
DB00193	Tramadol	SmallMoleculeDrug	Q8TCU5	Glutamate receptor ionotropic, NMDA 3A	GRIN3A	ENSG00000198785
DB00193	Tramadol	SmallMoleculeDrug	P20309	Muscarinic acetylcholine receptor M3	CHRM3	ENSG00000133019
DB00193	Tramadol	SmallMoleculeDrug	P11229	Muscarinic acetylcholine receptor M1	CHRM1	ENSG00000168539
DB00195	Betaxolol	SmallMoleculeDrug	P07550	Beta-2 adrenergic receptor	ADRB2	ENSG00000169252
DB00198	Oseltamivir	SmallMoleculeDrug	P23141	Liver carboxylesterase 1	CES1	ENSG00000198848
DB00199	Erythromycin	SmallMoleculeDrug	Q12809	Potassium voltage-gated channel subfamily H member 2	KCNH2	ENSG00000055118
DB00200	Hydroxocobalamin	SmallMoleculeDrug	Q99707	Methionine synthase	MTR	ENSG00000116984
DB00200	Hydroxocobalamin	SmallMoleculeDrug	P22033	Methylmalonyl-CoA mutase, mitochondrial	MMUT	ENSG00000146085
DB00200	Hydroxocobalamin	SmallMoleculeDrug	Q9UBK8	Methionine synthase reductase	MTRR	ENSG00000124275
DB00200	Hydroxocobalamin	SmallMoleculeDrug	Q8IVH4	Methylmalonic aciduria type A protein, mitochondrial	MMAA	ENSG00000151611
DB00200	Hydroxocobalamin	SmallMoleculeDrug	P20061	Transcobalamin-1	TCN1	ENSG00000134827
DB00200	Hydroxocobalamin	SmallMoleculeDrug	O60494	Cubilin	CUBN	ENSG00000107611
DB00200	Hydroxocobalamin	SmallMoleculeDrug	Q96EY8	Cob(I)yrinic acid a,c-diamide adenosyltransferase, mitochondrial	MMAB	ENSG00000139428
DB00200	Hydroxocobalamin	SmallMoleculeDrug	Q9Y4U1	Methylmalonic aciduria and homocystinuria type C protein	MMACHC	ENSG00000132763
DB00201	Caffeine	SmallMoleculeDrug	P30542	Adenosine receptor A1	ADORA1	ENSG00000163485
DB00201	Caffeine	SmallMoleculeDrug	P29274	Adenosine receptor A2a	ADORA2A	ENSG00000128271
DB00201	Caffeine	SmallMoleculeDrug	Q07343	cAMP-specific 3',5'-cyclic phosphodiesterase 4B	PDE4B	ENSG00000184588
DB00201	Caffeine	SmallMoleculeDrug	P21817	Ryanodine receptor 1	RYR1	ENSG00000196218
DB00201	Caffeine	SmallMoleculeDrug	Q07343	cAMP-specific 3',5'-cyclic phosphodiesterase 4B	PDE4B	ENSG00000184588
DB00201	Caffeine	SmallMoleculeDrug	O76074	cGMP-specific 3',5'-cyclic phosphodiesterase	PDE5A	ENSG00000138735
DB00201	Caffeine	SmallMoleculeDrug	P16499	Rod cGMP-specific 3',5'-cyclic phosphodiesterase subunit alpha	PDE6A	ENSG00000132915
DB00201	Caffeine	SmallMoleculeDrug	P35913	Rod cGMP-specific 3',5'-cyclic phosphodiesterase subunit beta	PDE6B	ENSG00000133256
DB00201	Caffeine	SmallMoleculeDrug	P78527	DNA-dependent protein kinase catalytic subunit	PRKDC	ENSG00000253729
DB00201	Caffeine	SmallMoleculeDrug	O00329	Phosphatidylinositol 4,5-bisphosphate 3-kinase catalytic subunit delta isoform	PIK3CD	ENSG00000171608
DB00201	Caffeine	SmallMoleculeDrug	P42336	Phosphatidylinositol 4,5-bisphosphate 3-kinase catalytic subunit alpha isoform	PIK3CA	ENSG00000121879
DB00201	Caffeine	SmallMoleculeDrug	P42338	Phosphatidylinositol 4,5-bisphosphate 3-kinase catalytic subunit beta isoform	PIK3CB	ENSG00000051382
DB00201	Caffeine	SmallMoleculeDrug	Q14643	Inositol 1,4,5-trisphosphate receptor type 1	ITPR1	ENSG00000150995
DB00201	Caffeine	SmallMoleculeDrug	Q14573	Inositol 1,4,5-trisphosphate receptor type 3	ITPR3	ENSG00000096433
DB00201	Caffeine	SmallMoleculeDrug	Q13315	Serine-protein kinase ATM	ATM	ENSG00000149311
DB00203	Sildenafil	SmallMoleculeDrug	O76074	cGMP-specific 3',5'-cyclic phosphodiesterase	PDE5A	ENSG00000138735
DB00204	Dofetilide	SmallMoleculeDrug	Q12809	Potassium voltage-gated channel subfamily H member 2	KCNH2	ENSG00000055118
DB00204	Dofetilide	SmallMoleculeDrug	O95069	Potassium channel subfamily K member 2	KCNK2	ENSG00000082482
DB00205	Pyrimethamine	SmallMoleculeDrug	P00374	Dihydrofolate reductase	DHFR	ENSG00000228716
DB00206	Reserpine	SmallMoleculeDrug	Q05940	Synaptic vesicular amine transporter	SLC18A2	ENSG00000165646
DB00209	Trospium	SmallMoleculeDrug	P11229	Muscarinic acetylcholine receptor M1	CHRM1	ENSG00000168539
DB00210	Adapalene	SmallMoleculeDrug	P13631	Retinoic acid receptor gamma	RARG	ENSG00000172819
DB00210	Adapalene	SmallMoleculeDrug	P48443	Retinoic acid receptor RXR-gamma	RXRG	ENSG00000143171
DB00210	Adapalene	SmallMoleculeDrug	P10276	Retinoic acid receptor alpha	RARA	ENSG00000131759
DB00210	Adapalene	SmallMoleculeDrug	P19793	Retinoic acid receptor RXR-alpha	RXRA	ENSG00000186350
DB00210	Adapalene	SmallMoleculeDrug	P35354	Prostaglandin G/H synthase 2	PTGS2	ENSG00000073756
DB00211	Midodrine	SmallMoleculeDrug	P35348	Alpha-1A adrenergic receptor	ADRA1A	ENSG00000120907
DB00211	Midodrine	SmallMoleculeDrug	P35368	Alpha-1B adrenergic receptor	ADRA1B	ENSG00000170214
DB00213	Pantoprazole	SmallMoleculeDrug	O94760	N(G),N(G)-dimethylarginine dimethylaminohydrolase 1	DDAH1	ENSG00000153904
DB00214	Torasemide	SmallMoleculeDrug	P55011	Solute carrier family 12 member 2	SLC12A2	ENSG00000064651
DB00215	Citalopram	SmallMoleculeDrug	P31645	Sodium-dependent serotonin transporter	SLC6A4	ENSG00000108576
DB00216	Eletriptan	SmallMoleculeDrug	P28221	5-hydroxytryptamine receptor 1D	HTR1D	ENSG00000179546
DB00216	Eletriptan	SmallMoleculeDrug	P28222	5-hydroxytryptamine receptor 1B	HTR1B	ENSG00000135312
DB00216	Eletriptan	SmallMoleculeDrug	P08908	5-hydroxytryptamine receptor 1A	HTR1A	ENSG00000178394
DB00216	Eletriptan	SmallMoleculeDrug	P41595	5-hydroxytryptamine receptor 2B	HTR2B	ENSG00000135914
DB00217	Bethanidine	SmallMoleculeDrug	P18825	Alpha-2C adrenergic receptor	ADRA2C	ENSG00000184160
DB00217	Bethanidine	SmallMoleculeDrug	P07550	Beta-2 adrenergic receptor	ADRB2	ENSG00000169252
DB00218	Moxifloxacin	SmallMoleculeDrug	P11388	DNA topoisomerase 2-alpha	TOP2A	ENSG00000131747
DB00227	Lovastatin	SmallMoleculeDrug	P04035	3-hydroxy-3-methylglutaryl-coenzyme A reductase	HMGCR	ENSG00000113161
DB00227	Lovastatin	SmallMoleculeDrug	P20701	Integrin alpha-L	ITGAL	ENSG00000005844
DB00227	Lovastatin	SmallMoleculeDrug	Q92769	Histone deacetylase 2	HDAC2	ENSG00000196591
DB00228	Enflurane	SmallMoleculeDrug	P14867	Gamma-aminobutyric acid receptor subunit alpha-1	GABRA1	ENSG00000022355
DB00228	Enflurane	SmallMoleculeDrug	P47869	Gamma-aminobutyric acid receptor subunit alpha-2	GABRA2	ENSG00000151834
DB00228	Enflurane	SmallMoleculeDrug	P34903	Gamma-aminobutyric acid receptor subunit alpha-3	GABRA3	ENSG00000011677
DB00228	Enflurane	SmallMoleculeDrug	P48169	Gamma-aminobutyric acid receptor subunit alpha-4	GABRA4	ENSG00000109158
DB00228	Enflurane	SmallMoleculeDrug	P31644	Gamma-aminobutyric acid receptor subunit alpha-5	GABRA5	ENSG00000186297
DB00228	Enflurane	SmallMoleculeDrug	Q16445	Gamma-aminobutyric acid receptor subunit alpha-6	GABRA6	ENSG00000145863
DB00228	Enflurane	SmallMoleculeDrug	P18505	Gamma-aminobutyric acid receptor subunit beta-1	GABRB1	ENSG00000163288
DB00228	Enflurane	SmallMoleculeDrug	P47870	Gamma-aminobutyric acid receptor subunit beta-2	GABRB2	ENSG00000145864
DB00228	Enflurane	SmallMoleculeDrug	P28472	Gamma-aminobutyric acid receptor subunit beta-3	GABRB3	ENSG00000166206
DB00228	Enflurane	SmallMoleculeDrug	O14764	Gamma-aminobutyric acid receptor subunit delta	GABRD	ENSG00000187730
DB00228	Enflurane	SmallMoleculeDrug	Q8N1C3	Gamma-aminobutyric acid receptor subunit gamma-1	GABRG1	ENSG00000163285
DB00228	Enflurane	SmallMoleculeDrug	P18507	Gamma-aminobutyric acid receptor subunit gamma-2	GABRG2	ENSG00000113327
DB00228	Enflurane	SmallMoleculeDrug	Q99928	Gamma-aminobutyric acid receptor subunit gamma-3	GABRG3	ENSG00000182256
DB00228	Enflurane	SmallMoleculeDrug	P23415	Glycine receptor subunit alpha-1	GLRA1	ENSG00000145888
DB00228	Enflurane	SmallMoleculeDrug	P48167	Glycine receptor subunit beta	GLRB	ENSG00000109738
DB00228	Enflurane	SmallMoleculeDrug	O15554	Intermediate conductance calcium-activated potassium channel protein 4	KCNN4	ENSG00000104783
DB00228	Enflurane	SmallMoleculeDrug	Q09470	Potassium voltage-gated channel subfamily A member 1	KCNA1	ENSG00000111262
DB00228	Enflurane	SmallMoleculeDrug	P98194	Calcium-transporting ATPase type 2C member 1	ATP2C1	ENSG00000017260
DB00228	Enflurane	SmallMoleculeDrug	P30049	ATP synthase subunit delta, mitochondrial	ATP5F1D	ENSG00000099624
DB00228	Enflurane	SmallMoleculeDrug	P42261	Glutamate receptor 1	GRIA1	ENSG00000155511
DB00230	Pregabalin	SmallMoleculeDrug	P54289	Voltage-dependent calcium channel subunit alpha-2/delta-1	CACNA2D1	ENSG00000153956
DB00231	Temazepam	SmallMoleculeDrug	P14867	Gamma-aminobutyric acid receptor subunit alpha-1	GABRA1	ENSG00000022355
DB00231	Temazepam	SmallMoleculeDrug	P47869	Gamma-aminobutyric acid receptor subunit alpha-2	GABRA2	ENSG00000151834
DB00231	Temazepam	SmallMoleculeDrug	P34903	Gamma-aminobutyric acid receptor subunit alpha-3	GABRA3	ENSG00000011677
DB00231	Temazepam	SmallMoleculeDrug	P48169	Gamma-aminobutyric acid receptor subunit alpha-4	GABRA4	ENSG00000109158
DB00231	Temazepam	SmallMoleculeDrug	P31644	Gamma-aminobutyric acid receptor subunit alpha-5	GABRA5	ENSG00000186297
DB00231	Temazepam	SmallMoleculeDrug	Q16445	Gamma-aminobutyric acid receptor subunit alpha-6	GABRA6	ENSG00000145863
DB00231	Temazepam	SmallMoleculeDrug	P18505	Gamma-aminobutyric acid receptor subunit beta-1	GABRB1	ENSG00000163288
DB00231	Temazepam	SmallMoleculeDrug	P47870	Gamma-aminobutyric acid receptor subunit beta-2	GABRB2	ENSG00000145864
DB00231	Temazepam	SmallMoleculeDrug	P28472	Gamma-aminobutyric acid receptor subunit beta-3	GABRB3	ENSG00000166206
DB00231	Temazepam	SmallMoleculeDrug	Q8N1C3	Gamma-aminobutyric acid receptor subunit gamma-1	GABRG1	ENSG00000163285
DB00231	Temazepam	SmallMoleculeDrug	P18507	Gamma-aminobutyric acid receptor subunit gamma-2	GABRG2	ENSG00000113327
DB00231	Temazepam	SmallMoleculeDrug	Q99928	Gamma-aminobutyric acid receptor subunit gamma-3	GABRG3	ENSG00000182256
DB00231	Temazepam	SmallMoleculeDrug	O14764	Gamma-aminobutyric acid receptor subunit delta	GABRD	ENSG00000187730
DB00231	Temazepam	SmallMoleculeDrug	P24046	Gamma-aminobutyric acid receptor subunit rho-1	GABRR1	ENSG00000146276
DB00231	Temazepam	SmallMoleculeDrug	P28476	Gamma-aminobutyric acid receptor subunit rho-2	GABRR2	ENSG00000111886
DB00231	Temazepam	SmallMoleculeDrug	A8MPY1	Gamma-aminobutyric acid receptor subunit rho-3	GABRR3	ENSG00000183185
DB00231	Temazepam	SmallMoleculeDrug	P30536	Translocator protein	TSPO	ENSG00000100300
DB00231	Temazepam	SmallMoleculeDrug	P14867	Gamma-aminobutyric acid receptor subunit alpha-1	GABRA1	ENSG00000022355
DB00231	Temazepam	SmallMoleculeDrug	P47869	Gamma-aminobutyric acid receptor subunit alpha-2	GABRA2	ENSG00000151834
DB00231	Temazepam	SmallMoleculeDrug	P34903	Gamma-aminobutyric acid receptor subunit alpha-3	GABRA3	ENSG00000011677
DB00231	Temazepam	SmallMoleculeDrug	P48169	Gamma-aminobutyric acid receptor subunit alpha-4	GABRA4	ENSG00000109158
DB00231	Temazepam	SmallMoleculeDrug	P31644	Gamma-aminobutyric acid receptor subunit alpha-5	GABRA5	ENSG00000186297
DB00231	Temazepam	SmallMoleculeDrug	Q16445	Gamma-aminobutyric acid receptor subunit alpha-6	GABRA6	ENSG00000145863
DB00231	Temazepam	SmallMoleculeDrug	P18505	Gamma-aminobutyric acid receptor subunit beta-1	GABRB1	ENSG00000163288
DB00231	Temazepam	SmallMoleculeDrug	P47870	Gamma-aminobutyric acid receptor subunit beta-2	GABRB2	ENSG00000145864
DB00231	Temazepam	SmallMoleculeDrug	P28472	Gamma-aminobutyric acid receptor subunit beta-3	GABRB3	ENSG00000166206
DB00231	Temazepam	SmallMoleculeDrug	O14764	Gamma-aminobutyric acid receptor subunit delta	GABRD	ENSG00000187730
DB00231	Temazepam	SmallMoleculeDrug	Q8N1C3	Gamma-aminobutyric acid receptor subunit gamma-1	GABRG1	ENSG00000163285
DB00231	Temazepam	SmallMoleculeDrug	P18507	Gamma-aminobutyric acid receptor subunit gamma-2	GABRG2	ENSG00000113327
DB00231	Temazepam	SmallMoleculeDrug	Q99928	Gamma-aminobutyric acid receptor subunit gamma-3	GABRG3	ENSG00000182256
DB00232	Methyclothiazide	SmallMoleculeDrug	P00915	Carbonic anhydrase 1	CA1	ENSG00000133742
DB00232	Methyclothiazide	SmallMoleculeDrug	P00918	Carbonic anhydrase 2	CA2	ENSG00000104267
DB00232	Methyclothiazide	SmallMoleculeDrug	P22748	Carbonic anhydrase 4	CA4	ENSG00000167434
DB00233	Aminosalicylic Acid	SmallMoleculeDrug	P35354	Prostaglandin G/H synthase 2	PTGS2	ENSG00000073756
DB00233	Aminosalicylic Acid	SmallMoleculeDrug	O15111	Inhibitor of nuclear factor kappa-B kinase subunit alpha	CHUK	ENSG00000213341
DB00237	Butabarbital	SmallMoleculeDrug	P14867	Gamma-aminobutyric acid receptor subunit alpha-1	GABRA1	ENSG00000022355
DB00237	Butabarbital	SmallMoleculeDrug	P47869	Gamma-aminobutyric acid receptor subunit alpha-2	GABRA2	ENSG00000151834
DB00237	Butabarbital	SmallMoleculeDrug	P34903	Gamma-aminobutyric acid receptor subunit alpha-3	GABRA3	ENSG00000011677
DB00237	Butabarbital	SmallMoleculeDrug	P48169	Gamma-aminobutyric acid receptor subunit alpha-4	GABRA4	ENSG00000109158
DB00237	Butabarbital	SmallMoleculeDrug	P31644	Gamma-aminobutyric acid receptor subunit alpha-5	GABRA5	ENSG00000186297
DB00237	Butabarbital	SmallMoleculeDrug	Q16445	Gamma-aminobutyric acid receptor subunit alpha-6	GABRA6	ENSG00000145863
DB00237	Butabarbital	SmallMoleculeDrug	P18505	Gamma-aminobutyric acid receptor subunit beta-1	GABRB1	ENSG00000163288
DB00237	Butabarbital	SmallMoleculeDrug	P47870	Gamma-aminobutyric acid receptor subunit beta-2	GABRB2	ENSG00000145864
DB00237	Butabarbital	SmallMoleculeDrug	P28472	Gamma-aminobutyric acid receptor subunit beta-3	GABRB3	ENSG00000166206
DB00237	Butabarbital	SmallMoleculeDrug	O14764	Gamma-aminobutyric acid receptor subunit delta	GABRD	ENSG00000187730
DB00237	Butabarbital	SmallMoleculeDrug	Q8N1C3	Gamma-aminobutyric acid receptor subunit gamma-1	GABRG1	ENSG00000163285
DB00237	Butabarbital	SmallMoleculeDrug	P18507	Gamma-aminobutyric acid receptor subunit gamma-2	GABRG2	ENSG00000113327
DB00237	Butabarbital	SmallMoleculeDrug	Q99928	Gamma-aminobutyric acid receptor subunit gamma-3	GABRG3	ENSG00000182256
DB00237	Butabarbital	SmallMoleculeDrug	P43681	Neuronal acetylcholine receptor subunit alpha-4	CHRNA4	ENSG00000101204
DB00237	Butabarbital	SmallMoleculeDrug	P36544	Neuronal acetylcholine receptor subunit alpha-7	CHRNA7	ENSG00000175344
DB00237	Butabarbital	SmallMoleculeDrug	P42262	Glutamate receptor 2	GRIA2	ENSG00000120251
DB00237	Butabarbital	SmallMoleculeDrug	Q13002	Glutamate receptor ionotropic, kainate 2	GRIK2	ENSG00000164418
DB00239	Oxiconazole	SmallMoleculeDrug	O75469	Nuclear receptor subfamily 1 group I member 2	NR1I2	ENSG00000144852
DB00241	Butalbital	SmallMoleculeDrug	P14867	Gamma-aminobutyric acid receptor subunit alpha-1	GABRA1	ENSG00000022355
DB00241	Butalbital	SmallMoleculeDrug	P47869	Gamma-aminobutyric acid receptor subunit alpha-2	GABRA2	ENSG00000151834
DB00241	Butalbital	SmallMoleculeDrug	P34903	Gamma-aminobutyric acid receptor subunit alpha-3	GABRA3	ENSG00000011677
DB00241	Butalbital	SmallMoleculeDrug	P48169	Gamma-aminobutyric acid receptor subunit alpha-4	GABRA4	ENSG00000109158
DB00241	Butalbital	SmallMoleculeDrug	P31644	Gamma-aminobutyric acid receptor subunit alpha-5	GABRA5	ENSG00000186297
DB00241	Butalbital	SmallMoleculeDrug	Q16445	Gamma-aminobutyric acid receptor subunit alpha-6	GABRA6	ENSG00000145863
DB00241	Butalbital	SmallMoleculeDrug	P43681	Neuronal acetylcholine receptor subunit alpha-4	CHRNA4	ENSG00000101204
DB00241	Butalbital	SmallMoleculeDrug	P36544	Neuronal acetylcholine receptor subunit alpha-7	CHRNA7	ENSG00000175344
DB00241	Butalbital	SmallMoleculeDrug	P42262	Glutamate receptor 2	GRIA2	ENSG00000120251
DB00241	Butalbital	SmallMoleculeDrug	Q13002	Glutamate receptor ionotropic, kainate 2	GRIK2	ENSG00000164418
DB00241	Butalbital	SmallMoleculeDrug	P14867	Gamma-aminobutyric acid receptor subunit alpha-1	GABRA1	ENSG00000022355
DB00241	Butalbital	SmallMoleculeDrug	P47869	Gamma-aminobutyric acid receptor subunit alpha-2	GABRA2	ENSG00000151834
DB00241	Butalbital	SmallMoleculeDrug	P34903	Gamma-aminobutyric acid receptor subunit alpha-3	GABRA3	ENSG00000011677
DB00241	Butalbital	SmallMoleculeDrug	P48169	Gamma-aminobutyric acid receptor subunit alpha-4	GABRA4	ENSG00000109158
DB00241	Butalbital	SmallMoleculeDrug	P31644	Gamma-aminobutyric acid receptor subunit alpha-5	GABRA5	ENSG00000186297
DB00241	Butalbital	SmallMoleculeDrug	Q16445	Gamma-aminobutyric acid receptor subunit alpha-6	GABRA6	ENSG00000145863
DB00241	Butalbital	SmallMoleculeDrug	P18505	Gamma-aminobutyric acid receptor subunit beta-1	GABRB1	ENSG00000163288
DB00241	Butalbital	SmallMoleculeDrug	P47870	Gamma-aminobutyric acid receptor subunit beta-2	GABRB2	ENSG00000145864
DB00241	Butalbital	SmallMoleculeDrug	P28472	Gamma-aminobutyric acid receptor subunit beta-3	GABRB3	ENSG00000166206
DB00241	Butalbital	SmallMoleculeDrug	O14764	Gamma-aminobutyric acid receptor subunit delta	GABRD	ENSG00000187730
DB00241	Butalbital	SmallMoleculeDrug	Q8N1C3	Gamma-aminobutyric acid receptor subunit gamma-1	GABRG1	ENSG00000163285
DB00241	Butalbital	SmallMoleculeDrug	P18507	Gamma-aminobutyric acid receptor subunit gamma-2	GABRG2	ENSG00000113327
DB00241	Butalbital	SmallMoleculeDrug	Q99928	Gamma-aminobutyric acid receptor subunit gamma-3	GABRG3	ENSG00000182256
DB00242	Cladribine	SmallMoleculeDrug	P23921	Ribonucleoside-diphosphate reductase large subunit	RRM1	ENSG00000167325
DB00242	Cladribine	SmallMoleculeDrug	P31350	Ribonucleoside-diphosphate reductase subunit M2	RRM2	ENSG00000171848
DB00242	Cladribine	SmallMoleculeDrug	Q7LG56	Ribonucleoside-diphosphate reductase subunit M2 B	RRM2B	ENSG00000048392
DB00242	Cladribine	SmallMoleculeDrug	P09884	DNA polymerase alpha catalytic subunit	POLA1	ENSG00000101868
DB00242	Cladribine	SmallMoleculeDrug	Q07864	DNA polymerase epsilon catalytic subunit A	POLE	ENSG00000177084
DB00242	Cladribine	SmallMoleculeDrug	P56282	DNA polymerase epsilon subunit 2	POLE2	ENSG00000100479
DB00242	Cladribine	SmallMoleculeDrug	Q9NRF9	DNA polymerase epsilon subunit 3	POLE3	ENSG00000148229
DB00242	Cladribine	SmallMoleculeDrug	Q9NR33	DNA polymerase epsilon subunit 4	POLE4	ENSG00000115350
DB00242	Cladribine	SmallMoleculeDrug	P00491	Purine nucleoside phosphorylase	PNP	ENSG00000198805
DB00243	Ranolazine	SmallMoleculeDrug	Q01668	Voltage-dependent L-type calcium channel subunit alpha-1D	CACNA1D	ENSG00000157388
DB00243	Ranolazine	SmallMoleculeDrug	O60840	Voltage-dependent L-type calcium channel subunit alpha-1F	CACNA1F	ENSG00000102001
DB00243	Ranolazine	SmallMoleculeDrug	Q13698	Voltage-dependent L-type calcium channel subunit alpha-1S	CACNA1S	ENSG00000081248
DB00243	Ranolazine	SmallMoleculeDrug	Q02641	Voltage-dependent L-type calcium channel subunit beta-1	CACNB1	ENSG00000067191
DB00243	Ranolazine	SmallMoleculeDrug	Q08289	Voltage-dependent L-type calcium channel subunit beta-2	CACNB2	ENSG00000165995
DB00243	Ranolazine	SmallMoleculeDrug	P54284	Voltage-dependent L-type calcium channel subunit beta-3	CACNB3	ENSG00000167535
DB00243	Ranolazine	SmallMoleculeDrug	O00305	Voltage-dependent L-type calcium channel subunit beta-4	CACNB4	ENSG00000182389
DB00243	Ranolazine	SmallMoleculeDrug	P35348	Alpha-1A adrenergic receptor	ADRA1A	ENSG00000120907
DB00243	Ranolazine	SmallMoleculeDrug	P35368	Alpha-1B adrenergic receptor	ADRA1B	ENSG00000170214
DB00244	Mesalazine	SmallMoleculeDrug	P35354	Prostaglandin G/H synthase 2	PTGS2	ENSG00000073756
DB00244	Mesalazine	SmallMoleculeDrug	P23219	Prostaglandin G/H synthase 1	PTGS1	ENSG00000095303
DB00244	Mesalazine	SmallMoleculeDrug	P37231	Peroxisome proliferator-activated receptor gamma	PPARG	ENSG00000132170
DB00244	Mesalazine	SmallMoleculeDrug	O15111	Inhibitor of nuclear factor kappa-B kinase subunit alpha	CHUK	ENSG00000213341
DB00244	Mesalazine	SmallMoleculeDrug	O14920	Inhibitor of nuclear factor kappa-B kinase subunit beta	IKBKB	ENSG00000104365
DB00244	Mesalazine	SmallMoleculeDrug	P05164	Myeloperoxidase	MPO	ENSG00000005381
DB00245	Benzatropine	SmallMoleculeDrug	P11229	Muscarinic acetylcholine receptor M1	CHRM1	ENSG00000168539
DB00245	Benzatropine	SmallMoleculeDrug	P31645	Sodium-dependent serotonin transporter	SLC6A4	ENSG00000108576
DB00246	Ziprasidone	SmallMoleculeDrug	P14416	D(2) dopamine receptor	DRD2	ENSG00000149295
DB00246	Ziprasidone	SmallMoleculeDrug	P21728	D(1A) dopamine receptor	DRD1	ENSG00000184845
DB00246	Ziprasidone	SmallMoleculeDrug	P21918	D(1B) dopamine receptor	DRD5	ENSG00000169676
DB00246	Ziprasidone	SmallMoleculeDrug	P28223	5-hydroxytryptamine receptor 2A	HTR2A	ENSG00000102468
DB00246	Ziprasidone	SmallMoleculeDrug	P08908	5-hydroxytryptamine receptor 1A	HTR1A	ENSG00000178394
DB00246	Ziprasidone	SmallMoleculeDrug	P28222	5-hydroxytryptamine receptor 1B	HTR1B	ENSG00000135312
DB00246	Ziprasidone	SmallMoleculeDrug	P28221	5-hydroxytryptamine receptor 1D	HTR1D	ENSG00000179546
DB00246	Ziprasidone	SmallMoleculeDrug	P35348	Alpha-1A adrenergic receptor	ADRA1A	ENSG00000120907
DB00246	Ziprasidone	SmallMoleculeDrug	P35368	Alpha-1B adrenergic receptor	ADRA1B	ENSG00000170214
DB00246	Ziprasidone	SmallMoleculeDrug	P18825	Alpha-2C adrenergic receptor	ADRA2C	ENSG00000184160
DB00246	Ziprasidone	SmallMoleculeDrug	P11229	Muscarinic acetylcholine receptor M1	CHRM1	ENSG00000168539
DB00246	Ziprasidone	SmallMoleculeDrug	P20309	Muscarinic acetylcholine receptor M3	CHRM3	ENSG00000133019
DB00246	Ziprasidone	SmallMoleculeDrug	P08173	Muscarinic acetylcholine receptor M4	CHRM4	ENSG00000180720
DB00247	Methysergide	SmallMoleculeDrug	P41595	5-hydroxytryptamine receptor 2B	HTR2B	ENSG00000135914
DB00247	Methysergide	SmallMoleculeDrug	P28223	5-hydroxytryptamine receptor 2A	HTR2A	ENSG00000102468
DB00247	Methysergide	SmallMoleculeDrug	P08908	5-hydroxytryptamine receptor 1A	HTR1A	ENSG00000178394
DB00247	Methysergide	SmallMoleculeDrug	P28222	5-hydroxytryptamine receptor 1B	HTR1B	ENSG00000135312
DB00248	Cabergoline	SmallMoleculeDrug	P14416	D(2) dopamine receptor	DRD2	ENSG00000149295
DB00248	Cabergoline	SmallMoleculeDrug	P41595	5-hydroxytryptamine receptor 2B	HTR2B	ENSG00000135914
DB00248	Cabergoline	SmallMoleculeDrug	P28223	5-hydroxytryptamine receptor 2A	HTR2A	ENSG00000102468
DB00248	Cabergoline	SmallMoleculeDrug	P28221	5-hydroxytryptamine receptor 1D	HTR1D	ENSG00000179546
DB00248	Cabergoline	SmallMoleculeDrug	P08908	5-hydroxytryptamine receptor 1A	HTR1A	ENSG00000178394
DB00248	Cabergoline	SmallMoleculeDrug	P18825	Alpha-2C adrenergic receptor	ADRA2C	ENSG00000184160
DB00248	Cabergoline	SmallMoleculeDrug	P21918	D(1B) dopamine receptor	DRD5	ENSG00000169676
DB00248	Cabergoline	SmallMoleculeDrug	P21728	D(1A) dopamine receptor	DRD1	ENSG00000184845
DB00248	Cabergoline	SmallMoleculeDrug	P28222	5-hydroxytryptamine receptor 1B	HTR1B	ENSG00000135312
DB00248	Cabergoline	SmallMoleculeDrug	P35348	Alpha-1A adrenergic receptor	ADRA1A	ENSG00000120907
DB00248	Cabergoline	SmallMoleculeDrug	P35368	Alpha-1B adrenergic receptor	ADRA1B	ENSG00000170214
DB00248	Cabergoline	SmallMoleculeDrug	P07550	Beta-2 adrenergic receptor	ADRB2	ENSG00000169252
DB00248	Cabergoline	SmallMoleculeDrug	P21728	D(1A) dopamine receptor	DRD1	ENSG00000184845
DB00248	Cabergoline	SmallMoleculeDrug	P21918	D(1B) dopamine receptor	DRD5	ENSG00000169676
DB00252	Phenytoin	SmallMoleculeDrug	Q14524	Sodium channel protein type 5 subunit alpha	SCN5A	ENSG00000183873
DB00252	Phenytoin	SmallMoleculeDrug	P35498	Sodium channel protein type 1 subunit alpha	SCN1A	ENSG00000144285
DB00252	Phenytoin	SmallMoleculeDrug	O75469	Nuclear receptor subfamily 1 group I member 2	NR1I2	ENSG00000144852
DB00252	Phenytoin	SmallMoleculeDrug	Q07699	Sodium channel subunit beta-1	SCN1B	ENSG00000105711
DB00252	Phenytoin	SmallMoleculeDrug	Q9NY46	Sodium channel protein type 3 subunit alpha	SCN3A	ENSG00000153253
DB00255	Diethylstilbestrol	SmallMoleculeDrug	P03372	Estrogen receptor	ESR1	ENSG00000091831
DB00255	Diethylstilbestrol	SmallMoleculeDrug	P62508	Estrogen-related receptor gamma	ESRRG	ENSG00000196482
DB00255	Diethylstilbestrol	SmallMoleculeDrug	Q92731	Estrogen receptor beta	ESR2	ENSG00000140009
DB00255	Diethylstilbestrol	SmallMoleculeDrug	P11474	Steroid hormone receptor ERR1	ESRRA	ENSG00000173153
DB00255	Diethylstilbestrol	SmallMoleculeDrug	Q15596	Nuclear receptor coactivator 2	NCOA2	ENSG00000140396
DB00255	Diethylstilbestrol	SmallMoleculeDrug	O75469	Nuclear receptor subfamily 1 group I member 2	NR1I2	ENSG00000144852
DB00255	Diethylstilbestrol	SmallMoleculeDrug	P10275	Androgen receptor	AR	ENSG00000169083
DB00257	Clotrimazole	SmallMoleculeDrug	O15554	Intermediate conductance calcium-activated potassium channel protein 4	KCNN4	ENSG00000104783
DB00257	Clotrimazole	SmallMoleculeDrug	O75469	Nuclear receptor subfamily 1 group I member 2	NR1I2	ENSG00000144852
DB00262	Carmustine	SmallMoleculeDrug	P00390	Glutathione reductase, mitochondrial	GSR	ENSG00000104687
DB00266	Dicoumarol	SmallMoleculeDrug	Q9BQB6	Vitamin K epoxide reductase complex subunit 1	VKORC1	ENSG00000167397
DB00266	Dicoumarol	SmallMoleculeDrug	P15559	NAD(P)H dehydrogenase [quinone] 1	NQO1	ENSG00000181019
DB00266	Dicoumarol	SmallMoleculeDrug	Q08257	Quinone oxidoreductase	CRYZ	ENSG00000116791
DB00268	Ropinirole	SmallMoleculeDrug	P14416	D(2) dopamine receptor	DRD2	ENSG00000149295
DB00268	Ropinirole	SmallMoleculeDrug	P35348	Alpha-1A adrenergic receptor	ADRA1A	ENSG00000120907
DB00268	Ropinirole	SmallMoleculeDrug	P35368	Alpha-1B adrenergic receptor	ADRA1B	ENSG00000170214
DB00268	Ropinirole	SmallMoleculeDrug	P18825	Alpha-2C adrenergic receptor	ADRA2C	ENSG00000184160
DB00270	Isradipine	SmallMoleculeDrug	P54289	Voltage-dependent calcium channel subunit alpha-2/delta-1	CACNA2D1	ENSG00000153956
DB00270	Isradipine	SmallMoleculeDrug	Q08289	Voltage-dependent L-type calcium channel subunit beta-2	CACNB2	ENSG00000165995
DB00270	Isradipine	SmallMoleculeDrug	Q01668	Voltage-dependent L-type calcium channel subunit alpha-1D	CACNA1D	ENSG00000157388
DB00270	Isradipine	SmallMoleculeDrug	Q13698	Voltage-dependent L-type calcium channel subunit alpha-1S	CACNA1S	ENSG00000081248
DB00273	Topiramate	SmallMoleculeDrug	P14867	Gamma-aminobutyric acid receptor subunit alpha-1	GABRA1	ENSG00000022355
DB00273	Topiramate	SmallMoleculeDrug	P35498	Sodium channel protein type 1 subunit alpha	SCN1A	ENSG00000144285
DB00273	Topiramate	SmallMoleculeDrug	P39086	Glutamate receptor ionotropic, kainate 1	GRIK1	ENSG00000171189
DB00273	Topiramate	SmallMoleculeDrug	P00918	Carbonic anhydrase 2	CA2	ENSG00000104267
DB00273	Topiramate	SmallMoleculeDrug	P22748	Carbonic anhydrase 4	CA4	ENSG00000167434
DB00273	Topiramate	SmallMoleculeDrug	P14867	Gamma-aminobutyric acid receptor subunit alpha-1	GABRA1	ENSG00000022355
DB00273	Topiramate	SmallMoleculeDrug	P47869	Gamma-aminobutyric acid receptor subunit alpha-2	GABRA2	ENSG00000151834
DB00273	Topiramate	SmallMoleculeDrug	P34903	Gamma-aminobutyric acid receptor subunit alpha-3	GABRA3	ENSG00000011677
DB00273	Topiramate	SmallMoleculeDrug	P48169	Gamma-aminobutyric acid receptor subunit alpha-4	GABRA4	ENSG00000109158
DB00273	Topiramate	SmallMoleculeDrug	P31644	Gamma-aminobutyric acid receptor subunit alpha-5	GABRA5	ENSG00000186297
DB00273	Topiramate	SmallMoleculeDrug	Q16445	Gamma-aminobutyric acid receptor subunit alpha-6	GABRA6	ENSG00000145863
DB00273	Topiramate	SmallMoleculeDrug	P18505	Gamma-aminobutyric acid receptor subunit beta-1	GABRB1	ENSG00000163288
DB00273	Topiramate	SmallMoleculeDrug	P47870	Gamma-aminobutyric acid receptor subunit beta-2	GABRB2	ENSG00000145864
DB00273	Topiramate	SmallMoleculeDrug	P28472	Gamma-aminobutyric acid receptor subunit beta-3	GABRB3	ENSG00000166206
DB00273	Topiramate	SmallMoleculeDrug	O14764	Gamma-aminobutyric acid receptor subunit delta	GABRD	ENSG00000187730
DB00273	Topiramate	SmallMoleculeDrug	Q8N1C3	Gamma-aminobutyric acid receptor subunit gamma-1	GABRG1	ENSG00000163285
DB00273	Topiramate	SmallMoleculeDrug	P18507	Gamma-aminobutyric acid receptor subunit gamma-2	GABRG2	ENSG00000113327
DB00273	Topiramate	SmallMoleculeDrug	Q99928	Gamma-aminobutyric acid receptor subunit gamma-3	GABRG3	ENSG00000182256
DB00273	Topiramate	SmallMoleculeDrug	P00915	Carbonic anhydrase 1	CA1	ENSG00000133742
DB00273	Topiramate	SmallMoleculeDrug	P42261	Glutamate receptor 1	GRIA1	ENSG00000155511
DB00276	Amsacrine	SmallMoleculeDrug	P11388	DNA topoisomerase 2-alpha	TOP2A	ENSG00000131747
DB00276	Amsacrine	SmallMoleculeDrug	Q12809	Potassium voltage-gated channel subfamily H member 2	KCNH2	ENSG00000055118
DB00276	Amsacrine	SmallMoleculeDrug	P02768	Serum albumin	ALB	ENSG00000163631
DB00277	Theophylline	SmallMoleculeDrug	P30542	Adenosine receptor A1	ADORA1	ENSG00000163485
DB00277	Theophylline	SmallMoleculeDrug	P29274	Adenosine receptor A2a	ADORA2A	ENSG00000128271
DB00277	Theophylline	SmallMoleculeDrug	Q07343	cAMP-specific 3',5'-cyclic phosphodiesterase 4B	PDE4B	ENSG00000184588
DB00277	Theophylline	SmallMoleculeDrug	O76074	cGMP-specific 3',5'-cyclic phosphodiesterase	PDE5A	ENSG00000138735
DB00277	Theophylline	SmallMoleculeDrug	Q92769	Histone deacetylase 2	HDAC2	ENSG00000196591
DB00277	Theophylline	SmallMoleculeDrug	Q99829	Copine-1	CPNE1	ENSG00000214078
DB00277	Theophylline	SmallMoleculeDrug	Q8TCT9	Minor histocompatibility antigen H13	HM13	ENSG00000101294
DB00277	Theophylline	SmallMoleculeDrug	P09874	Poly [ADP-ribose] polymerase 1	PARP1	ENSG00000143799
DB00279	Liothyronine	SmallMoleculeDrug	P10827	Thyroid hormone receptor alpha	THRA	ENSG00000126351
DB00279	Liothyronine	SmallMoleculeDrug	P10828	Thyroid hormone receptor beta	THRB	ENSG00000151090
DB00279	Liothyronine	SmallMoleculeDrug	P12004	Proliferating cell nuclear antigen	PCNA	ENSG00000132646
DB00280	Disopyramide	SmallMoleculeDrug	Q14524	Sodium channel protein type 5 subunit alpha	SCN5A	ENSG00000183873
DB00280	Disopyramide	SmallMoleculeDrug	P11229	Muscarinic acetylcholine receptor M1	CHRM1	ENSG00000168539
DB00280	Disopyramide	SmallMoleculeDrug	P20309	Muscarinic acetylcholine receptor M3	CHRM3	ENSG00000133019
DB00280	Disopyramide	SmallMoleculeDrug	Q9NZV8	Potassium voltage-gated channel subfamily D member 2	KCND2	ENSG00000184408
DB00280	Disopyramide	SmallMoleculeDrug	Q9UK17	Potassium voltage-gated channel subfamily D member 3	KCND3	ENSG00000171385
DB00280	Disopyramide	SmallMoleculeDrug	Q12809	Potassium voltage-gated channel subfamily H member 2	KCNH2	ENSG00000055118
DB00280	Disopyramide	SmallMoleculeDrug	P19652	Alpha-1-acid glycoprotein 2	ORM2	ENSG00000228278
DB00281	Lidocaine	SmallMoleculeDrug	Q14524	Sodium channel protein type 5 subunit alpha	SCN5A	ENSG00000183873
DB00281	Lidocaine	SmallMoleculeDrug	P00533	Epidermal growth factor receptor	EGFR	ENSG00000146648
DB00281	Lidocaine	SmallMoleculeDrug	P19652	Alpha-1-acid glycoprotein 2	ORM2	ENSG00000228278
DB00282	Pamidronic acid	SmallMoleculeDrug	P14324	Farnesyl pyrophosphate synthase	FDPS	ENSG00000160752
DB00284	Acarbose	SmallMoleculeDrug	O43451	Maltase-glucoamylase, intestinal	MGAM	ENSG00000257335
DB00284	Acarbose	SmallMoleculeDrug	P10253	Lysosomal alpha-glucosidase	GAA	ENSG00000171298
DB00284	Acarbose	SmallMoleculeDrug	P04746	Pancreatic alpha-amylase	AMY2A	ENSG00000243480
DB00286	Conjugated estrogens	SmallMoleculeDrug	P03372	Estrogen receptor	ESR1	ENSG00000091831
DB00286	Conjugated estrogens	SmallMoleculeDrug	Q92731	Estrogen receptor beta	ESR2	ENSG00000140009
DB00288	Amcinonide	SmallMoleculeDrug	P04150	Glucocorticoid receptor	NR3C1	ENSG00000113580
DB00288	Amcinonide	SmallMoleculeDrug	P04083	Annexin A1	ANXA1	ENSG00000135046
DB00289	Atomoxetine	SmallMoleculeDrug	P31645	Sodium-dependent serotonin transporter	SLC6A4	ENSG00000108576
DB00289	Atomoxetine	SmallMoleculeDrug	Q05586	Glutamate receptor ionotropic, NMDA 1	GRIN1	ENSG00000176884
DB00289	Atomoxetine	SmallMoleculeDrug	Q12879	Glutamate receptor ionotropic, NMDA 2A	GRIN2A	ENSG00000183454
DB00289	Atomoxetine	SmallMoleculeDrug	Q13224	Glutamate receptor ionotropic, NMDA 2B	GRIN2B	ENSG00000273079
DB00289	Atomoxetine	SmallMoleculeDrug	Q14957	Glutamate receptor ionotropic, NMDA 2C	GRIN2C	ENSG00000161509
DB00289	Atomoxetine	SmallMoleculeDrug	O15399	Glutamate receptor ionotropic, NMDA 2D	GRIN2D	ENSG00000105464
DB00289	Atomoxetine	SmallMoleculeDrug	Q8TCU5	Glutamate receptor ionotropic, NMDA 3A	GRIN3A	ENSG00000198785
DB00289	Atomoxetine	SmallMoleculeDrug	O60391	Glutamate receptor ionotropic, NMDA 3B	GRIN3B	ENSG00000116032
DB00289	Atomoxetine	SmallMoleculeDrug	P48549	G protein-activated inward rectifier potassium channel 1	KCNJ3	ENSG00000162989
DB00289	Atomoxetine	SmallMoleculeDrug	P41145	Kappa-type opioid receptor	OPRK1	ENSG00000082556
DB00290	Bleomycin	SmallMoleculeDrug	P18858	DNA ligase 1	LIG1	ENSG00000105486
DB00290	Bleomycin	SmallMoleculeDrug	P49916	DNA ligase 3	LIG3	ENSG00000005156
DB00292	Etomidate	SmallMoleculeDrug	P14867	Gamma-aminobutyric acid receptor subunit alpha-1	GABRA1	ENSG00000022355
DB00292	Etomidate	SmallMoleculeDrug	P14867	Gamma-aminobutyric acid receptor subunit alpha-1	GABRA1	ENSG00000022355
DB00292	Etomidate	SmallMoleculeDrug	P47869	Gamma-aminobutyric acid receptor subunit alpha-2	GABRA2	ENSG00000151834
DB00292	Etomidate	SmallMoleculeDrug	P34903	Gamma-aminobutyric acid receptor subunit alpha-3	GABRA3	ENSG00000011677
DB00292	Etomidate	SmallMoleculeDrug	P48169	Gamma-aminobutyric acid receptor subunit alpha-4	GABRA4	ENSG00000109158
DB00292	Etomidate	SmallMoleculeDrug	P31644	Gamma-aminobutyric acid receptor subunit alpha-5	GABRA5	ENSG00000186297
DB00292	Etomidate	SmallMoleculeDrug	Q16445	Gamma-aminobutyric acid receptor subunit alpha-6	GABRA6	ENSG00000145863
DB00292	Etomidate	SmallMoleculeDrug	P18505	Gamma-aminobutyric acid receptor subunit beta-1	GABRB1	ENSG00000163288
DB00292	Etomidate	SmallMoleculeDrug	P47870	Gamma-aminobutyric acid receptor subunit beta-2	GABRB2	ENSG00000145864
DB00292	Etomidate	SmallMoleculeDrug	P28472	Gamma-aminobutyric acid receptor subunit beta-3	GABRB3	ENSG00000166206
DB00292	Etomidate	SmallMoleculeDrug	O14764	Gamma-aminobutyric acid receptor subunit delta	GABRD	ENSG00000187730
DB00292	Etomidate	SmallMoleculeDrug	Q8N1C3	Gamma-aminobutyric acid receptor subunit gamma-1	GABRG1	ENSG00000163285
DB00292	Etomidate	SmallMoleculeDrug	P18507	Gamma-aminobutyric acid receptor subunit gamma-2	GABRG2	ENSG00000113327
DB00292	Etomidate	SmallMoleculeDrug	Q99928	Gamma-aminobutyric acid receptor subunit gamma-3	GABRG3	ENSG00000182256
DB00293	Raltitrexed	SmallMoleculeDrug	P04818	Thymidylate synthase	TYMS	ENSG00000176890
DB00293	Raltitrexed	SmallMoleculeDrug	Q05932	Folylpolyglutamate synthase, mitochondrial	FPGS	ENSG00000136877
DB00294	Etonogestrel	SmallMoleculeDrug	P06401	Progesterone receptor	PGR	ENSG00000082175
DB00294	Etonogestrel	SmallMoleculeDrug	P03372	Estrogen receptor	ESR1	ENSG00000091831
DB00295	Morphine	SmallMoleculeDrug	P35372	Mu-type opioid receptor	OPRM1	ENSG00000112038
DB00295	Morphine	SmallMoleculeDrug	P41145	Kappa-type opioid receptor	OPRK1	ENSG00000082556
DB00295	Morphine	SmallMoleculeDrug	P41143	Delta-type opioid receptor	OPRD1	ENSG00000116329
DB00295	Morphine	SmallMoleculeDrug	Q9Y6Y9	Lymphocyte antigen 96	LY96	ENSG00000154589
DB00302	Tranexamic acid	SmallMoleculeDrug	P00747	Plasminogen	PLG	ENSG00000122194
DB00307	Bexarotene	SmallMoleculeDrug	P19793	Retinoic acid receptor RXR-alpha	RXRA	ENSG00000186350
DB00307	Bexarotene	SmallMoleculeDrug	P48443	Retinoic acid receptor RXR-gamma	RXRG	ENSG00000143171
DB00308	Ibutilide	SmallMoleculeDrug	Q02641	Voltage-dependent L-type calcium channel subunit beta-1	CACNB1	ENSG00000067191
DB00308	Ibutilide	SmallMoleculeDrug	Q12809	Potassium voltage-gated channel subfamily H member 2	KCNH2	ENSG00000055118
DB00308	Ibutilide	SmallMoleculeDrug	P54289	Voltage-dependent calcium channel subunit alpha-2/delta-1	CACNA2D1	ENSG00000153956
DB00308	Ibutilide	SmallMoleculeDrug	O00180	Potassium channel subfamily K member 1	KCNK1	ENSG00000135750
DB00308	Ibutilide	SmallMoleculeDrug	Q9H252	Potassium voltage-gated channel subfamily H member 6	KCNH6	ENSG00000173826
DB00308	Ibutilide	SmallMoleculeDrug	Q9NS40	Potassium voltage-gated channel subfamily H member 7	KCNH7	ENSG00000184611
DB00309	Vindesine	SmallMoleculeDrug	Q9H4B7	Tubulin beta-1 chain	TUBB1	ENSG00000101162
DB00310	Chlorthalidone	SmallMoleculeDrug	P00915	Carbonic anhydrase 1	CA1	ENSG00000133742
DB00312	Pentobarbital	SmallMoleculeDrug	P14867	Gamma-aminobutyric acid receptor subunit alpha-1	GABRA1	ENSG00000022355
DB00312	Pentobarbital	SmallMoleculeDrug	P47869	Gamma-aminobutyric acid receptor subunit alpha-2	GABRA2	ENSG00000151834
DB00312	Pentobarbital	SmallMoleculeDrug	P34903	Gamma-aminobutyric acid receptor subunit alpha-3	GABRA3	ENSG00000011677
DB00312	Pentobarbital	SmallMoleculeDrug	P48169	Gamma-aminobutyric acid receptor subunit alpha-4	GABRA4	ENSG00000109158
DB00312	Pentobarbital	SmallMoleculeDrug	P31644	Gamma-aminobutyric acid receptor subunit alpha-5	GABRA5	ENSG00000186297
DB00312	Pentobarbital	SmallMoleculeDrug	Q16445	Gamma-aminobutyric acid receptor subunit alpha-6	GABRA6	ENSG00000145863
DB00312	Pentobarbital	SmallMoleculeDrug	P43681	Neuronal acetylcholine receptor subunit alpha-4	CHRNA4	ENSG00000101204
DB00312	Pentobarbital	SmallMoleculeDrug	P36544	Neuronal acetylcholine receptor subunit alpha-7	CHRNA7	ENSG00000175344
DB00312	Pentobarbital	SmallMoleculeDrug	P42262	Glutamate receptor 2	GRIA2	ENSG00000120251
DB00312	Pentobarbital	SmallMoleculeDrug	Q13002	Glutamate receptor ionotropic, kainate 2	GRIK2	ENSG00000164418
DB00312	Pentobarbital	SmallMoleculeDrug	P14867	Gamma-aminobutyric acid receptor subunit alpha-1	GABRA1	ENSG00000022355
DB00312	Pentobarbital	SmallMoleculeDrug	P47869	Gamma-aminobutyric acid receptor subunit alpha-2	GABRA2	ENSG00000151834
DB00312	Pentobarbital	SmallMoleculeDrug	P34903	Gamma-aminobutyric acid receptor subunit alpha-3	GABRA3	ENSG00000011677
DB00312	Pentobarbital	SmallMoleculeDrug	P48169	Gamma-aminobutyric acid receptor subunit alpha-4	GABRA4	ENSG00000109158
DB00312	Pentobarbital	SmallMoleculeDrug	P31644	Gamma-aminobutyric acid receptor subunit alpha-5	GABRA5	ENSG00000186297
DB00312	Pentobarbital	SmallMoleculeDrug	Q16445	Gamma-aminobutyric acid receptor subunit alpha-6	GABRA6	ENSG00000145863
DB00312	Pentobarbital	SmallMoleculeDrug	P18505	Gamma-aminobutyric acid receptor subunit beta-1	GABRB1	ENSG00000163288
DB00312	Pentobarbital	SmallMoleculeDrug	P47870	Gamma-aminobutyric acid receptor subunit beta-2	GABRB2	ENSG00000145864
DB00312	Pentobarbital	SmallMoleculeDrug	P28472	Gamma-aminobutyric acid receptor subunit beta-3	GABRB3	ENSG00000166206
DB00312	Pentobarbital	SmallMoleculeDrug	O14764	Gamma-aminobutyric acid receptor subunit delta	GABRD	ENSG00000187730
DB00312	Pentobarbital	SmallMoleculeDrug	Q8N1C3	Gamma-aminobutyric acid receptor subunit gamma-1	GABRG1	ENSG00000163285
DB00312	Pentobarbital	SmallMoleculeDrug	P18507	Gamma-aminobutyric acid receptor subunit gamma-2	GABRG2	ENSG00000113327
DB00312	Pentobarbital	SmallMoleculeDrug	Q99928	Gamma-aminobutyric acid receptor subunit gamma-3	GABRG3	ENSG00000182256
DB00312	Pentobarbital	SmallMoleculeDrug	Q05586	Glutamate receptor ionotropic, NMDA 1	GRIN1	ENSG00000176884
DB00312	Pentobarbital	SmallMoleculeDrug	Q12879	Glutamate receptor ionotropic, NMDA 2A	GRIN2A	ENSG00000183454
DB00312	Pentobarbital	SmallMoleculeDrug	Q13224	Glutamate receptor ionotropic, NMDA 2B	GRIN2B	ENSG00000273079
DB00312	Pentobarbital	SmallMoleculeDrug	Q14957	Glutamate receptor ionotropic, NMDA 2C	GRIN2C	ENSG00000161509
DB00312	Pentobarbital	SmallMoleculeDrug	O15399	Glutamate receptor ionotropic, NMDA 2D	GRIN2D	ENSG00000105464
DB00312	Pentobarbital	SmallMoleculeDrug	Q8TCU5	Glutamate receptor ionotropic, NMDA 3A	GRIN3A	ENSG00000198785
DB00312	Pentobarbital	SmallMoleculeDrug	O60391	Glutamate receptor ionotropic, NMDA 3B	GRIN3B	ENSG00000116032
DB00312	Pentobarbital	SmallMoleculeDrug	O75469	Nuclear receptor subfamily 1 group I member 2	NR1I2	ENSG00000144852
DB00313	Valproic Acid	SmallMoleculeDrug	P45954	Short/branched chain specific acyl-CoA dehydrogenase, mitochondrial	ACADSB	ENSG00000196177
DB00313	Valproic Acid	SmallMoleculeDrug	Q9UKV0	Histone deacetylase 9	HDAC9	ENSG00000048052
DB00313	Valproic Acid	SmallMoleculeDrug	Q02218	2-oxoglutarate dehydrogenase, mitochondrial	OGDH	ENSG00000105953
DB00313	Valproic Acid	SmallMoleculeDrug	P51649	Succinate-semialdehyde dehydrogenase, mitochondrial	ALDH5A1	ENSG00000112294
DB00313	Valproic Acid	SmallMoleculeDrug	P35498	Sodium channel protein type 1 subunit alpha	SCN1A	ENSG00000144285
DB00313	Valproic Acid	SmallMoleculeDrug	Q99250	Sodium channel protein type 2 subunit alpha	SCN2A	ENSG00000136531
DB00313	Valproic Acid	SmallMoleculeDrug	Q9NY46	Sodium channel protein type 3 subunit alpha	SCN3A	ENSG00000153253
DB00313	Valproic Acid	SmallMoleculeDrug	Q14524	Sodium channel protein type 5 subunit alpha	SCN5A	ENSG00000183873
DB00313	Valproic Acid	SmallMoleculeDrug	Q07699	Sodium channel subunit beta-1	SCN1B	ENSG00000105711
DB00313	Valproic Acid	SmallMoleculeDrug	O60939	Sodium channel subunit beta-2	SCN2B	ENSG00000149575
DB00313	Valproic Acid	SmallMoleculeDrug	Q8IWT1	Sodium channel subunit beta-4	SCN4B	ENSG00000177098
DB00313	Valproic Acid	SmallMoleculeDrug	Q92769	Histone deacetylase 2	HDAC2	ENSG00000196591
DB00313	Valproic Acid	SmallMoleculeDrug	Q07869	Peroxisome proliferator-activated receptor alpha	PPARA	ENSG00000186951
DB00313	Valproic Acid	SmallMoleculeDrug	Q03181	Peroxisome proliferator-activated receptor delta	PPARD	ENSG00000112033
DB00313	Valproic Acid	SmallMoleculeDrug	P37231	Peroxisome proliferator-activated receptor gamma	PPARG	ENSG00000132170
DB00315	Zolmitriptan	SmallMoleculeDrug	P28222	5-hydroxytryptamine receptor 1B	HTR1B	ENSG00000135312
DB00315	Zolmitriptan	SmallMoleculeDrug	P28221	5-hydroxytryptamine receptor 1D	HTR1D	ENSG00000179546
DB00315	Zolmitriptan	SmallMoleculeDrug	P08908	5-hydroxytryptamine receptor 1A	HTR1A	ENSG00000178394
DB00316	Acetaminophen	SmallMoleculeDrug	P23219	Prostaglandin G/H synthase 1	PTGS1	ENSG00000095303
DB00316	Acetaminophen	SmallMoleculeDrug	P35354	Prostaglandin G/H synthase 2	PTGS2	ENSG00000073756
DB00316	Acetaminophen	SmallMoleculeDrug	O00519	Fatty-acid amide hydrolase 1	FAAH	ENSG00000117480
DB00316	Acetaminophen	SmallMoleculeDrug	P09211	Glutathione S-transferase P	GSTP1	ENSG00000084207
DB00317	Gefitinib	SmallMoleculeDrug	P00533	Epidermal growth factor receptor	EGFR	ENSG00000146648
DB00318	Codeine	SmallMoleculeDrug	P35372	Mu-type opioid receptor	OPRM1	ENSG00000112038
DB00318	Codeine	SmallMoleculeDrug	P41145	Kappa-type opioid receptor	OPRK1	ENSG00000082556
DB00318	Codeine	SmallMoleculeDrug	P41143	Delta-type opioid receptor	OPRD1	ENSG00000116329
DB00320	Dihydroergotamine	SmallMoleculeDrug	P28221	5-hydroxytryptamine receptor 1D	HTR1D	ENSG00000179546
DB00320	Dihydroergotamine	SmallMoleculeDrug	P28222	5-hydroxytryptamine receptor 1B	HTR1B	ENSG00000135312
DB00320	Dihydroergotamine	SmallMoleculeDrug	P41595	5-hydroxytryptamine receptor 2B	HTR2B	ENSG00000135914
DB00321	Amitriptyline	SmallMoleculeDrug	P31645	Sodium-dependent serotonin transporter	SLC6A4	ENSG00000108576
DB00321	Amitriptyline	SmallMoleculeDrug	P28223	5-hydroxytryptamine receptor 2A	HTR2A	ENSG00000102468
DB00321	Amitriptyline	SmallMoleculeDrug	P08908	5-hydroxytryptamine receptor 1A	HTR1A	ENSG00000178394
DB00321	Amitriptyline	SmallMoleculeDrug	P41143	Delta-type opioid receptor	OPRD1	ENSG00000116329
DB00321	Amitriptyline	SmallMoleculeDrug	P41145	Kappa-type opioid receptor	OPRK1	ENSG00000082556
DB00321	Amitriptyline	SmallMoleculeDrug	P04629	High affinity nerve growth factor receptor	NTRK1	ENSG00000198400
DB00321	Amitriptyline	SmallMoleculeDrug	Q16620	BDNF/NT-3 growth factors receptor	NTRK2	ENSG00000148053
DB00321	Amitriptyline	SmallMoleculeDrug	P35348	Alpha-1A adrenergic receptor	ADRA1A	ENSG00000120907
DB00321	Amitriptyline	SmallMoleculeDrug	O43526	Potassium voltage-gated channel subfamily KQT member 2	KCNQ2	ENSG00000075043
DB00321	Amitriptyline	SmallMoleculeDrug	Q09470	Potassium voltage-gated channel subfamily A member 1	KCNA1	ENSG00000111262
DB00321	Amitriptyline	SmallMoleculeDrug	Q99720	Sigma non-opioid intracellular receptor 1	SIGMAR1	ENSG00000147955
DB00321	Amitriptyline	SmallMoleculeDrug	P35368	Alpha-1B adrenergic receptor	ADRA1B	ENSG00000170214
DB00321	Amitriptyline	SmallMoleculeDrug	P28221	5-hydroxytryptamine receptor 1D	HTR1D	ENSG00000179546
DB00321	Amitriptyline	SmallMoleculeDrug	P35372	Mu-type opioid receptor	OPRM1	ENSG00000112038
DB00321	Amitriptyline	SmallMoleculeDrug	P28222	5-hydroxytryptamine receptor 1B	HTR1B	ENSG00000135312
DB00321	Amitriptyline	SmallMoleculeDrug	O43525	Potassium voltage-gated channel subfamily KQT member 3	KCNQ3	ENSG00000184156
DB00321	Amitriptyline	SmallMoleculeDrug	P11229	Muscarinic acetylcholine receptor M1	CHRM1	ENSG00000168539
DB00321	Amitriptyline	SmallMoleculeDrug	P20309	Muscarinic acetylcholine receptor M3	CHRM3	ENSG00000133019
DB00321	Amitriptyline	SmallMoleculeDrug	P08173	Muscarinic acetylcholine receptor M4	CHRM4	ENSG00000180720
DB00322	Floxuridine	SmallMoleculeDrug	P04818	Thymidylate synthase	TYMS	ENSG00000176890
DB00323	Tolcapone	SmallMoleculeDrug	P21964	Catechol O-methyltransferase	COMT	ENSG00000093010
DB00328	Indometacin	SmallMoleculeDrug	P23219	Prostaglandin G/H synthase 1	PTGS1	ENSG00000095303
DB00328	Indometacin	SmallMoleculeDrug	P35354	Prostaglandin G/H synthase 2	PTGS2	ENSG00000073756
DB00328	Indometacin	SmallMoleculeDrug	P14555	Phospholipase A2, membrane associated	PLA2G2A	ENSG00000188257
DB00328	Indometacin	SmallMoleculeDrug	Q8N8N7	Prostaglandin reductase 2	PTGR2	ENSG00000140043
DB00328	Indometacin	SmallMoleculeDrug	P37231	Peroxisome proliferator-activated receptor gamma	PPARG	ENSG00000132170
DB00328	Indometacin	SmallMoleculeDrug	Q04760	Lactoylglutathione lyase	GLO1	ENSG00000124767
DB00328	Indometacin	SmallMoleculeDrug	Q07869	Peroxisome proliferator-activated receptor alpha	PPARA	ENSG00000186951
DB00328	Indometacin	SmallMoleculeDrug	P42330	Aldo-keto reductase family 1 member C3	AKR1C3	ENSG00000196139
DB00331	Metformin	SmallMoleculeDrug	Q9Y478	5'-AMP-activated protein kinase subunit beta-1	PRKAB1	ENSG00000111725
DB00331	Metformin	SmallMoleculeDrug	P21695	Glycerol-3-phosphate dehydrogenase [NAD(+)], cytoplasmic	GPD1	ENSG00000167588
DB00333	Methadone	SmallMoleculeDrug	P35372	Mu-type opioid receptor	OPRM1	ENSG00000112038
DB00333	Methadone	SmallMoleculeDrug	Q8TCU5	Glutamate receptor ionotropic, NMDA 3A	GRIN3A	ENSG00000198785
DB00333	Methadone	SmallMoleculeDrug	P41143	Delta-type opioid receptor	OPRD1	ENSG00000116329
DB00333	Methadone	SmallMoleculeDrug	Q9Y6Y9	Lymphocyte antigen 96	LY96	ENSG00000154589
DB00333	Methadone	SmallMoleculeDrug	P19652	Alpha-1-acid glycoprotein 2	ORM2	ENSG00000228278
DB00334	Olanzapine	SmallMoleculeDrug	P28223	5-hydroxytryptamine receptor 2A	HTR2A	ENSG00000102468
DB00334	Olanzapine	SmallMoleculeDrug	P14416	D(2) dopamine receptor	DRD2	ENSG00000149295
DB00334	Olanzapine	SmallMoleculeDrug	P21728	D(1A) dopamine receptor	DRD1	ENSG00000184845
DB00334	Olanzapine	SmallMoleculeDrug	P21918	D(1B) dopamine receptor	DRD5	ENSG00000169676
DB00334	Olanzapine	SmallMoleculeDrug	P35348	Alpha-1A adrenergic receptor	ADRA1A	ENSG00000120907
DB00334	Olanzapine	SmallMoleculeDrug	P35368	Alpha-1B adrenergic receptor	ADRA1B	ENSG00000170214
DB00334	Olanzapine	SmallMoleculeDrug	P11229	Muscarinic acetylcholine receptor M1	CHRM1	ENSG00000168539
DB00334	Olanzapine	SmallMoleculeDrug	P20309	Muscarinic acetylcholine receptor M3	CHRM3	ENSG00000133019
DB00334	Olanzapine	SmallMoleculeDrug	P08173	Muscarinic acetylcholine receptor M4	CHRM4	ENSG00000180720
DB00334	Olanzapine	SmallMoleculeDrug	P21728	D(1A) dopamine receptor	DRD1	ENSG00000184845
DB00334	Olanzapine	SmallMoleculeDrug	P21918	D(1B) dopamine receptor	DRD5	ENSG00000169676
DB00334	Olanzapine	SmallMoleculeDrug	P07550	Beta-2 adrenergic receptor	ADRB2	ENSG00000169252
DB00334	Olanzapine	SmallMoleculeDrug	P08908	5-hydroxytryptamine receptor 1A	HTR1A	ENSG00000178394
DB00334	Olanzapine	SmallMoleculeDrug	P28222	5-hydroxytryptamine receptor 1B	HTR1B	ENSG00000135312
DB00334	Olanzapine	SmallMoleculeDrug	P28221	5-hydroxytryptamine receptor 1D	HTR1D	ENSG00000179546
DB00334	Olanzapine	SmallMoleculeDrug	P14867	Gamma-aminobutyric acid receptor subunit alpha-1	GABRA1	ENSG00000022355
DB00334	Olanzapine	SmallMoleculeDrug	P47869	Gamma-aminobutyric acid receptor subunit alpha-2	GABRA2	ENSG00000151834
DB00334	Olanzapine	SmallMoleculeDrug	P34903	Gamma-aminobutyric acid receptor subunit alpha-3	GABRA3	ENSG00000011677
DB00334	Olanzapine	SmallMoleculeDrug	P48169	Gamma-aminobutyric acid receptor subunit alpha-4	GABRA4	ENSG00000109158
DB00334	Olanzapine	SmallMoleculeDrug	P31644	Gamma-aminobutyric acid receptor subunit alpha-5	GABRA5	ENSG00000186297
DB00334	Olanzapine	SmallMoleculeDrug	Q16445	Gamma-aminobutyric acid receptor subunit alpha-6	GABRA6	ENSG00000145863
DB00334	Olanzapine	SmallMoleculeDrug	Q8N1C3	Gamma-aminobutyric acid receptor subunit gamma-1	GABRG1	ENSG00000163285
DB00334	Olanzapine	SmallMoleculeDrug	P18507	Gamma-aminobutyric acid receptor subunit gamma-2	GABRG2	ENSG00000113327
DB00334	Olanzapine	SmallMoleculeDrug	Q99928	Gamma-aminobutyric acid receptor subunit gamma-3	GABRG3	ENSG00000182256
DB00337	Pimecrolimus	SmallMoleculeDrug	P42345	Serine/threonine-protein kinase mTOR	MTOR	ENSG00000198793
DB00337	Pimecrolimus	SmallMoleculeDrug	P62942	Peptidyl-prolyl cis-trans isomerase FKBP1A	FKBP1A	ENSG00000088832
DB00338	Omeprazole	SmallMoleculeDrug	P35869	Aryl hydrocarbon receptor	AHR	ENSG00000106546
DB00340	Metixene	SmallMoleculeDrug	P11229	Muscarinic acetylcholine receptor M1	CHRM1	ENSG00000168539
DB00340	Metixene	SmallMoleculeDrug	P08173	Muscarinic acetylcholine receptor M4	CHRM4	ENSG00000180720
DB00340	Metixene	SmallMoleculeDrug	P20309	Muscarinic acetylcholine receptor M3	CHRM3	ENSG00000133019
DB00342	Terfenadine	SmallMoleculeDrug	Q12809	Potassium voltage-gated channel subfamily H member 2	KCNH2	ENSG00000055118
DB00342	Terfenadine	SmallMoleculeDrug	P20309	Muscarinic acetylcholine receptor M3	CHRM3	ENSG00000133019
DB00342	Terfenadine	SmallMoleculeDrug	P11229	Muscarinic acetylcholine receptor M1	CHRM1	ENSG00000168539
DB00342	Terfenadine	SmallMoleculeDrug	P08173	Muscarinic acetylcholine receptor M4	CHRM4	ENSG00000180720
DB00346	Alfuzosin	SmallMoleculeDrug	P35348	Alpha-1A adrenergic receptor	ADRA1A	ENSG00000120907
DB00346	Alfuzosin	SmallMoleculeDrug	P35368	Alpha-1B adrenergic receptor	ADRA1B	ENSG00000170214
DB00346	Alfuzosin	SmallMoleculeDrug	Q12809	Potassium voltage-gated channel subfamily H member 2	KCNH2	ENSG00000055118
DB00350	Minoxidil	SmallMoleculeDrug	P23219	Prostaglandin G/H synthase 1	PTGS1	ENSG00000095303
DB00350	Minoxidil	SmallMoleculeDrug	P00797	Renin	REN	ENSG00000143839
DB00351	Megestrol acetate	SmallMoleculeDrug	P06401	Progesterone receptor	PGR	ENSG00000082175
DB00351	Megestrol acetate	SmallMoleculeDrug	P04150	Glucocorticoid receptor	NR3C1	ENSG00000113580
DB00353	Methylergometrine	SmallMoleculeDrug	P21728	D(1A) dopamine receptor	DRD1	ENSG00000184845
DB00353	Methylergometrine	SmallMoleculeDrug	P41595	5-hydroxytryptamine receptor 2B	HTR2B	ENSG00000135914
DB00356	Chlorzoxazone	SmallMoleculeDrug	Q12791	Calcium-activated potassium channel subunit alpha-1	KCNMA1	ENSG00000156113
DB00358	Mefloquine	SmallMoleculeDrug	P69905	Hemoglobin subunit alpha	HBA1	ENSG00000206172
DB00358	Mefloquine	SmallMoleculeDrug	P29274	Adenosine receptor A2a	ADORA2A	ENSG00000128271
DB00360	Sapropterin	SmallMoleculeDrug	P00439	Phenylalanine-4-hydroxylase	PAH	ENSG00000171759
DB00360	Sapropterin	SmallMoleculeDrug	P29474	Nitric oxide synthase, endothelial	NOS3	ENSG00000164867
DB00360	Sapropterin	SmallMoleculeDrug	P07101	Tyrosine 3-monooxygenase	TH	ENSG00000180176
DB00363	Clozapine	SmallMoleculeDrug	P14416	D(2) dopamine receptor	DRD2	ENSG00000149295
DB00363	Clozapine	SmallMoleculeDrug	P28223	5-hydroxytryptamine receptor 2A	HTR2A	ENSG00000102468
DB00363	Clozapine	SmallMoleculeDrug	P21728	D(1A) dopamine receptor	DRD1	ENSG00000184845
DB00363	Clozapine	SmallMoleculeDrug	P08908	5-hydroxytryptamine receptor 1A	HTR1A	ENSG00000178394
DB00363	Clozapine	SmallMoleculeDrug	P28222	5-hydroxytryptamine receptor 1B	HTR1B	ENSG00000135312
DB00363	Clozapine	SmallMoleculeDrug	P28221	5-hydroxytryptamine receptor 1D	HTR1D	ENSG00000179546
DB00363	Clozapine	SmallMoleculeDrug	P35348	Alpha-1A adrenergic receptor	ADRA1A	ENSG00000120907
DB00363	Clozapine	SmallMoleculeDrug	P35368	Alpha-1B adrenergic receptor	ADRA1B	ENSG00000170214
DB00363	Clozapine	SmallMoleculeDrug	P18825	Alpha-2C adrenergic receptor	ADRA2C	ENSG00000184160
DB00363	Clozapine	SmallMoleculeDrug	P11229	Muscarinic acetylcholine receptor M1	CHRM1	ENSG00000168539
DB00363	Clozapine	SmallMoleculeDrug	P20309	Muscarinic acetylcholine receptor M3	CHRM3	ENSG00000133019
DB00363	Clozapine	SmallMoleculeDrug	P08173	Muscarinic acetylcholine receptor M4	CHRM4	ENSG00000180720
DB00363	Clozapine	SmallMoleculeDrug	P09211	Glutathione S-transferase P	GSTP1	ENSG00000084207
DB00364	Sucralfate	SmallMoleculeDrug	P01133	Pro-epidermal growth factor	EGF	ENSG00000138798
DB00364	Sucralfate	SmallMoleculeDrug	P02671	Fibrinogen alpha chain	FGA	ENSG00000171560
DB00364	Sucralfate	SmallMoleculeDrug	P02675	Fibrinogen beta chain	FGB	ENSG00000171564
DB00364	Sucralfate	SmallMoleculeDrug	P02679	Fibrinogen gamma chain	FGG	ENSG00000171557
DB00366	Doxylamine	SmallMoleculeDrug	P11229	Muscarinic acetylcholine receptor M1	CHRM1	ENSG00000168539
DB00366	Doxylamine	SmallMoleculeDrug	Q14994	Nuclear receptor subfamily 1 group I member 3	NR1I3	ENSG00000143257
DB00367	Levonorgestrel	SmallMoleculeDrug	P06401	Progesterone receptor	PGR	ENSG00000082175
DB00367	Levonorgestrel	SmallMoleculeDrug	P18405	3-oxo-5-alpha-steroid 4-dehydrogenase 1	SRD5A1	ENSG00000145545
DB00367	Levonorgestrel	SmallMoleculeDrug	P03372	Estrogen receptor	ESR1	ENSG00000091831
DB00367	Levonorgestrel	SmallMoleculeDrug	P10275	Androgen receptor	AR	ENSG00000169083
DB00368	Norepinephrine	SmallMoleculeDrug	P35348	Alpha-1A adrenergic receptor	ADRA1A	ENSG00000120907
DB00368	Norepinephrine	SmallMoleculeDrug	P35368	Alpha-1B adrenergic receptor	ADRA1B	ENSG00000170214
DB00368	Norepinephrine	SmallMoleculeDrug	P18825	Alpha-2C adrenergic receptor	ADRA2C	ENSG00000184160
DB00368	Norepinephrine	SmallMoleculeDrug	P07550	Beta-2 adrenergic receptor	ADRB2	ENSG00000169252
DB00368	Norepinephrine	SmallMoleculeDrug	P00439	Phenylalanine-4-hydroxylase	PAH	ENSG00000171759
DB00368	Norepinephrine	SmallMoleculeDrug	Q05940	Synaptic vesicular amine transporter	SLC18A2	ENSG00000165646
DB00370	Mirtazapine	SmallMoleculeDrug	P28223	5-hydroxytryptamine receptor 2A	HTR2A	ENSG00000102468
DB00370	Mirtazapine	SmallMoleculeDrug	P41145	Kappa-type opioid receptor	OPRK1	ENSG00000082556
DB00370	Mirtazapine	SmallMoleculeDrug	P35348	Alpha-1A adrenergic receptor	ADRA1A	ENSG00000120907
DB00370	Mirtazapine	SmallMoleculeDrug	P35368	Alpha-1B adrenergic receptor	ADRA1B	ENSG00000170214
DB00371	Meprobamate	SmallMoleculeDrug	P47869	Gamma-aminobutyric acid receptor subunit alpha-2	GABRA2	ENSG00000151834
DB00371	Meprobamate	SmallMoleculeDrug	P31644	Gamma-aminobutyric acid receptor subunit alpha-5	GABRA5	ENSG00000186297
DB00371	Meprobamate	SmallMoleculeDrug	P48169	Gamma-aminobutyric acid receptor subunit alpha-4	GABRA4	ENSG00000109158
DB00371	Meprobamate	SmallMoleculeDrug	P34903	Gamma-aminobutyric acid receptor subunit alpha-3	GABRA3	ENSG00000011677
DB00371	Meprobamate	SmallMoleculeDrug	Q16445	Gamma-aminobutyric acid receptor subunit alpha-6	GABRA6	ENSG00000145863
DB00371	Meprobamate	SmallMoleculeDrug	P14867	Gamma-aminobutyric acid receptor subunit alpha-1	GABRA1	ENSG00000022355
DB00371	Meprobamate	SmallMoleculeDrug	P14867	Gamma-aminobutyric acid receptor subunit alpha-1	GABRA1	ENSG00000022355
DB00371	Meprobamate	SmallMoleculeDrug	P47869	Gamma-aminobutyric acid receptor subunit alpha-2	GABRA2	ENSG00000151834
DB00371	Meprobamate	SmallMoleculeDrug	P34903	Gamma-aminobutyric acid receptor subunit alpha-3	GABRA3	ENSG00000011677
DB00371	Meprobamate	SmallMoleculeDrug	P48169	Gamma-aminobutyric acid receptor subunit alpha-4	GABRA4	ENSG00000109158
DB00371	Meprobamate	SmallMoleculeDrug	P31644	Gamma-aminobutyric acid receptor subunit alpha-5	GABRA5	ENSG00000186297
DB00371	Meprobamate	SmallMoleculeDrug	Q16445	Gamma-aminobutyric acid receptor subunit alpha-6	GABRA6	ENSG00000145863
DB00371	Meprobamate	SmallMoleculeDrug	P18505	Gamma-aminobutyric acid receptor subunit beta-1	GABRB1	ENSG00000163288
DB00371	Meprobamate	SmallMoleculeDrug	P47870	Gamma-aminobutyric acid receptor subunit beta-2	GABRB2	ENSG00000145864
DB00371	Meprobamate	SmallMoleculeDrug	P28472	Gamma-aminobutyric acid receptor subunit beta-3	GABRB3	ENSG00000166206
DB00371	Meprobamate	SmallMoleculeDrug	O14764	Gamma-aminobutyric acid receptor subunit delta	GABRD	ENSG00000187730
DB00371	Meprobamate	SmallMoleculeDrug	Q8N1C3	Gamma-aminobutyric acid receptor subunit gamma-1	GABRG1	ENSG00000163285
DB00371	Meprobamate	SmallMoleculeDrug	P18507	Gamma-aminobutyric acid receptor subunit gamma-2	GABRG2	ENSG00000113327
DB00371	Meprobamate	SmallMoleculeDrug	Q99928	Gamma-aminobutyric acid receptor subunit gamma-3	GABRG3	ENSG00000182256
DB00372	Thiethylperazine	SmallMoleculeDrug	P14416	D(2) dopamine receptor	DRD2	ENSG00000149295
DB00372	Thiethylperazine	SmallMoleculeDrug	P21728	D(1A) dopamine receptor	DRD1	ENSG00000184845
DB00374	Treprostinil	SmallMoleculeDrug	P43119	Prostacyclin receptor	PTGIR	ENSG00000160013
DB00374	Treprostinil	SmallMoleculeDrug	Q03181	Peroxisome proliferator-activated receptor delta	PPARD	ENSG00000112033
DB00378	Dydrogesterone	SmallMoleculeDrug	P06401	Progesterone receptor	PGR	ENSG00000082175
DB00379	Mexiletine	SmallMoleculeDrug	Q14524	Sodium channel protein type 5 subunit alpha	SCN5A	ENSG00000183873
DB00379	Mexiletine	SmallMoleculeDrug	P35869	Aryl hydrocarbon receptor	AHR	ENSG00000106546
DB00380	Dexrazoxane	SmallMoleculeDrug	P11388	DNA topoisomerase 2-alpha	TOP2A	ENSG00000131747
DB00380	Dexrazoxane	SmallMoleculeDrug	Q02880	DNA topoisomerase 2-beta	TOP2B	ENSG00000077097
DB00381	Amlodipine	SmallMoleculeDrug	Q02641	Voltage-dependent L-type calcium channel subunit beta-1	CACNB1	ENSG00000067191
DB00381	Amlodipine	SmallMoleculeDrug	Q00975	Voltage-dependent N-type calcium channel subunit alpha-1B	CACNA1B	ENSG00000148408
DB00381	Amlodipine	SmallMoleculeDrug	P00915	Carbonic anhydrase 1	CA1	ENSG00000133742
DB00381	Amlodipine	SmallMoleculeDrug	P17405	Sphingomyelin phosphodiesterase	SMPD1	ENSG00000166311
DB00381	Amlodipine	SmallMoleculeDrug	P54289	Voltage-dependent calcium channel subunit alpha-2/delta-1	CACNA2D1	ENSG00000153956
DB00381	Amlodipine	SmallMoleculeDrug	Q01668	Voltage-dependent L-type calcium channel subunit alpha-1D	CACNA1D	ENSG00000157388
DB00381	Amlodipine	SmallMoleculeDrug	O60840	Voltage-dependent L-type calcium channel subunit alpha-1F	CACNA1F	ENSG00000102001
DB00381	Amlodipine	SmallMoleculeDrug	Q13698	Voltage-dependent L-type calcium channel subunit alpha-1S	CACNA1S	ENSG00000081248
DB00381	Amlodipine	SmallMoleculeDrug	Q02641	Voltage-dependent L-type calcium channel subunit beta-1	CACNB1	ENSG00000067191
DB00381	Amlodipine	SmallMoleculeDrug	Q08289	Voltage-dependent L-type calcium channel subunit beta-2	CACNB2	ENSG00000165995
DB00381	Amlodipine	SmallMoleculeDrug	P54284	Voltage-dependent L-type calcium channel subunit beta-3	CACNB3	ENSG00000167535
DB00381	Amlodipine	SmallMoleculeDrug	O00305	Voltage-dependent L-type calcium channel subunit beta-4	CACNB4	ENSG00000182389
DB00381	Amlodipine	SmallMoleculeDrug	Q00975	Voltage-dependent N-type calcium channel subunit alpha-1B	CACNA1B	ENSG00000148408
DB00381	Amlodipine	SmallMoleculeDrug	O00555	Voltage-dependent P/Q-type calcium channel subunit alpha-1A	CACNA1A	ENSG00000141837
DB00384	Triamterene	SmallMoleculeDrug	P51168	Amiloride-sensitive sodium channel subunit beta	SCNN1B	ENSG00000168447
DB00384	Triamterene	SmallMoleculeDrug	P37088	Amiloride-sensitive sodium channel subunit alpha	SCNN1A	ENSG00000111319
DB00384	Triamterene	SmallMoleculeDrug	P51170	Amiloride-sensitive sodium channel subunit gamma	SCNN1G	ENSG00000166828
DB00390	Digoxin	SmallMoleculeDrug	P05023	Sodium/potassium-transporting ATPase subunit alpha-1	ATP1A1	ENSG00000163399
DB00391	Sulpiride	SmallMoleculeDrug	P14416	D(2) dopamine receptor	DRD2	ENSG00000149295
DB00391	Sulpiride	SmallMoleculeDrug	P00918	Carbonic anhydrase 2	CA2	ENSG00000104267
DB00392	Profenamine	SmallMoleculeDrug	P11229	Muscarinic acetylcholine receptor M1	CHRM1	ENSG00000168539
DB00392	Profenamine	SmallMoleculeDrug	Q8TCU5	Glutamate receptor ionotropic, NMDA 3A	GRIN3A	ENSG00000198785
DB00393	Nimodipine	SmallMoleculeDrug	Q01668	Voltage-dependent L-type calcium channel subunit alpha-1D	CACNA1D	ENSG00000157388
DB00393	Nimodipine	SmallMoleculeDrug	O60840	Voltage-dependent L-type calcium channel subunit alpha-1F	CACNA1F	ENSG00000102001
DB00393	Nimodipine	SmallMoleculeDrug	Q13698	Voltage-dependent L-type calcium channel subunit alpha-1S	CACNA1S	ENSG00000081248
DB00393	Nimodipine	SmallMoleculeDrug	Q02641	Voltage-dependent L-type calcium channel subunit beta-1	CACNB1	ENSG00000067191
DB00393	Nimodipine	SmallMoleculeDrug	Q08289	Voltage-dependent L-type calcium channel subunit beta-2	CACNB2	ENSG00000165995
DB00393	Nimodipine	SmallMoleculeDrug	P54284	Voltage-dependent L-type calcium channel subunit beta-3	CACNB3	ENSG00000167535
DB00393	Nimodipine	SmallMoleculeDrug	O00305	Voltage-dependent L-type calcium channel subunit beta-4	CACNB4	ENSG00000182389
DB00393	Nimodipine	SmallMoleculeDrug	P08235	Mineralocorticoid receptor	NR3C2	ENSG00000151623
DB00393	Nimodipine	SmallMoleculeDrug	P35869	Aryl hydrocarbon receptor	AHR	ENSG00000106546
DB00395	Carisoprodol	SmallMoleculeDrug	P14867	Gamma-aminobutyric acid receptor subunit alpha-1	GABRA1	ENSG00000022355
DB00395	Carisoprodol	SmallMoleculeDrug	P47870	Gamma-aminobutyric acid receptor subunit beta-2	GABRB2	ENSG00000145864
DB00395	Carisoprodol	SmallMoleculeDrug	P18507	Gamma-aminobutyric acid receptor subunit gamma-2	GABRG2	ENSG00000113327
DB00395	Carisoprodol	SmallMoleculeDrug	P31644	Gamma-aminobutyric acid receptor subunit alpha-5	GABRA5	ENSG00000186297
DB00395	Carisoprodol	SmallMoleculeDrug	P34903	Gamma-aminobutyric acid receptor subunit alpha-3	GABRA3	ENSG00000011677
DB00396	Progesterone	SmallMoleculeDrug	P06401	Progesterone receptor	PGR	ENSG00000082175
DB00396	Progesterone	SmallMoleculeDrug	P03372	Estrogen receptor	ESR1	ENSG00000091831
DB00396	Progesterone	SmallMoleculeDrug	P08235	Mineralocorticoid receptor	NR3C2	ENSG00000151623
DB00396	Progesterone	SmallMoleculeDrug	P41145	Kappa-type opioid receptor	OPRK1	ENSG00000082556
DB00396	Progesterone	SmallMoleculeDrug	P04150	Glucocorticoid receptor	NR3C1	ENSG00000113580
DB00396	Progesterone	SmallMoleculeDrug	P10275	Androgen receptor	AR	ENSG00000169083
DB00396	Progesterone	SmallMoleculeDrug	Q92731	Estrogen receptor beta	ESR2	ENSG00000140009
DB00397	Phenylpropanolamine	SmallMoleculeDrug	P21728	D(1A) dopamine receptor	DRD1	ENSG00000184845
DB00397	Phenylpropanolamine	SmallMoleculeDrug	P07550	Beta-2 adrenergic receptor	ADRB2	ENSG00000169252
DB00397	Phenylpropanolamine	SmallMoleculeDrug	P18825	Alpha-2C adrenergic receptor	ADRA2C	ENSG00000184160
DB00398	Sorafenib	SmallMoleculeDrug	P35916	Vascular endothelial growth factor receptor 3	FLT4	ENSG00000037280
DB00398	Sorafenib	SmallMoleculeDrug	P04049	RAF proto-oncogene serine/threonine-protein kinase	RAF1	ENSG00000132155
DB00398	Sorafenib	SmallMoleculeDrug	P35968	Vascular endothelial growth factor receptor 2	KDR	ENSG00000128052
DB00398	Sorafenib	SmallMoleculeDrug	P15056	Serine/threonine-protein kinase B-raf	BRAF	ENSG00000157764
DB00398	Sorafenib	SmallMoleculeDrug	P36888	Receptor-type tyrosine-protein kinase FLT3	FLT3	ENSG00000122025
DB00398	Sorafenib	SmallMoleculeDrug	P09619	Platelet-derived growth factor receptor beta	PDGFRB	ENSG00000113721
DB00398	Sorafenib	SmallMoleculeDrug	P10721	Mast/stem cell growth factor receptor Kit	KIT	ENSG00000157404
DB00398	Sorafenib	SmallMoleculeDrug	P11362	Fibroblast growth factor receptor 1	FGFR1	ENSG00000077782
DB00398	Sorafenib	SmallMoleculeDrug	P07949	Proto-oncogene tyrosine-protein kinase receptor Ret	RET	ENSG00000165731
DB00398	Sorafenib	SmallMoleculeDrug	P17948	Vascular endothelial growth factor receptor 1	FLT1	ENSG00000102755
DB00399	Zoledronic acid	SmallMoleculeDrug	P14324	Farnesyl pyrophosphate synthase	FDPS	ENSG00000160752
DB00399	Zoledronic acid	SmallMoleculeDrug	O95749	Geranylgeranyl pyrophosphate synthase	GGPS1	ENSG00000152904
DB00402	Eszopiclone	SmallMoleculeDrug	P14867	Gamma-aminobutyric acid receptor subunit alpha-1	GABRA1	ENSG00000022355
DB00402	Eszopiclone	SmallMoleculeDrug	P47869	Gamma-aminobutyric acid receptor subunit alpha-2	GABRA2	ENSG00000151834
DB00402	Eszopiclone	SmallMoleculeDrug	P31644	Gamma-aminobutyric acid receptor subunit alpha-5	GABRA5	ENSG00000186297
DB00402	Eszopiclone	SmallMoleculeDrug	P34903	Gamma-aminobutyric acid receptor subunit alpha-3	GABRA3	ENSG00000011677
DB00402	Eszopiclone	SmallMoleculeDrug	P14867	Gamma-aminobutyric acid receptor subunit alpha-1	GABRA1	ENSG00000022355
DB00402	Eszopiclone	SmallMoleculeDrug	P47869	Gamma-aminobutyric acid receptor subunit alpha-2	GABRA2	ENSG00000151834
DB00402	Eszopiclone	SmallMoleculeDrug	P34903	Gamma-aminobutyric acid receptor subunit alpha-3	GABRA3	ENSG00000011677
DB00402	Eszopiclone	SmallMoleculeDrug	P48169	Gamma-aminobutyric acid receptor subunit alpha-4	GABRA4	ENSG00000109158
DB00402	Eszopiclone	SmallMoleculeDrug	P31644	Gamma-aminobutyric acid receptor subunit alpha-5	GABRA5	ENSG00000186297
DB00402	Eszopiclone	SmallMoleculeDrug	Q16445	Gamma-aminobutyric acid receptor subunit alpha-6	GABRA6	ENSG00000145863
DB00402	Eszopiclone	SmallMoleculeDrug	P18505	Gamma-aminobutyric acid receptor subunit beta-1	GABRB1	ENSG00000163288
DB00402	Eszopiclone	SmallMoleculeDrug	P47870	Gamma-aminobutyric acid receptor subunit beta-2	GABRB2	ENSG00000145864
DB00402	Eszopiclone	SmallMoleculeDrug	P28472	Gamma-aminobutyric acid receptor subunit beta-3	GABRB3	ENSG00000166206
DB00402	Eszopiclone	SmallMoleculeDrug	O14764	Gamma-aminobutyric acid receptor subunit delta	GABRD	ENSG00000187730
DB00402	Eszopiclone	SmallMoleculeDrug	Q8N1C3	Gamma-aminobutyric acid receptor subunit gamma-1	GABRG1	ENSG00000163285
DB00402	Eszopiclone	SmallMoleculeDrug	P18507	Gamma-aminobutyric acid receptor subunit gamma-2	GABRG2	ENSG00000113327
DB00402	Eszopiclone	SmallMoleculeDrug	Q99928	Gamma-aminobutyric acid receptor subunit gamma-3	GABRG3	ENSG00000182256
DB00404	Alprazolam	SmallMoleculeDrug	P30536	Translocator protein	TSPO	ENSG00000100300
DB00404	Alprazolam	SmallMoleculeDrug	Q16445	Gamma-aminobutyric acid receptor subunit alpha-6	GABRA6	ENSG00000145863
DB00404	Alprazolam	SmallMoleculeDrug	P14867	Gamma-aminobutyric acid receptor subunit alpha-1	GABRA1	ENSG00000022355
DB00404	Alprazolam	SmallMoleculeDrug	P14867	Gamma-aminobutyric acid receptor subunit alpha-1	GABRA1	ENSG00000022355
DB00404	Alprazolam	SmallMoleculeDrug	P47869	Gamma-aminobutyric acid receptor subunit alpha-2	GABRA2	ENSG00000151834
DB00404	Alprazolam	SmallMoleculeDrug	P34903	Gamma-aminobutyric acid receptor subunit alpha-3	GABRA3	ENSG00000011677
DB00404	Alprazolam	SmallMoleculeDrug	P48169	Gamma-aminobutyric acid receptor subunit alpha-4	GABRA4	ENSG00000109158
DB00404	Alprazolam	SmallMoleculeDrug	P31644	Gamma-aminobutyric acid receptor subunit alpha-5	GABRA5	ENSG00000186297
DB00404	Alprazolam	SmallMoleculeDrug	Q16445	Gamma-aminobutyric acid receptor subunit alpha-6	GABRA6	ENSG00000145863
DB00404	Alprazolam	SmallMoleculeDrug	P18505	Gamma-aminobutyric acid receptor subunit beta-1	GABRB1	ENSG00000163288
DB00404	Alprazolam	SmallMoleculeDrug	P47870	Gamma-aminobutyric acid receptor subunit beta-2	GABRB2	ENSG00000145864
DB00404	Alprazolam	SmallMoleculeDrug	P28472	Gamma-aminobutyric acid receptor subunit beta-3	GABRB3	ENSG00000166206
DB00404	Alprazolam	SmallMoleculeDrug	O14764	Gamma-aminobutyric acid receptor subunit delta	GABRD	ENSG00000187730
DB00404	Alprazolam	SmallMoleculeDrug	Q8N1C3	Gamma-aminobutyric acid receptor subunit gamma-1	GABRG1	ENSG00000163285
DB00404	Alprazolam	SmallMoleculeDrug	P18507	Gamma-aminobutyric acid receptor subunit gamma-2	GABRG2	ENSG00000113327
DB00404	Alprazolam	SmallMoleculeDrug	Q99928	Gamma-aminobutyric acid receptor subunit gamma-3	GABRG3	ENSG00000182256
DB00404	Alprazolam	SmallMoleculeDrug	P34903	Gamma-aminobutyric acid receptor subunit alpha-3	GABRA3	ENSG00000011677
DB00404	Alprazolam	SmallMoleculeDrug	P48169	Gamma-aminobutyric acid receptor subunit alpha-4	GABRA4	ENSG00000109158
DB00404	Alprazolam	SmallMoleculeDrug	P31644	Gamma-aminobutyric acid receptor subunit alpha-5	GABRA5	ENSG00000186297
DB00404	Alprazolam	SmallMoleculeDrug	P47869	Gamma-aminobutyric acid receptor subunit alpha-2	GABRA2	ENSG00000151834
DB00407	Ardeparin	SmallMoleculeDrug	P01008	Antithrombin-III	SERPINC1	ENSG00000117601
DB00407	Ardeparin	SmallMoleculeDrug	P05546	Heparin cofactor 2	SERPIND1	ENSG00000099937
DB00408	Loxapine	SmallMoleculeDrug	P21728	D(1A) dopamine receptor	DRD1	ENSG00000184845
DB00408	Loxapine	SmallMoleculeDrug	P14416	D(2) dopamine receptor	DRD2	ENSG00000149295
DB00408	Loxapine	SmallMoleculeDrug	P28223	5-hydroxytryptamine receptor 2A	HTR2A	ENSG00000102468
DB00408	Loxapine	SmallMoleculeDrug	P08908	5-hydroxytryptamine receptor 1A	HTR1A	ENSG00000178394
DB00408	Loxapine	SmallMoleculeDrug	P28222	5-hydroxytryptamine receptor 1B	HTR1B	ENSG00000135312
DB00408	Loxapine	SmallMoleculeDrug	P28221	5-hydroxytryptamine receptor 1D	HTR1D	ENSG00000179546
DB00408	Loxapine	SmallMoleculeDrug	P35348	Alpha-1A adrenergic receptor	ADRA1A	ENSG00000120907
DB00408	Loxapine	SmallMoleculeDrug	P35368	Alpha-1B adrenergic receptor	ADRA1B	ENSG00000170214
DB00408	Loxapine	SmallMoleculeDrug	P18825	Alpha-2C adrenergic receptor	ADRA2C	ENSG00000184160
DB00408	Loxapine	SmallMoleculeDrug	P11229	Muscarinic acetylcholine receptor M1	CHRM1	ENSG00000168539
DB00408	Loxapine	SmallMoleculeDrug	P20309	Muscarinic acetylcholine receptor M3	CHRM3	ENSG00000133019
DB00408	Loxapine	SmallMoleculeDrug	P08173	Muscarinic acetylcholine receptor M4	CHRM4	ENSG00000180720
DB00408	Loxapine	SmallMoleculeDrug	P21728	D(1A) dopamine receptor	DRD1	ENSG00000184845
DB00408	Loxapine	SmallMoleculeDrug	P21918	D(1B) dopamine receptor	DRD5	ENSG00000169676
DB00408	Loxapine	SmallMoleculeDrug	P21918	D(1B) dopamine receptor	DRD5	ENSG00000169676
DB00408	Loxapine	SmallMoleculeDrug	P31645	Sodium-dependent serotonin transporter	SLC6A4	ENSG00000108576
DB00409	Remoxipride	SmallMoleculeDrug	P14416	D(2) dopamine receptor	DRD2	ENSG00000149295
DB00409	Remoxipride	SmallMoleculeDrug	P28223	5-hydroxytryptamine receptor 2A	HTR2A	ENSG00000102468
DB00409	Remoxipride	SmallMoleculeDrug	Q99720	Sigma non-opioid intracellular receptor 1	SIGMAR1	ENSG00000147955
DB00411	Carbamoylcholine	SmallMoleculeDrug	P11229	Muscarinic acetylcholine receptor M1	CHRM1	ENSG00000168539
DB00411	Carbamoylcholine	SmallMoleculeDrug	Q15822	Neuronal acetylcholine receptor subunit alpha-2	CHRNA2	ENSG00000120903
DB00411	Carbamoylcholine	SmallMoleculeDrug	P20309	Muscarinic acetylcholine receptor M3	CHRM3	ENSG00000133019
DB00411	Carbamoylcholine	SmallMoleculeDrug	P08173	Muscarinic acetylcholine receptor M4	CHRM4	ENSG00000180720
DB00412	Rosiglitazone	SmallMoleculeDrug	P37231	Peroxisome proliferator-activated receptor gamma	PPARG	ENSG00000132170
DB00412	Rosiglitazone	SmallMoleculeDrug	O60488	Long-chain-fatty-acid--CoA ligase 4	ACSL4	ENSG00000068366
DB00412	Rosiglitazone	SmallMoleculeDrug	Q07869	Peroxisome proliferator-activated receptor alpha	PPARA	ENSG00000186951
DB00412	Rosiglitazone	SmallMoleculeDrug	Q03181	Peroxisome proliferator-activated receptor delta	PPARD	ENSG00000112033
DB00412	Rosiglitazone	SmallMoleculeDrug	P19793	Retinoic acid receptor RXR-alpha	RXRA	ENSG00000186350
DB00412	Rosiglitazone	SmallMoleculeDrug	P48443	Retinoic acid receptor RXR-gamma	RXRG	ENSG00000143171
DB00413	Pramipexole	SmallMoleculeDrug	P14416	D(2) dopamine receptor	DRD2	ENSG00000149295
DB00413	Pramipexole	SmallMoleculeDrug	P08908	5-hydroxytryptamine receptor 1A	HTR1A	ENSG00000178394
DB00415	Ampicillin	SmallMoleculeDrug	Q16348	Solute carrier family 15 member 2	SLC15A2	ENSG00000163406
DB00415	Ampicillin	SmallMoleculeDrug	Q02763	Angiopoietin-1 receptor	TEK	ENSG00000120156
DB00416	Metocurine Iodide	SmallMoleculeDrug	Q15822	Neuronal acetylcholine receptor subunit alpha-2	CHRNA2	ENSG00000120903
DB00418	Secobarbital	SmallMoleculeDrug	P14867	Gamma-aminobutyric acid receptor subunit alpha-1	GABRA1	ENSG00000022355
DB00418	Secobarbital	SmallMoleculeDrug	P47869	Gamma-aminobutyric acid receptor subunit alpha-2	GABRA2	ENSG00000151834
DB00418	Secobarbital	SmallMoleculeDrug	P34903	Gamma-aminobutyric acid receptor subunit alpha-3	GABRA3	ENSG00000011677
DB00418	Secobarbital	SmallMoleculeDrug	P48169	Gamma-aminobutyric acid receptor subunit alpha-4	GABRA4	ENSG00000109158
DB00418	Secobarbital	SmallMoleculeDrug	P31644	Gamma-aminobutyric acid receptor subunit alpha-5	GABRA5	ENSG00000186297
DB00418	Secobarbital	SmallMoleculeDrug	Q16445	Gamma-aminobutyric acid receptor subunit alpha-6	GABRA6	ENSG00000145863
DB00418	Secobarbital	SmallMoleculeDrug	P43681	Neuronal acetylcholine receptor subunit alpha-4	CHRNA4	ENSG00000101204
DB00418	Secobarbital	SmallMoleculeDrug	P36544	Neuronal acetylcholine receptor subunit alpha-7	CHRNA7	ENSG00000175344
DB00418	Secobarbital	SmallMoleculeDrug	P42262	Glutamate receptor 2	GRIA2	ENSG00000120251
DB00418	Secobarbital	SmallMoleculeDrug	Q13002	Glutamate receptor ionotropic, kainate 2	GRIK2	ENSG00000164418
DB00418	Secobarbital	SmallMoleculeDrug	Q05586	Glutamate receptor ionotropic, NMDA 1	GRIN1	ENSG00000176884
DB00418	Secobarbital	SmallMoleculeDrug	Q12879	Glutamate receptor ionotropic, NMDA 2A	GRIN2A	ENSG00000183454
DB00418	Secobarbital	SmallMoleculeDrug	Q13224	Glutamate receptor ionotropic, NMDA 2B	GRIN2B	ENSG00000273079
DB00418	Secobarbital	SmallMoleculeDrug	Q14957	Glutamate receptor ionotropic, NMDA 2C	GRIN2C	ENSG00000161509
DB00418	Secobarbital	SmallMoleculeDrug	O15399	Glutamate receptor ionotropic, NMDA 2D	GRIN2D	ENSG00000105464
DB00418	Secobarbital	SmallMoleculeDrug	Q8TCU5	Glutamate receptor ionotropic, NMDA 3A	GRIN3A	ENSG00000198785
DB00418	Secobarbital	SmallMoleculeDrug	O60391	Glutamate receptor ionotropic, NMDA 3B	GRIN3B	ENSG00000116032
DB00419	Miglustat	SmallMoleculeDrug	Q16739	Ceramide glucosyltransferase	UGCG	ENSG00000148154
DB00420	Promazine	SmallMoleculeDrug	P14416	D(2) dopamine receptor	DRD2	ENSG00000149295
DB00420	Promazine	SmallMoleculeDrug	P28223	5-hydroxytryptamine receptor 2A	HTR2A	ENSG00000102468
DB00420	Promazine	SmallMoleculeDrug	P21728	D(1A) dopamine receptor	DRD1	ENSG00000184845
DB00420	Promazine	SmallMoleculeDrug	P08173	Muscarinic acetylcholine receptor M4	CHRM4	ENSG00000180720
DB00420	Promazine	SmallMoleculeDrug	P20309	Muscarinic acetylcholine receptor M3	CHRM3	ENSG00000133019
DB00420	Promazine	SmallMoleculeDrug	P11229	Muscarinic acetylcholine receptor M1	CHRM1	ENSG00000168539
DB00420	Promazine	SmallMoleculeDrug	P35368	Alpha-1B adrenergic receptor	ADRA1B	ENSG00000170214
DB00420	Promazine	SmallMoleculeDrug	P35348	Alpha-1A adrenergic receptor	ADRA1A	ENSG00000120907
DB00421	Spironolactone	SmallMoleculeDrug	P08235	Mineralocorticoid receptor	NR3C2	ENSG00000151623
DB00421	Spironolactone	SmallMoleculeDrug	P10275	Androgen receptor	AR	ENSG00000169083
DB00421	Spironolactone	SmallMoleculeDrug	P06401	Progesterone receptor	PGR	ENSG00000082175
DB00421	Spironolactone	SmallMoleculeDrug	P04150	Glucocorticoid receptor	NR3C1	ENSG00000113580
DB00421	Spironolactone	SmallMoleculeDrug	P18405	3-oxo-5-alpha-steroid 4-dehydrogenase 1	SRD5A1	ENSG00000145545
DB00421	Spironolactone	SmallMoleculeDrug	Q9H8P0	Polyprenol reductase	SRD5A3	ENSG00000128039
DB00421	Spironolactone	SmallMoleculeDrug	P54289	Voltage-dependent calcium channel subunit alpha-2/delta-1	CACNA2D1	ENSG00000153956
DB00421	Spironolactone	SmallMoleculeDrug	Q01668	Voltage-dependent L-type calcium channel subunit alpha-1D	CACNA1D	ENSG00000157388
DB00421	Spironolactone	SmallMoleculeDrug	O60840	Voltage-dependent L-type calcium channel subunit alpha-1F	CACNA1F	ENSG00000102001
DB00421	Spironolactone	SmallMoleculeDrug	Q13698	Voltage-dependent L-type calcium channel subunit alpha-1S	CACNA1S	ENSG00000081248
DB00421	Spironolactone	SmallMoleculeDrug	Q02641	Voltage-dependent L-type calcium channel subunit beta-1	CACNB1	ENSG00000067191
DB00421	Spironolactone	SmallMoleculeDrug	Q08289	Voltage-dependent L-type calcium channel subunit beta-2	CACNB2	ENSG00000165995
DB00421	Spironolactone	SmallMoleculeDrug	P54284	Voltage-dependent L-type calcium channel subunit beta-3	CACNB3	ENSG00000167535
DB00421	Spironolactone	SmallMoleculeDrug	O00305	Voltage-dependent L-type calcium channel subunit beta-4	CACNB4	ENSG00000182389
DB00421	Spironolactone	SmallMoleculeDrug	Q00975	Voltage-dependent N-type calcium channel subunit alpha-1B	CACNA1B	ENSG00000148408
DB00421	Spironolactone	SmallMoleculeDrug	O00555	Voltage-dependent P/Q-type calcium channel subunit alpha-1A	CACNA1A	ENSG00000141837
DB00421	Spironolactone	SmallMoleculeDrug	O75469	Nuclear receptor subfamily 1 group I member 2	NR1I2	ENSG00000144852
DB00422	Methylphenidate	SmallMoleculeDrug	P08908	5-hydroxytryptamine receptor 1A	HTR1A	ENSG00000178394
DB00425	Zolpidem	SmallMoleculeDrug	P14867	Gamma-aminobutyric acid receptor subunit alpha-1	GABRA1	ENSG00000022355
DB00425	Zolpidem	SmallMoleculeDrug	P47869	Gamma-aminobutyric acid receptor subunit alpha-2	GABRA2	ENSG00000151834
DB00425	Zolpidem	SmallMoleculeDrug	P34903	Gamma-aminobutyric acid receptor subunit alpha-3	GABRA3	ENSG00000011677
DB00425	Zolpidem	SmallMoleculeDrug	P18507	Gamma-aminobutyric acid receptor subunit gamma-2	GABRG2	ENSG00000113327
DB00428	Streptozocin	SmallMoleculeDrug	P11168	Solute carrier family 2, facilitated glucose transporter member 2	SLC2A2	ENSG00000163581
DB00428	Streptozocin	SmallMoleculeDrug	O60502	Protein O-GlcNAcase	OGA	ENSG00000198408
DB00431	Lindane	SmallMoleculeDrug	P18505	Gamma-aminobutyric acid receptor subunit beta-1	GABRB1	ENSG00000163288
DB00431	Lindane	SmallMoleculeDrug	P23415	Glycine receptor subunit alpha-1	GLRA1	ENSG00000145888
DB00431	Lindane	SmallMoleculeDrug	P23416	Glycine receptor subunit alpha-2	GLRA2	ENSG00000101958
DB00431	Lindane	SmallMoleculeDrug	O75311	Glycine receptor subunit alpha-3	GLRA3	ENSG00000145451
DB00431	Lindane	SmallMoleculeDrug	P48167	Glycine receptor subunit beta	GLRB	ENSG00000109738
DB00431	Lindane	SmallMoleculeDrug	P28472	Gamma-aminobutyric acid receptor subunit beta-3	GABRB3	ENSG00000166206
DB00431	Lindane	SmallMoleculeDrug	P24046	Gamma-aminobutyric acid receptor subunit rho-1	GABRR1	ENSG00000146276
DB00431	Lindane	SmallMoleculeDrug	P06401	Progesterone receptor	PGR	ENSG00000082175
DB00431	Lindane	SmallMoleculeDrug	P03372	Estrogen receptor	ESR1	ENSG00000091831
DB00431	Lindane	SmallMoleculeDrug	O75469	Nuclear receptor subfamily 1 group I member 2	NR1I2	ENSG00000144852
DB00434	Cyproheptadine	SmallMoleculeDrug	P28223	5-hydroxytryptamine receptor 2A	HTR2A	ENSG00000102468
DB00434	Cyproheptadine	SmallMoleculeDrug	P11229	Muscarinic acetylcholine receptor M1	CHRM1	ENSG00000168539
DB00434	Cyproheptadine	SmallMoleculeDrug	P20309	Muscarinic acetylcholine receptor M3	CHRM3	ENSG00000133019
DB00435	Nitric Oxide	SmallMoleculeDrug	P33402	Guanylate cyclase soluble subunit alpha-2	GUCY1A2	ENSG00000152402
DB00435	Nitric Oxide	SmallMoleculeDrug	P14902	Indoleamine 2,3-dioxygenase 1	IDO1	ENSG00000131203
DB00436	Bendroflumethiazide	SmallMoleculeDrug	Q12791	Calcium-activated potassium channel subunit alpha-1	KCNMA1	ENSG00000156113
DB00436	Bendroflumethiazide	SmallMoleculeDrug	P00915	Carbonic anhydrase 1	CA1	ENSG00000133742
DB00436	Bendroflumethiazide	SmallMoleculeDrug	P00918	Carbonic anhydrase 2	CA2	ENSG00000104267
DB00436	Bendroflumethiazide	SmallMoleculeDrug	P22748	Carbonic anhydrase 4	CA4	ENSG00000167434
DB00437	Allopurinol	SmallMoleculeDrug	P47989	Xanthine dehydrogenase/oxidase	XDH	ENSG00000158125
DB00440	Trimethoprim	SmallMoleculeDrug	P04818	Thymidylate synthase	TYMS	ENSG00000176890
DB00440	Trimethoprim	SmallMoleculeDrug	P00374	Dihydrofolate reductase	DHFR	ENSG00000228716
DB00441	Gemcitabine	SmallMoleculeDrug	P23921	Ribonucleoside-diphosphate reductase large subunit	RRM1	ENSG00000167325
DB00441	Gemcitabine	SmallMoleculeDrug	P04818	Thymidylate synthase	TYMS	ENSG00000176890
DB00445	Epirubicin	SmallMoleculeDrug	O14646	Chromodomain-helicase-DNA-binding protein 1	CHD1	ENSG00000153922
DB00445	Epirubicin	SmallMoleculeDrug	P11388	DNA topoisomerase 2-alpha	TOP2A	ENSG00000131747
DB00446	Chloramphenicol	SmallMoleculeDrug	P08174	Complement decay-accelerating factor	CD55	ENSG00000196352
DB00449	Dipivefrin	SmallMoleculeDrug	P35348	Alpha-1A adrenergic receptor	ADRA1A	ENSG00000120907
DB00449	Dipivefrin	SmallMoleculeDrug	P07550	Beta-2 adrenergic receptor	ADRB2	ENSG00000169252
DB00450	Droperidol	SmallMoleculeDrug	P14416	D(2) dopamine receptor	DRD2	ENSG00000149295
DB00450	Droperidol	SmallMoleculeDrug	P35348	Alpha-1A adrenergic receptor	ADRA1A	ENSG00000120907
DB00451	Levothyroxine	SmallMoleculeDrug	P10828	Thyroid hormone receptor beta	THRB	ENSG00000151090
DB00451	Levothyroxine	SmallMoleculeDrug	P10827	Thyroid hormone receptor alpha	THRA	ENSG00000126351
DB00451	Levothyroxine	SmallMoleculeDrug	P06756	Integrin alpha-V	ITGAV	ENSG00000138448
DB00451	Levothyroxine	SmallMoleculeDrug	P05106	Integrin beta-3	ITGB3	ENSG00000259207
DB00452	Framycetin	SmallMoleculeDrug	P61073	C-X-C chemokine receptor type 4	CXCR4	ENSG00000121966
DB00454	Meperidine	SmallMoleculeDrug	P41145	Kappa-type opioid receptor	OPRK1	ENSG00000082556
DB00454	Meperidine	SmallMoleculeDrug	Q05586	Glutamate receptor ionotropic, NMDA 1	GRIN1	ENSG00000176884
DB00454	Meperidine	SmallMoleculeDrug	Q13224	Glutamate receptor ionotropic, NMDA 2B	GRIN2B	ENSG00000273079
DB00454	Meperidine	SmallMoleculeDrug	Q12879	Glutamate receptor ionotropic, NMDA 2A	GRIN2A	ENSG00000183454
DB00454	Meperidine	SmallMoleculeDrug	Q14957	Glutamate receptor ionotropic, NMDA 2C	GRIN2C	ENSG00000161509
DB00454	Meperidine	SmallMoleculeDrug	O15399	Glutamate receptor ionotropic, NMDA 2D	GRIN2D	ENSG00000105464
DB00454	Meperidine	SmallMoleculeDrug	P11229	Muscarinic acetylcholine receptor M1	CHRM1	ENSG00000168539
DB00454	Meperidine	SmallMoleculeDrug	P20309	Muscarinic acetylcholine receptor M3	CHRM3	ENSG00000133019
DB00454	Meperidine	SmallMoleculeDrug	P08173	Muscarinic acetylcholine receptor M4	CHRM4	ENSG00000180720
DB00454	Meperidine	SmallMoleculeDrug	P35372	Mu-type opioid receptor	OPRM1	ENSG00000112038
DB00454	Meperidine	SmallMoleculeDrug	P31645	Sodium-dependent serotonin transporter	SLC6A4	ENSG00000108576
DB00454	Meperidine	SmallMoleculeDrug	P23141	Liver carboxylesterase 1	CES1	ENSG00000198848
DB00457	Prazosin	SmallMoleculeDrug	P35348	Alpha-1A adrenergic receptor	ADRA1A	ENSG00000120907
DB00457	Prazosin	SmallMoleculeDrug	P35368	Alpha-1B adrenergic receptor	ADRA1B	ENSG00000170214
DB00457	Prazosin	SmallMoleculeDrug	Q12809	Potassium voltage-gated channel subfamily H member 2	KCNH2	ENSG00000055118
DB00457	Prazosin	SmallMoleculeDrug	P35348	Alpha-1A adrenergic receptor	ADRA1A	ENSG00000120907
DB00457	Prazosin	SmallMoleculeDrug	P35368	Alpha-1B adrenergic receptor	ADRA1B	ENSG00000170214
DB00458	Imipramine	SmallMoleculeDrug	P28223	5-hydroxytryptamine receptor 2A	HTR2A	ENSG00000102468
DB00458	Imipramine	SmallMoleculeDrug	P31645	Sodium-dependent serotonin transporter	SLC6A4	ENSG00000108576
DB00458	Imipramine	SmallMoleculeDrug	P35348	Alpha-1A adrenergic receptor	ADRA1A	ENSG00000120907
DB00458	Imipramine	SmallMoleculeDrug	P20309	Muscarinic acetylcholine receptor M3	CHRM3	ENSG00000133019
DB00458	Imipramine	SmallMoleculeDrug	P11229	Muscarinic acetylcholine receptor M1	CHRM1	ENSG00000168539
DB00458	Imipramine	SmallMoleculeDrug	P08173	Muscarinic acetylcholine receptor M4	CHRM4	ENSG00000180720
DB00458	Imipramine	SmallMoleculeDrug	Q9NZV8	Potassium voltage-gated channel subfamily D member 2	KCND2	ENSG00000184408
DB00458	Imipramine	SmallMoleculeDrug	Q9UK17	Potassium voltage-gated channel subfamily D member 3	KCND3	ENSG00000171385
DB00458	Imipramine	SmallMoleculeDrug	P35368	Alpha-1B adrenergic receptor	ADRA1B	ENSG00000170214
DB00458	Imipramine	SmallMoleculeDrug	P21728	D(1A) dopamine receptor	DRD1	ENSG00000184845
DB00458	Imipramine	SmallMoleculeDrug	P21918	D(1B) dopamine receptor	DRD5	ENSG00000169676
DB00458	Imipramine	SmallMoleculeDrug	P14416	D(2) dopamine receptor	DRD2	ENSG00000149295
DB00458	Imipramine	SmallMoleculeDrug	Q12809	Potassium voltage-gated channel subfamily H member 2	KCNH2	ENSG00000055118
DB00458	Imipramine	SmallMoleculeDrug	P08908	5-hydroxytryptamine receptor 1A	HTR1A	ENSG00000178394
DB00458	Imipramine	SmallMoleculeDrug	O95259	Potassium voltage-gated channel subfamily H member 1	KCNH1	ENSG00000143473
DB00458	Imipramine	SmallMoleculeDrug	P19652	Alpha-1-acid glycoprotein 2	ORM2	ENSG00000228278
DB00459	Acitretin	SmallMoleculeDrug	P19793	Retinoic acid receptor RXR-alpha	RXRA	ENSG00000186350
DB00459	Acitretin	SmallMoleculeDrug	P10276	Retinoic acid receptor alpha	RARA	ENSG00000131759
DB00459	Acitretin	SmallMoleculeDrug	P13631	Retinoic acid receptor gamma	RARG	ENSG00000172819
DB00459	Acitretin	SmallMoleculeDrug	P48443	Retinoic acid receptor RXR-gamma	RXRG	ENSG00000143171
DB00459	Acitretin	SmallMoleculeDrug	P09455	Retinol-binding protein 1	RBP1	ENSG00000114115
DB00461	Nabumetone	SmallMoleculeDrug	P35354	Prostaglandin G/H synthase 2	PTGS2	ENSG00000073756
DB00461	Nabumetone	SmallMoleculeDrug	P23219	Prostaglandin G/H synthase 1	PTGS1	ENSG00000095303
DB00464	Sodium Tetradecyl Sulfate	SmallMoleculeDrug	P04070	Vitamin K-dependent protein C	PROC	ENSG00000115718
DB00464	Sodium Tetradecyl Sulfate	SmallMoleculeDrug	P07225	Vitamin K-dependent protein S	PROS1	ENSG00000184500
DB00468	Quinine	SmallMoleculeDrug	P14770	Platelet glycoprotein IX	GP9	ENSG00000169704
DB00468	Quinine	SmallMoleculeDrug	O15554	Intermediate conductance calcium-activated potassium channel protein 4	KCNN4	ENSG00000104783
DB00472	Fluoxetine	SmallMoleculeDrug	P31645	Sodium-dependent serotonin transporter	SLC6A4	ENSG00000108576
DB00472	Fluoxetine	SmallMoleculeDrug	Q12809	Potassium voltage-gated channel subfamily H member 2	KCNH2	ENSG00000055118
DB00472	Fluoxetine	SmallMoleculeDrug	P61024	Cyclin-dependent kinases regulatory subunit 1	CKS1B	ENSG00000173207
DB00472	Fluoxetine	SmallMoleculeDrug	Q15822	Neuronal acetylcholine receptor subunit alpha-2	CHRNA2	ENSG00000120903
DB00472	Fluoxetine	SmallMoleculeDrug	P32297	Neuronal acetylcholine receptor subunit alpha-3	CHRNA3	ENSG00000080644
DB00472	Fluoxetine	SmallMoleculeDrug	P30926	Neuronal acetylcholine receptor subunit beta-4	CHRNB4	ENSG00000117971
DB00474	Methohexital	SmallMoleculeDrug	P14867	Gamma-aminobutyric acid receptor subunit alpha-1	GABRA1	ENSG00000022355
DB00477	Chlorpromazine	SmallMoleculeDrug	P14416	D(2) dopamine receptor	DRD2	ENSG00000149295
DB00477	Chlorpromazine	SmallMoleculeDrug	P21728	D(1A) dopamine receptor	DRD1	ENSG00000184845
DB00477	Chlorpromazine	SmallMoleculeDrug	P08908	5-hydroxytryptamine receptor 1A	HTR1A	ENSG00000178394
DB00477	Chlorpromazine	SmallMoleculeDrug	P28223	5-hydroxytryptamine receptor 2A	HTR2A	ENSG00000102468
DB00477	Chlorpromazine	SmallMoleculeDrug	P35348	Alpha-1A adrenergic receptor	ADRA1A	ENSG00000120907
DB00477	Chlorpromazine	SmallMoleculeDrug	P35368	Alpha-1B adrenergic receptor	ADRA1B	ENSG00000170214
DB00477	Chlorpromazine	SmallMoleculeDrug	Q12809	Potassium voltage-gated channel subfamily H member 2	KCNH2	ENSG00000055118
DB00477	Chlorpromazine	SmallMoleculeDrug	P21728	D(1A) dopamine receptor	DRD1	ENSG00000184845
DB00477	Chlorpromazine	SmallMoleculeDrug	P21918	D(1B) dopamine receptor	DRD5	ENSG00000169676
DB00477	Chlorpromazine	SmallMoleculeDrug	P21918	D(1B) dopamine receptor	DRD5	ENSG00000169676
DB00477	Chlorpromazine	SmallMoleculeDrug	P28223	5-hydroxytryptamine receptor 2A	HTR2A	ENSG00000102468
DB00477	Chlorpromazine	SmallMoleculeDrug	P41595	5-hydroxytryptamine receptor 2B	HTR2B	ENSG00000135914
DB00477	Chlorpromazine	SmallMoleculeDrug	P35348	Alpha-1A adrenergic receptor	ADRA1A	ENSG00000120907
DB00477	Chlorpromazine	SmallMoleculeDrug	P35368	Alpha-1B adrenergic receptor	ADRA1B	ENSG00000170214
DB00477	Chlorpromazine	SmallMoleculeDrug	P18825	Alpha-2C adrenergic receptor	ADRA2C	ENSG00000184160
DB00477	Chlorpromazine	SmallMoleculeDrug	P11229	Muscarinic acetylcholine receptor M1	CHRM1	ENSG00000168539
DB00477	Chlorpromazine	SmallMoleculeDrug	P20309	Muscarinic acetylcholine receptor M3	CHRM3	ENSG00000133019
DB00477	Chlorpromazine	SmallMoleculeDrug	P17405	Sphingomyelin phosphodiesterase	SMPD1	ENSG00000166311
DB00477	Chlorpromazine	SmallMoleculeDrug	P0DP23	Calmodulin	CALM1	ENSG00000198668
DB00477	Chlorpromazine	SmallMoleculeDrug	P19652	Alpha-1-acid glycoprotein 2	ORM2	ENSG00000228278
DB00480	Lenalidomide	SmallMoleculeDrug	Q96SW2	Protein cereblon	CRBN	ENSG00000113851
DB00480	Lenalidomide	SmallMoleculeDrug	P33151	Cadherin-5	CDH5	ENSG00000179776
DB00480	Lenalidomide	SmallMoleculeDrug	P35354	Prostaglandin G/H synthase 2	PTGS2	ENSG00000073756
DB00481	Raloxifene	SmallMoleculeDrug	P03372	Estrogen receptor	ESR1	ENSG00000091831
DB00481	Raloxifene	SmallMoleculeDrug	Q92731	Estrogen receptor beta	ESR2	ENSG00000140009
DB00481	Raloxifene	SmallMoleculeDrug	P50453	Serpin B9	SERPINB9	ENSG00000170542
DB00481	Raloxifene	SmallMoleculeDrug	P04155	Trefoil factor 1	TFF1	ENSG00000160182
DB00482	Celecoxib	SmallMoleculeDrug	P35354	Prostaglandin G/H synthase 2	PTGS2	ENSG00000073756
DB00482	Celecoxib	SmallMoleculeDrug	O15530	3-phosphoinositide-dependent protein kinase 1	PDPK1	ENSG00000140992
DB00482	Celecoxib	SmallMoleculeDrug	P00918	Carbonic anhydrase 2	CA2	ENSG00000104267
DB00482	Celecoxib	SmallMoleculeDrug	Q9UNQ0	ATP-binding cassette sub-family G member 2	ABCG2	ENSG00000118777
DB00482	Celecoxib	SmallMoleculeDrug	P08183	Multidrug resistance protein 1	ABCB1	ENSG00000085563
DB00483	Gallamine Triethiodide	SmallMoleculeDrug	Q15822	Neuronal acetylcholine receptor subunit alpha-2	CHRNA2	ENSG00000120903
DB00483	Gallamine Triethiodide	SmallMoleculeDrug	P11229	Muscarinic acetylcholine receptor M1	CHRM1	ENSG00000168539
DB00484	Brimonidine	SmallMoleculeDrug	P18825	Alpha-2C adrenergic receptor	ADRA2C	ENSG00000184160
DB00489	Sotalol	SmallMoleculeDrug	Q12809	Potassium voltage-gated channel subfamily H member 2	KCNH2	ENSG00000055118
DB00489	Sotalol	SmallMoleculeDrug	P07550	Beta-2 adrenergic receptor	ADRB2	ENSG00000169252
DB00491	Miglitol	SmallMoleculeDrug	O43451	Maltase-glucoamylase, intestinal	MGAM	ENSG00000257335
DB00491	Miglitol	SmallMoleculeDrug	P10253	Lysosomal alpha-glucosidase	GAA	ENSG00000171298
DB00491	Miglitol	SmallMoleculeDrug	Q14697	Neutral alpha-glucosidase AB	GANAB	ENSG00000089597
DB00491	Miglitol	SmallMoleculeDrug	Q8TET4	Neutral alpha-glucosidase C	GANC	ENSG00000214013
DB00493	Cefotaxime	SmallMoleculeDrug	P02768	Serum albumin	ALB	ENSG00000163631
DB00493	Cefotaxime	SmallMoleculeDrug	Q16348	Solute carrier family 15 member 2	SLC15A2	ENSG00000163406
DB00495	Zidovudine	SmallMoleculeDrug	O14746	Telomerase reverse transcriptase	TERT	ENSG00000164362
DB00498	Phenindione	SmallMoleculeDrug	Q9BQB6	Vitamin K epoxide reductase complex subunit 1	VKORC1	ENSG00000167397
DB00499	Flutamide	SmallMoleculeDrug	P10275	Androgen receptor	AR	ENSG00000169083
DB00499	Flutamide	SmallMoleculeDrug	P35869	Aryl hydrocarbon receptor	AHR	ENSG00000106546
DB00499	Flutamide	SmallMoleculeDrug	O75469	Nuclear receptor subfamily 1 group I member 2	NR1I2	ENSG00000144852
DB00502	Haloperidol	SmallMoleculeDrug	P21728	D(1A) dopamine receptor	DRD1	ENSG00000184845
DB00502	Haloperidol	SmallMoleculeDrug	Q13224	Glutamate receptor ionotropic, NMDA 2B	GRIN2B	ENSG00000273079
DB00502	Haloperidol	SmallMoleculeDrug	P14416	D(2) dopamine receptor	DRD2	ENSG00000149295
DB00502	Haloperidol	SmallMoleculeDrug	P28223	5-hydroxytryptamine receptor 2A	HTR2A	ENSG00000102468
DB00502	Haloperidol	SmallMoleculeDrug	Q05940	Synaptic vesicular amine transporter	SLC18A2	ENSG00000165646
DB00504	Levallorphan	SmallMoleculeDrug	P35372	Mu-type opioid receptor	OPRM1	ENSG00000112038
DB00508	Triflupromazine	SmallMoleculeDrug	P21728	D(1A) dopamine receptor	DRD1	ENSG00000184845
DB00508	Triflupromazine	SmallMoleculeDrug	P14416	D(2) dopamine receptor	DRD2	ENSG00000149295
DB00508	Triflupromazine	SmallMoleculeDrug	P41595	5-hydroxytryptamine receptor 2B	HTR2B	ENSG00000135914
DB00508	Triflupromazine	SmallMoleculeDrug	P11229	Muscarinic acetylcholine receptor M1	CHRM1	ENSG00000168539
DB00509	Dextrothyroxine	SmallMoleculeDrug	P10827	Thyroid hormone receptor alpha	THRA	ENSG00000126351
DB00509	Dextrothyroxine	SmallMoleculeDrug	P10828	Thyroid hormone receptor beta	THRB	ENSG00000151090
DB00513	Aminocaproic Acid	SmallMoleculeDrug	P00747	Plasminogen	PLG	ENSG00000122194
DB00513	Aminocaproic Acid	SmallMoleculeDrug	P00750	Tissue-type plasminogen activator	PLAT	ENSG00000104368
DB00514	Dextromethorphan	SmallMoleculeDrug	Q99720	Sigma non-opioid intracellular receptor 1	SIGMAR1	ENSG00000147955
DB00514	Dextromethorphan	SmallMoleculeDrug	Q5T1J1	HCG20471, isoform CRA_c	SIGMAR1	ENSG00000147955
DB00514	Dextromethorphan	SmallMoleculeDrug	Q8TCU5	Glutamate receptor ionotropic, NMDA 3A	GRIN3A	ENSG00000198785
DB00514	Dextromethorphan	SmallMoleculeDrug	Q15822	Neuronal acetylcholine receptor subunit alpha-2	CHRNA2	ENSG00000120903
DB00514	Dextromethorphan	SmallMoleculeDrug	P31645	Sodium-dependent serotonin transporter	SLC6A4	ENSG00000108576
DB00514	Dextromethorphan	SmallMoleculeDrug	O00264	Membrane-associated progesterone receptor component 1	PGRMC1	ENSG00000101856
DB00514	Dextromethorphan	SmallMoleculeDrug	P32297	Neuronal acetylcholine receptor subunit alpha-3	CHRNA3	ENSG00000080644
DB00514	Dextromethorphan	SmallMoleculeDrug	P43681	Neuronal acetylcholine receptor subunit alpha-4	CHRNA4	ENSG00000101204
DB00514	Dextromethorphan	SmallMoleculeDrug	P30926	Neuronal acetylcholine receptor subunit beta-4	CHRNB4	ENSG00000117971
DB00514	Dextromethorphan	SmallMoleculeDrug	P17787	Neuronal acetylcholine receptor subunit beta-2	CHRNB2	ENSG00000160716
DB00514	Dextromethorphan	SmallMoleculeDrug	P36544	Neuronal acetylcholine receptor subunit alpha-7	CHRNA7	ENSG00000175344
DB00514	Dextromethorphan	SmallMoleculeDrug	P35372	Mu-type opioid receptor	OPRM1	ENSG00000112038
DB00514	Dextromethorphan	SmallMoleculeDrug	P41143	Delta-type opioid receptor	OPRD1	ENSG00000116329
DB00514	Dextromethorphan	SmallMoleculeDrug	P41145	Kappa-type opioid receptor	OPRK1	ENSG00000082556
DB00514	Dextromethorphan	SmallMoleculeDrug	P04839	Cytochrome b-245 heavy chain	CYBB	ENSG00000165168
DB00514	Dextromethorphan	SmallMoleculeDrug	P13498	Cytochrome b-245 light chain	CYBA	ENSG00000051523
DB00514	Dextromethorphan	SmallMoleculeDrug	P14598	Neutrophil cytosol factor 1	NCF1	ENSG00000158517
DB00514	Dextromethorphan	SmallMoleculeDrug	P19878	Neutrophil cytosol factor 2	NCF2	ENSG00000116701
DB00514	Dextromethorphan	SmallMoleculeDrug	Q15080	Neutrophil cytosol factor 4	NCF4	ENSG00000100365
DB00514	Dextromethorphan	SmallMoleculeDrug	P63000	Ras-related C3 botulinum toxin substrate 1	RAC1	ENSG00000136238
DB00514	Dextromethorphan	SmallMoleculeDrug	P15153	Ras-related C3 botulinum toxin substrate 2	RAC2	ENSG00000128340
DB00515	Cisplatin	SmallMoleculeDrug	P29372	DNA-3-methyladenine glycosylase	MPG	ENSG00000103152
DB00515	Cisplatin	SmallMoleculeDrug	P01023	Alpha-2-macroglobulin	A2M	ENSG00000175899
DB00515	Cisplatin	SmallMoleculeDrug	P02787	Serotransferrin	TF	ENSG00000091513
DB00515	Cisplatin	SmallMoleculeDrug	O00244	Copper transport protein ATOX1	ATOX1	ENSG00000177556
DB00518	Albendazole	SmallMoleculeDrug	Q71U36	Tubulin alpha-1A chain	TUBA1A	ENSG00000167552
DB00518	Albendazole	SmallMoleculeDrug	P68371	Tubulin beta-4B chain	TUBB4B	ENSG00000188229
DB00523	Alitretinoin	SmallMoleculeDrug	P10276	Retinoic acid receptor alpha	RARA	ENSG00000131759
DB00523	Alitretinoin	SmallMoleculeDrug	P19793	Retinoic acid receptor RXR-alpha	RXRA	ENSG00000186350
DB00523	Alitretinoin	SmallMoleculeDrug	P13631	Retinoic acid receptor gamma	RARG	ENSG00000172819
DB00523	Alitretinoin	SmallMoleculeDrug	P48443	Retinoic acid receptor RXR-gamma	RXRG	ENSG00000143171
DB00523	Alitretinoin	SmallMoleculeDrug	P17936	Insulin-like growth factor-binding protein 3	IGFBP3	ENSG00000146674
DB00527	Cinchocaine	SmallMoleculeDrug	Q14524	Sodium channel protein type 5 subunit alpha	SCN5A	ENSG00000183873
DB00527	Cinchocaine	SmallMoleculeDrug	P0DP23	Calmodulin	CALM1	ENSG00000198668
DB00530	Erlotinib	SmallMoleculeDrug	P00533	Epidermal growth factor receptor	EGFR	ENSG00000146648
DB00530	Erlotinib	SmallMoleculeDrug	O75469	Nuclear receptor subfamily 1 group I member 2	NR1I2	ENSG00000144852
DB00532	Mephenytoin	SmallMoleculeDrug	Q14524	Sodium channel protein type 5 subunit alpha	SCN5A	ENSG00000183873
DB00532	Mephenytoin	SmallMoleculeDrug	O75469	Nuclear receptor subfamily 1 group I member 2	NR1I2	ENSG00000144852
DB00533	Rofecoxib	SmallMoleculeDrug	P35354	Prostaglandin G/H synthase 2	PTGS2	ENSG00000073756
DB00533	Rofecoxib	SmallMoleculeDrug	P15502	Elastin	ELN	ENSG00000049540
DB00534	Chlormerodrin	SmallMoleculeDrug	P51649	Succinate-semialdehyde dehydrogenase, mitochondrial	ALDH5A1	ENSG00000112294
DB00535	Cefdinir	SmallMoleculeDrug	P05164	Myeloperoxidase	MPO	ENSG00000005381
DB00536	Guanidine	SmallMoleculeDrug	P05091	Aldehyde dehydrogenase, mitochondrial	ALDH2	ENSG00000111275
DB00536	Guanidine	SmallMoleculeDrug	Q14353	Guanidinoacetate N-methyltransferase	GAMT	ENSG00000130005
DB00536	Guanidine	SmallMoleculeDrug	P78352	Disks large homolog 4	DLG4	ENSG00000132535
DB00537	Ciprofloxacin	SmallMoleculeDrug	P11388	DNA topoisomerase 2-alpha	TOP2A	ENSG00000131747
DB00537	Ciprofloxacin	SmallMoleculeDrug	Q12809	Potassium voltage-gated channel subfamily H member 2	KCNH2	ENSG00000055118
DB00539	Toremifene	SmallMoleculeDrug	P03372	Estrogen receptor	ESR1	ENSG00000091831
DB00540	Nortriptyline	SmallMoleculeDrug	P31645	Sodium-dependent serotonin transporter	SLC6A4	ENSG00000108576
DB00540	Nortriptyline	SmallMoleculeDrug	P28223	5-hydroxytryptamine receptor 2A	HTR2A	ENSG00000102468
DB00540	Nortriptyline	SmallMoleculeDrug	P08908	5-hydroxytryptamine receptor 1A	HTR1A	ENSG00000178394
DB00540	Nortriptyline	SmallMoleculeDrug	P35348	Alpha-1A adrenergic receptor	ADRA1A	ENSG00000120907
DB00540	Nortriptyline	SmallMoleculeDrug	P11229	Muscarinic acetylcholine receptor M1	CHRM1	ENSG00000168539
DB00540	Nortriptyline	SmallMoleculeDrug	P20309	Muscarinic acetylcholine receptor M3	CHRM3	ENSG00000133019
DB00540	Nortriptyline	SmallMoleculeDrug	P08173	Muscarinic acetylcholine receptor M4	CHRM4	ENSG00000180720
DB00540	Nortriptyline	SmallMoleculeDrug	P35368	Alpha-1B adrenergic receptor	ADRA1B	ENSG00000170214
DB00540	Nortriptyline	SmallMoleculeDrug	P18825	Alpha-2C adrenergic receptor	ADRA2C	ENSG00000184160
DB00540	Nortriptyline	SmallMoleculeDrug	P07550	Beta-2 adrenergic receptor	ADRB2	ENSG00000169252
DB00540	Nortriptyline	SmallMoleculeDrug	P14416	D(2) dopamine receptor	DRD2	ENSG00000149295
DB00540	Nortriptyline	SmallMoleculeDrug	O00264	Membrane-associated progesterone receptor component 1	PGRMC1	ENSG00000101856
DB00540	Nortriptyline	SmallMoleculeDrug	Q99720	Sigma non-opioid intracellular receptor 1	SIGMAR1	ENSG00000147955
DB00541	Vincristine	SmallMoleculeDrug	P68366	Tubulin alpha-4A chain	TUBA4A	ENSG00000127824
DB00543	Amoxapine	SmallMoleculeDrug	P31645	Sodium-dependent serotonin transporter	SLC6A4	ENSG00000108576
DB00543	Amoxapine	SmallMoleculeDrug	P14416	D(2) dopamine receptor	DRD2	ENSG00000149295
DB00543	Amoxapine	SmallMoleculeDrug	P21728	D(1A) dopamine receptor	DRD1	ENSG00000184845
DB00543	Amoxapine	SmallMoleculeDrug	P35348	Alpha-1A adrenergic receptor	ADRA1A	ENSG00000120907
DB00543	Amoxapine	SmallMoleculeDrug	P11229	Muscarinic acetylcholine receptor M1	CHRM1	ENSG00000168539
DB00543	Amoxapine	SmallMoleculeDrug	P14867	Gamma-aminobutyric acid receptor subunit alpha-1	GABRA1	ENSG00000022355
DB00543	Amoxapine	SmallMoleculeDrug	P28223	5-hydroxytryptamine receptor 2A	HTR2A	ENSG00000102468
DB00543	Amoxapine	SmallMoleculeDrug	P35348	Alpha-1A adrenergic receptor	ADRA1A	ENSG00000120907
DB00543	Amoxapine	SmallMoleculeDrug	P35368	Alpha-1B adrenergic receptor	ADRA1B	ENSG00000170214
DB00543	Amoxapine	SmallMoleculeDrug	P11229	Muscarinic acetylcholine receptor M1	CHRM1	ENSG00000168539
DB00543	Amoxapine	SmallMoleculeDrug	P20309	Muscarinic acetylcholine receptor M3	CHRM3	ENSG00000133019
DB00543	Amoxapine	SmallMoleculeDrug	P08173	Muscarinic acetylcholine receptor M4	CHRM4	ENSG00000180720
DB00543	Amoxapine	SmallMoleculeDrug	P41595	5-hydroxytryptamine receptor 2B	HTR2B	ENSG00000135914
DB00543	Amoxapine	SmallMoleculeDrug	P08908	5-hydroxytryptamine receptor 1A	HTR1A	ENSG00000178394
DB00543	Amoxapine	SmallMoleculeDrug	P28222	5-hydroxytryptamine receptor 1B	HTR1B	ENSG00000135312
DB00543	Amoxapine	SmallMoleculeDrug	P18825	Alpha-2C adrenergic receptor	ADRA2C	ENSG00000184160
DB00543	Amoxapine	SmallMoleculeDrug	P14867	Gamma-aminobutyric acid receptor subunit alpha-1	GABRA1	ENSG00000022355
DB00543	Amoxapine	SmallMoleculeDrug	P47869	Gamma-aminobutyric acid receptor subunit alpha-2	GABRA2	ENSG00000151834
DB00543	Amoxapine	SmallMoleculeDrug	P34903	Gamma-aminobutyric acid receptor subunit alpha-3	GABRA3	ENSG00000011677
DB00543	Amoxapine	SmallMoleculeDrug	P48169	Gamma-aminobutyric acid receptor subunit alpha-4	GABRA4	ENSG00000109158
DB00543	Amoxapine	SmallMoleculeDrug	P31644	Gamma-aminobutyric acid receptor subunit alpha-5	GABRA5	ENSG00000186297
DB00543	Amoxapine	SmallMoleculeDrug	Q16445	Gamma-aminobutyric acid receptor subunit alpha-6	GABRA6	ENSG00000145863
DB00543	Amoxapine	SmallMoleculeDrug	P18505	Gamma-aminobutyric acid receptor subunit beta-1	GABRB1	ENSG00000163288
DB00543	Amoxapine	SmallMoleculeDrug	P47870	Gamma-aminobutyric acid receptor subunit beta-2	GABRB2	ENSG00000145864
DB00543	Amoxapine	SmallMoleculeDrug	P28472	Gamma-aminobutyric acid receptor subunit beta-3	GABRB3	ENSG00000166206
DB00543	Amoxapine	SmallMoleculeDrug	O14764	Gamma-aminobutyric acid receptor subunit delta	GABRD	ENSG00000187730
DB00543	Amoxapine	SmallMoleculeDrug	Q8N1C3	Gamma-aminobutyric acid receptor subunit gamma-1	GABRG1	ENSG00000163285
DB00543	Amoxapine	SmallMoleculeDrug	P18507	Gamma-aminobutyric acid receptor subunit gamma-2	GABRG2	ENSG00000113327
DB00543	Amoxapine	SmallMoleculeDrug	Q99928	Gamma-aminobutyric acid receptor subunit gamma-3	GABRG3	ENSG00000182256
DB00545	Pyridostigmine	SmallMoleculeDrug	P02768	Serum albumin	ALB	ENSG00000163631
DB00548	Azelaic acid	SmallMoleculeDrug	P51857	3-oxo-5-beta-steroid 4-dehydrogenase	AKR1D1	ENSG00000122787
DB00548	Azelaic acid	SmallMoleculeDrug	P14679	Tyrosinase	TYR	ENSG00000077498
DB00552	Pentostatin	SmallMoleculeDrug	P00813	Adenosine deaminase	ADA	ENSG00000196839
DB00555	Lamotrigine	SmallMoleculeDrug	Q99250	Sodium channel protein type 2 subunit alpha	SCN2A	ENSG00000136531
DB00555	Lamotrigine	SmallMoleculeDrug	P30542	Adenosine receptor A1	ADORA1	ENSG00000163485
DB00555	Lamotrigine	SmallMoleculeDrug	P29274	Adenosine receptor A2a	ADORA2A	ENSG00000128271
DB00555	Lamotrigine	SmallMoleculeDrug	P35348	Alpha-1A adrenergic receptor	ADRA1A	ENSG00000120907
DB00555	Lamotrigine	SmallMoleculeDrug	P21728	D(1A) dopamine receptor	DRD1	ENSG00000184845
DB00555	Lamotrigine	SmallMoleculeDrug	P21918	D(1B) dopamine receptor	DRD5	ENSG00000169676
DB00555	Lamotrigine	SmallMoleculeDrug	P14416	D(2) dopamine receptor	DRD2	ENSG00000149295
DB00555	Lamotrigine	SmallMoleculeDrug	P14867	Gamma-aminobutyric acid receptor subunit alpha-1	GABRA1	ENSG00000022355
DB00555	Lamotrigine	SmallMoleculeDrug	P47869	Gamma-aminobutyric acid receptor subunit alpha-2	GABRA2	ENSG00000151834
DB00555	Lamotrigine	SmallMoleculeDrug	P34903	Gamma-aminobutyric acid receptor subunit alpha-3	GABRA3	ENSG00000011677
DB00555	Lamotrigine	SmallMoleculeDrug	P48169	Gamma-aminobutyric acid receptor subunit alpha-4	GABRA4	ENSG00000109158
DB00555	Lamotrigine	SmallMoleculeDrug	P31644	Gamma-aminobutyric acid receptor subunit alpha-5	GABRA5	ENSG00000186297
DB00555	Lamotrigine	SmallMoleculeDrug	Q16445	Gamma-aminobutyric acid receptor subunit alpha-6	GABRA6	ENSG00000145863
DB00555	Lamotrigine	SmallMoleculeDrug	P18505	Gamma-aminobutyric acid receptor subunit beta-1	GABRB1	ENSG00000163288
DB00555	Lamotrigine	SmallMoleculeDrug	P47870	Gamma-aminobutyric acid receptor subunit beta-2	GABRB2	ENSG00000145864
DB00555	Lamotrigine	SmallMoleculeDrug	P28472	Gamma-aminobutyric acid receptor subunit beta-3	GABRB3	ENSG00000166206
DB00555	Lamotrigine	SmallMoleculeDrug	O14764	Gamma-aminobutyric acid receptor subunit delta	GABRD	ENSG00000187730
DB00555	Lamotrigine	SmallMoleculeDrug	Q8N1C3	Gamma-aminobutyric acid receptor subunit gamma-1	GABRG1	ENSG00000163285
DB00555	Lamotrigine	SmallMoleculeDrug	P18507	Gamma-aminobutyric acid receptor subunit gamma-2	GABRG2	ENSG00000113327
DB00555	Lamotrigine	SmallMoleculeDrug	Q99928	Gamma-aminobutyric acid receptor subunit gamma-3	GABRG3	ENSG00000182256
DB00555	Lamotrigine	SmallMoleculeDrug	P14867	Gamma-aminobutyric acid receptor subunit alpha-1	GABRA1	ENSG00000022355
DB00555	Lamotrigine	SmallMoleculeDrug	P47869	Gamma-aminobutyric acid receptor subunit alpha-2	GABRA2	ENSG00000151834
DB00555	Lamotrigine	SmallMoleculeDrug	P34903	Gamma-aminobutyric acid receptor subunit alpha-3	GABRA3	ENSG00000011677
DB00555	Lamotrigine	SmallMoleculeDrug	P48169	Gamma-aminobutyric acid receptor subunit alpha-4	GABRA4	ENSG00000109158
DB00555	Lamotrigine	SmallMoleculeDrug	P31644	Gamma-aminobutyric acid receptor subunit alpha-5	GABRA5	ENSG00000186297
DB00555	Lamotrigine	SmallMoleculeDrug	Q16445	Gamma-aminobutyric acid receptor subunit alpha-6	GABRA6	ENSG00000145863
DB00555	Lamotrigine	SmallMoleculeDrug	Q8N1C3	Gamma-aminobutyric acid receptor subunit gamma-1	GABRG1	ENSG00000163285
DB00555	Lamotrigine	SmallMoleculeDrug	P18507	Gamma-aminobutyric acid receptor subunit gamma-2	GABRG2	ENSG00000113327
DB00555	Lamotrigine	SmallMoleculeDrug	Q99928	Gamma-aminobutyric acid receptor subunit gamma-3	GABRG3	ENSG00000182256
DB00555	Lamotrigine	SmallMoleculeDrug	P41145	Kappa-type opioid receptor	OPRK1	ENSG00000082556
DB00555	Lamotrigine	SmallMoleculeDrug	P11229	Muscarinic acetylcholine receptor M1	CHRM1	ENSG00000168539
DB00555	Lamotrigine	SmallMoleculeDrug	P20309	Muscarinic acetylcholine receptor M3	CHRM3	ENSG00000133019
DB00555	Lamotrigine	SmallMoleculeDrug	P08173	Muscarinic acetylcholine receptor M4	CHRM4	ENSG00000180720
DB00555	Lamotrigine	SmallMoleculeDrug	P28223	5-hydroxytryptamine receptor 2A	HTR2A	ENSG00000102468
DB00559	Bosentan	SmallMoleculeDrug	P24530	Endothelin B receptor	EDNRB	ENSG00000136160
DB00562	Benzthiazide	SmallMoleculeDrug	P00915	Carbonic anhydrase 1	CA1	ENSG00000133742
DB00562	Benzthiazide	SmallMoleculeDrug	P00918	Carbonic anhydrase 2	CA2	ENSG00000104267
DB00562	Benzthiazide	SmallMoleculeDrug	P22748	Carbonic anhydrase 4	CA4	ENSG00000167434
DB00562	Benzthiazide	SmallMoleculeDrug	Q16790	Carbonic anhydrase 9	CA9	ENSG00000107159
DB00564	Carbamazepine	SmallMoleculeDrug	Q14524	Sodium channel protein type 5 subunit alpha	SCN5A	ENSG00000183873
DB00564	Carbamazepine	SmallMoleculeDrug	P43681	Neuronal acetylcholine receptor subunit alpha-4	CHRNA4	ENSG00000101204
DB00564	Carbamazepine	SmallMoleculeDrug	P17787	Neuronal acetylcholine receptor subunit beta-2	CHRNB2	ENSG00000160716
DB00564	Carbamazepine	SmallMoleculeDrug	O75469	Nuclear receptor subfamily 1 group I member 2	NR1I2	ENSG00000144852
DB00568	Cinnarizine	SmallMoleculeDrug	Q01668	Voltage-dependent L-type calcium channel subunit alpha-1D	CACNA1D	ENSG00000157388
DB00568	Cinnarizine	SmallMoleculeDrug	O60840	Voltage-dependent L-type calcium channel subunit alpha-1F	CACNA1F	ENSG00000102001
DB00568	Cinnarizine	SmallMoleculeDrug	Q13698	Voltage-dependent L-type calcium channel subunit alpha-1S	CACNA1S	ENSG00000081248
DB00568	Cinnarizine	SmallMoleculeDrug	P14416	D(2) dopamine receptor	DRD2	ENSG00000149295
DB00568	Cinnarizine	SmallMoleculeDrug	P21728	D(1A) dopamine receptor	DRD1	ENSG00000184845
DB00568	Cinnarizine	SmallMoleculeDrug	P21918	D(1B) dopamine receptor	DRD5	ENSG00000169676
DB00568	Cinnarizine	SmallMoleculeDrug	P11229	Muscarinic acetylcholine receptor M1	CHRM1	ENSG00000168539
DB00568	Cinnarizine	SmallMoleculeDrug	P20309	Muscarinic acetylcholine receptor M3	CHRM3	ENSG00000133019
DB00568	Cinnarizine	SmallMoleculeDrug	P08173	Muscarinic acetylcholine receptor M4	CHRM4	ENSG00000180720
DB00569	Fondaparinux	SmallMoleculeDrug	P01008	Antithrombin-III	SERPINC1	ENSG00000117601
DB00569	Fondaparinux	SmallMoleculeDrug	P00742	Coagulation factor X	F10	ENSG00000126218
DB00570	Vinblastine	SmallMoleculeDrug	Q71U36	Tubulin alpha-1A chain	TUBA1A	ENSG00000167552
DB00570	Vinblastine	SmallMoleculeDrug	Q9UJT1	Tubulin delta chain	TUBD1	ENSG00000108423
DB00570	Vinblastine	SmallMoleculeDrug	P23258	Tubulin gamma-1 chain	TUBG1	ENSG00000131462
DB00570	Vinblastine	SmallMoleculeDrug	Q9UJT0	Tubulin epsilon chain	TUBE1	ENSG00000074935
DB00570	Vinblastine	SmallMoleculeDrug	P05412	Transcription factor AP-1	JUN	ENSG00000177606
DB00571	Propranolol	SmallMoleculeDrug	P07550	Beta-2 adrenergic receptor	ADRB2	ENSG00000169252
DB00571	Propranolol	SmallMoleculeDrug	P08908	5-hydroxytryptamine receptor 1A	HTR1A	ENSG00000178394
DB00571	Propranolol	SmallMoleculeDrug	P28222	5-hydroxytryptamine receptor 1B	HTR1B	ENSG00000135312
DB00572	Atropine	SmallMoleculeDrug	P11229	Muscarinic acetylcholine receptor M1	CHRM1	ENSG00000168539
DB00572	Atropine	SmallMoleculeDrug	P20309	Muscarinic acetylcholine receptor M3	CHRM3	ENSG00000133019
DB00572	Atropine	SmallMoleculeDrug	P08173	Muscarinic acetylcholine receptor M4	CHRM4	ENSG00000180720
DB00572	Atropine	SmallMoleculeDrug	P23415	Glycine receptor subunit alpha-1	GLRA1	ENSG00000145888
DB00572	Atropine	SmallMoleculeDrug	P43681	Neuronal acetylcholine receptor subunit alpha-4	CHRNA4	ENSG00000101204
DB00572	Atropine	SmallMoleculeDrug	P17787	Neuronal acetylcholine receptor subunit beta-2	CHRNB2	ENSG00000160716
DB00573	Fenoprofen	SmallMoleculeDrug	P23219	Prostaglandin G/H synthase 1	PTGS1	ENSG00000095303
DB00573	Fenoprofen	SmallMoleculeDrug	P35354	Prostaglandin G/H synthase 2	PTGS2	ENSG00000073756
DB00573	Fenoprofen	SmallMoleculeDrug	Q07869	Peroxisome proliferator-activated receptor alpha	PPARA	ENSG00000186951
DB00573	Fenoprofen	SmallMoleculeDrug	P37231	Peroxisome proliferator-activated receptor gamma	PPARG	ENSG00000132170
DB00574	Fenfluramine	SmallMoleculeDrug	P31645	Sodium-dependent serotonin transporter	SLC6A4	ENSG00000108576
DB00574	Fenfluramine	SmallMoleculeDrug	P41595	5-hydroxytryptamine receptor 2B	HTR2B	ENSG00000135914
DB00574	Fenfluramine	SmallMoleculeDrug	P28223	5-hydroxytryptamine receptor 2A	HTR2A	ENSG00000102468
DB00575	Clonidine	SmallMoleculeDrug	P18825	Alpha-2C adrenergic receptor	ADRA2C	ENSG00000184160
DB00575	Clonidine	SmallMoleculeDrug	P35348	Alpha-1A adrenergic receptor	ADRA1A	ENSG00000120907
DB00575	Clonidine	SmallMoleculeDrug	P35368	Alpha-1B adrenergic receptor	ADRA1B	ENSG00000170214
DB00579	Mazindol	SmallMoleculeDrug	P31645	Sodium-dependent serotonin transporter	SLC6A4	ENSG00000108576
DB00579	Mazindol	SmallMoleculeDrug	Q05940	Synaptic vesicular amine transporter	SLC18A2	ENSG00000165646
DB00580	Valdecoxib	SmallMoleculeDrug	P35354	Prostaglandin G/H synthase 2	PTGS2	ENSG00000073756
DB00580	Valdecoxib	SmallMoleculeDrug	P00918	Carbonic anhydrase 2	CA2	ENSG00000104267
DB00583	Levocarnitine	SmallMoleculeDrug	Q8N8R3	Mitochondrial basic amino acids transporter	SLC25A29	ENSG00000197119
DB00583	Levocarnitine	SmallMoleculeDrug	O76082	Solute carrier family 22 member 5	SLC22A5	ENSG00000197375
DB00583	Levocarnitine	SmallMoleculeDrug	P23786	Carnitine O-palmitoyltransferase 2, mitochondrial	CPT2	ENSG00000157184
DB00583	Levocarnitine	SmallMoleculeDrug	Q9UKG9	Peroxisomal carnitine O-octanoyltransferase	CROT	ENSG00000005469
DB00583	Levocarnitine	SmallMoleculeDrug	P50416	Carnitine O-palmitoyltransferase 1, liver isoform	CPT1A	ENSG00000110090
DB00583	Levocarnitine	SmallMoleculeDrug	P43155	Carnitine O-acetyltransferase	CRAT	ENSG00000095321
DB00583	Levocarnitine	SmallMoleculeDrug	O43772	Mitochondrial carnitine/acylcarnitine carrier protein	SLC25A20	ENSG00000178537
DB00583	Levocarnitine	SmallMoleculeDrug	P47989	Xanthine dehydrogenase/oxidase	XDH	ENSG00000158125
DB00583	Levocarnitine	SmallMoleculeDrug	P23141	Liver carboxylesterase 1	CES1	ENSG00000198848
DB00583	Levocarnitine	SmallMoleculeDrug	P05164	Myeloperoxidase	MPO	ENSG00000005381
DB00586	Diclofenac	SmallMoleculeDrug	P35354	Prostaglandin G/H synthase 2	PTGS2	ENSG00000073756
DB00586	Diclofenac	SmallMoleculeDrug	P23219	Prostaglandin G/H synthase 1	PTGS1	ENSG00000095303
DB00586	Diclofenac	SmallMoleculeDrug	P78348	Acid-sensing ion channel 1	ASIC1	ENSG00000110881
DB00586	Diclofenac	SmallMoleculeDrug	O43526	Potassium voltage-gated channel subfamily KQT member 2	KCNQ2	ENSG00000075043
DB00586	Diclofenac	SmallMoleculeDrug	O43525	Potassium voltage-gated channel subfamily KQT member 3	KCNQ3	ENSG00000184156
DB00586	Diclofenac	SmallMoleculeDrug	P14555	Phospholipase A2, membrane associated	PLA2G2A	ENSG00000188257
DB00588	Fluticasone propionate	SmallMoleculeDrug	P04150	Glucocorticoid receptor	NR3C1	ENSG00000113580
DB00588	Fluticasone propionate	SmallMoleculeDrug	P06401	Progesterone receptor	PGR	ENSG00000082175
DB00588	Fluticasone propionate	SmallMoleculeDrug	P47712	Cytosolic phospholipase A2	PLA2G4A	ENSG00000116711
DB00588	Fluticasone propionate	SmallMoleculeDrug	P08235	Mineralocorticoid receptor	NR3C2	ENSG00000151623
DB00589	Lisuride	SmallMoleculeDrug	P14416	D(2) dopamine receptor	DRD2	ENSG00000149295
DB00589	Lisuride	SmallMoleculeDrug	P21728	D(1A) dopamine receptor	DRD1	ENSG00000184845
DB00589	Lisuride	SmallMoleculeDrug	P21918	D(1B) dopamine receptor	DRD5	ENSG00000169676
DB00589	Lisuride	SmallMoleculeDrug	P08908	5-hydroxytryptamine receptor 1A	HTR1A	ENSG00000178394
DB00589	Lisuride	SmallMoleculeDrug	P28221	5-hydroxytryptamine receptor 1D	HTR1D	ENSG00000179546
DB00589	Lisuride	SmallMoleculeDrug	P41595	5-hydroxytryptamine receptor 2B	HTR2B	ENSG00000135914
DB00589	Lisuride	SmallMoleculeDrug	P28223	5-hydroxytryptamine receptor 2A	HTR2A	ENSG00000102468
DB00589	Lisuride	SmallMoleculeDrug	P28222	5-hydroxytryptamine receptor 1B	HTR1B	ENSG00000135312
DB00589	Lisuride	SmallMoleculeDrug	P18825	Alpha-2C adrenergic receptor	ADRA2C	ENSG00000184160
DB00590	Doxazosin	SmallMoleculeDrug	P35348	Alpha-1A adrenergic receptor	ADRA1A	ENSG00000120907
DB00590	Doxazosin	SmallMoleculeDrug	P35368	Alpha-1B adrenergic receptor	ADRA1B	ENSG00000170214
DB00590	Doxazosin	SmallMoleculeDrug	Q12809	Potassium voltage-gated channel subfamily H member 2	KCNH2	ENSG00000055118
DB00590	Doxazosin	SmallMoleculeDrug	Q9H252	Potassium voltage-gated channel subfamily H member 6	KCNH6	ENSG00000173826
DB00590	Doxazosin	SmallMoleculeDrug	Q9NS40	Potassium voltage-gated channel subfamily H member 7	KCNH7	ENSG00000184611
DB00591	Fluocinolone acetonide	SmallMoleculeDrug	P04150	Glucocorticoid receptor	NR3C1	ENSG00000113580
[truncated: 3,287 more rows]
