# Supplementary material for: Drug repurposing improves disease targeting 11-fold and can be augmented by network module targeting, applied to COVID-19
Source: Sci Rep. 2021 Oct 19;11:20687. doi: 10.1038/s41598-021-99721-y (PMC8526804; doi:10.1038/s41598-021-99721-y)
Supplement: Supplementary file 9 — Dataset S2. [file 41598_2021_99721_MOESM9_ESM.csv]

DrugBank.ID	Name	Type	UniProt.ID	UniProt.Name	Gene.ID	Ensembl.ID
DB00001	Lepirudin	BiotechDrug	P00734	Prothrombin	F2	ENSG00000180210
DB00002	Cetuximab	BiotechDrug	P00533	Epidermal growth factor receptor	EGFR	ENSG00000146648
DB00004	Denileukin diftitox	BiotechDrug	P01589	Interleukin-2 receptor subunit alpha	IL2RA	ENSG00000134460
DB00004	Denileukin diftitox	BiotechDrug	P14784	Interleukin-2 receptor subunit beta	IL2RB	ENSG00000100385
DB00005	Etanercept	BiotechDrug	P01375	Tumor necrosis factor	TNF	ENSG00000232810
DB00008	Peginterferon alfa-2a	BiotechDrug	P48551	Interferon alpha/beta receptor 2	IFNAR2	ENSG00000159110
DB00008	Peginterferon alfa-2a	BiotechDrug	P17181	Interferon alpha/beta receptor 1	IFNAR1	ENSG00000142166
DB00009	Alteplase	BiotechDrug	P00747	Plasminogen	PLG	ENSG00000122194
DB00010	Sermorelin	BiotechDrug	Q02643	Growth hormone-releasing hormone receptor	GHRHR	ENSG00000106128
DB00012	Darbepoetin alfa	BiotechDrug	P19235	Erythropoietin receptor	EPOR	ENSG00000187266
DB00013	Urokinase	BiotechDrug	P00749	Urokinase plasminogen activator	PLAU	ENSG00000122861
DB00019	Pegfilgrastim	BiotechDrug	Q99062	Granulocyte colony-stimulating factor receptor	CSF3R	ENSG00000119535
DB00020	Sargramostim	BiotechDrug	P15509	Granulocyte-macrophage colony-stimulating factor receptor subunit alpha	CSF2RA	ENSG00000198223
DB00025	Antihemophilic factor, human recombinant	BiotechDrug	P00742	Coagulation factor X	F10	ENSG00000126218
DB00025	Antihemophilic factor, human recombinant	BiotechDrug	P00740	Coagulation factor IX	F9	ENSG00000101981
DB00025	Antihemophilic factor, human recombinant	BiotechDrug	P04275	von Willebrand factor	VWF	ENSG00000110799
DB00026	Anakinra	BiotechDrug	P14778	Interleukin-1 receptor type 1	IL1R1	ENSG00000115594
DB00028	Immune Globulin Human	BiotechDrug	P12314	High affinity immunoglobulin gamma Fc receptor I	FCGR1A	ENSG00000150337
DB00028	Immune Globulin Human	BiotechDrug	P12318	Low affinity immunoglobulin gamma Fc region receptor II-a	FCGR2A	ENSG00000143226
DB00028	Immune Globulin Human	BiotechDrug	P31994	Low affinity immunoglobulin gamma Fc region receptor II-b	FCGR2B	ENSG00000072694
DB00028	Immune Globulin Human	BiotechDrug	P08637	Low affinity immunoglobulin gamma Fc region receptor III-A	FCGR3A	ENSG00000203747
DB00028	Immune Globulin Human	BiotechDrug	P01024	Complement C3	C3	ENSG00000125730
DB00028	Immune Globulin Human	BiotechDrug	P01031	Complement C5	C5	ENSG00000106804
DB00030	Insulin Human	BiotechDrug	P06213	Insulin receptor	INSR	ENSG00000171105
DB00031	Tenecteplase	BiotechDrug	P00747	Plasminogen	PLG	ENSG00000122194
DB00033	Interferon gamma-1b	BiotechDrug	P38484	Interferon gamma receptor 2	IFNGR2	ENSG00000159128
DB00035	Desmopressin	SmallMoleculeDrug	P47901	Vasopressin V1b receptor	AVPR1B	ENSG00000198049
DB00036	Coagulation factor VIIa Recombinant Human	BiotechDrug	P08709	Coagulation factor VII	F7	ENSG00000057593
DB00039	Palifermin	BiotechDrug	P21802	Fibroblast growth factor receptor 2	FGFR2	ENSG00000066468
DB00042	Botulinum Toxin Type B	BiotechDrug	P63027	Vesicle-associated membrane protein 2	VAMP2	ENSG00000220205
DB00042	Botulinum Toxin Type B	BiotechDrug	P23763	Vesicle-associated membrane protein 1	VAMP1	ENSG00000139190
DB00043	Omalizumab	BiotechDrug	P12319	High affinity immunoglobulin epsilon receptor subunit alpha	FCER1A	ENSG00000179639
DB00043	Omalizumab	BiotechDrug	Q01362	High affinity immunoglobulin epsilon receptor subunit beta	MS4A2	ENSG00000149534
DB00045	Lyme disease vaccine (recombinant OspA)	BiotechDrug	O60603	Toll-like receptor 2	TLR2	ENSG00000137462
DB00046	Insulin Lispro	BiotechDrug	P06213	Insulin receptor	INSR	ENSG00000171105
DB00052	Somatotropin	BiotechDrug	P10912	Growth hormone receptor	GHR	ENSG00000112964
DB00054	Abciximab	BiotechDrug	P05106	Integrin beta-3	ITGB3	ENSG00000259207
DB00054	Abciximab	BiotechDrug	P08514	Integrin alpha-IIb	ITGA2B	ENSG00000005961
DB00055	Drotrecogin alfa	BiotechDrug	P00451	Coagulation factor VIII	F8	ENSG00000185010
DB00055	Drotrecogin alfa	BiotechDrug	P12259	Coagulation factor V	F5	ENSG00000198734
DB00056	Gemtuzumab ozogamicin	BiotechDrug	P20138	Myeloid cell surface antigen CD33	CD33	ENSG00000105383
DB00058	Alpha-1-proteinase inhibitor	BiotechDrug	P08246	Neutrophil elastase	ELANE	ENSG00000197561
DB00063	Eptifibatide	BiotechDrug	P05106	Integrin beta-3	ITGB3	ENSG00000259207
DB00071	Insulin Pork	BiotechDrug	P06213	Insulin receptor	INSR	ENSG00000171105
DB00072	Trastuzumab	BiotechDrug	P04626	Receptor tyrosine-protein kinase erbB-2	ERBB2	ENSG00000141736
DB00073	Rituximab	BiotechDrug	P11836	B-lymphocyte antigen CD20	MS4A1	ENSG00000156738
DB00074	Basiliximab	BiotechDrug	P01589	Interleukin-2 receptor subunit alpha	IL2RA	ENSG00000134460
DB00075	Muromonab	BiotechDrug	P07766	T-cell surface glycoprotein CD3 epsilon chain	CD3E	ENSG00000198851
DB00078	Ibritumomab tiuxetan	BiotechDrug	P11836	B-lymphocyte antigen CD20	MS4A1	ENSG00000156738
DB00081	Tositumomab	BiotechDrug	P11836	B-lymphocyte antigen CD20	MS4A1	ENSG00000156738
DB00083	Botulinum toxin type A	BiotechDrug	P60880	Synaptosomal-associated protein 25	SNAP25	ENSG00000132639
DB00086	Streptokinase	BiotechDrug	P00747	Plasminogen	PLG	ENSG00000122194
DB00091	Ciclosporin	SmallMoleculeDrug	P49069	Calcium signal-modulating cyclophilin ligand	CAMLG	ENSG00000164615
DB00091	Ciclosporin	SmallMoleculeDrug	Q96LZ3	Calcineurin subunit B type 2	PPP3R2	ENSG00000188386
DB00091	Ciclosporin	SmallMoleculeDrug	P62937	Peptidyl-prolyl cis-trans isomerase A	PPIA	ENSG00000196262
DB00091	Ciclosporin	SmallMoleculeDrug	P30405	Peptidyl-prolyl cis-trans isomerase F, mitochondrial	PPIF	ENSG00000108179
DB00092	Alefacept	BiotechDrug	P06729	T-cell surface antigen CD2	CD2	ENSG00000116824
DB00095	Efalizumab	BiotechDrug	P20701	Integrin alpha-L	ITGAL	ENSG00000005844
DB00098	Antithymocyte immunoglobulin (rabbit)	BiotechDrug	P06126	T-cell surface glycoprotein CD1a	CD1A	ENSG00000158477
DB00098	Antithymocyte immunoglobulin (rabbit)	BiotechDrug	Q95460	Major histocompatibility complex class I-related gene protein	MR1	ENSG00000153029
DB00098	Antithymocyte immunoglobulin (rabbit)	BiotechDrug	P42081	T-lymphocyte activation antigen CD86	CD86	ENSG00000114013
DB00100	Coagulation Factor IX (Recombinant)	BiotechDrug	P00742	Coagulation factor X	F10	ENSG00000126218
DB00100	Coagulation Factor IX (Recombinant)	BiotechDrug	P03951	Coagulation factor XI	F11	ENSG00000088926
DB00100	Coagulation Factor IX (Recombinant)	BiotechDrug	P08709	Coagulation factor VII	F7	ENSG00000057593
DB00100	Coagulation Factor IX (Recombinant)	BiotechDrug	P00451	Coagulation factor VIII	F8	ENSG00000185010
DB00102	Becaplermin	BiotechDrug	P09619	Platelet-derived growth factor receptor beta	PDGFRB	ENSG00000113721
DB00104	Octreotide	SmallMoleculeDrug	P30874	Somatostatin receptor type 2	SSTR2	ENSG00000180616
DB00108	Natalizumab	BiotechDrug	P13612	Integrin alpha-4	ITGA4	ENSG00000115232
DB00112	Bevacizumab	BiotechDrug	P15692	Vascular endothelial growth factor A	VEGFA	ENSG00000112715
DB00114	Pyridoxal phosphate	SmallMoleculeDrug	P80404	4-aminobutyrate aminotransferase, mitochondrial	ABAT	ENSG00000183044
DB00114	Pyridoxal phosphate	SmallMoleculeDrug	P00734	Prothrombin	F2	ENSG00000180210
DB00115	Cyanocobalamin	SmallMoleculeDrug	Q99707	Methionine synthase	MTR	ENSG00000116984
DB00115	Cyanocobalamin	SmallMoleculeDrug	P22033	Methylmalonyl-CoA mutase, mitochondrial	MMUT	ENSG00000146085
DB00119	Pyruvic acid	SmallMoleculeDrug	P80404	4-aminobutyrate aminotransferase, mitochondrial	ABAT	ENSG00000183044
DB00120	L-Phenylalanine	SmallMoleculeDrug	P07101	Tyrosine 3-monooxygenase	TH	ENSG00000180176
DB00128	Aspartic acid	SmallMoleculeDrug	P43005	Excitatory amino acid transporter 3	SLC1A1	ENSG00000106688
DB00128	Aspartic acid	SmallMoleculeDrug	P43003	Excitatory amino acid transporter 1	SLC1A3	ENSG00000079215
DB00128	Aspartic acid	SmallMoleculeDrug	P43004	Excitatory amino acid transporter 2	SLC1A2	ENSG00000110436
DB00128	Aspartic acid	SmallMoleculeDrug	Q05586	Glutamate receptor ionotropic, NMDAR1	NMDAR1	ENSG00000176884
DB00128	Aspartic acid	SmallMoleculeDrug	Q12879	Glutamate receptor ionotropic, NMDA 2A	NMDAR2A	ENSG00000183454
DB00128	Aspartic acid	SmallMoleculeDrug	Q13224	Glutamate receptor ionotropc, NMDA 2B	NMDAR2B	ENSG00000273079
DB00128	Aspartic acid	SmallMoleculeDrug	Q14957	Glutamate receptor ionotropic, NMDA 2C	NMDAR2C	ENSG00000161509
DB00128	Aspartic acid	SmallMoleculeDrug	O15399	Glutamate receptor ionotropc, NMDA 2D	NMDAR2D	ENSG00000105464
DB00132	Alpha-Linolenic Acid	SmallMoleculeDrug	O95864	Fatty acid desaturase 2	FADS2	ENSG00000134824
DB00132	Alpha-Linolenic Acid	SmallMoleculeDrug	O60427	Fatty acid desaturase 1	FADS1	ENSG00000149485
DB00134	Methionine	SmallMoleculeDrug	P50579	Methionine aminopeptidase 2	METAP2	ENSG00000111142
DB00135	Tyrosine	SmallMoleculeDrug	P07101	Tyrosine 3-monooxygenase	TH	ENSG00000180176
DB00136	Calcitriol	SmallMoleculeDrug	P11473	Vitamin D3 receptor	VDR	ENSG00000111424
DB00139	Succinic acid	SmallMoleculeDrug	P51649	Succinate-semialdehyde dehydrogenase, mitochondrial	ALDH5A1	ENSG00000112294
DB00140	Riboflavin	SmallMoleculeDrug	Q969G6	Riboflavin kinase	RFK	ENSG00000135002
DB00140	Riboflavin	SmallMoleculeDrug	P30043	Flavin reductase (NADPH)	BLVRB	ENSG00000090013
DB00142	Glutamic Acid	SmallMoleculeDrug	Q05586	Glutamate receptor ionotropic, NMDA 1	GRIN1	ENSG00000176884
DB00142	Glutamic Acid	SmallMoleculeDrug	O15399	Glutamate receptor ionotropic, NMDA 2D	GRIN2D	ENSG00000105464
DB00142	Glutamic Acid	SmallMoleculeDrug	Q13224	Glutamate receptor ionotropic, NMDA 2B	GRIN2B	ENSG00000273079
DB00142	Glutamic Acid	SmallMoleculeDrug	Q14957	Glutamate receptor ionotropic, NMDA 2C	GRIN2C	ENSG00000161509
DB00142	Glutamic Acid	SmallMoleculeDrug	O60391	Glutamate receptor ionotropic, NMDA 3B	GRIN3B	ENSG00000116032
DB00142	Glutamic Acid	SmallMoleculeDrug	Q8TCU5	Glutamate receptor ionotropic, NMDA 3A	GRIN3A	ENSG00000198785
DB00142	Glutamic Acid	SmallMoleculeDrug	Q12879	Glutamate receptor ionotropic, NMDA 2A	GRIN2A	ENSG00000183454
DB00145	Glycine	SmallMoleculeDrug	Q12879	Glutamate receptor ionotropic, NMDA 2A	GRIN2A	ENSG00000183454
DB00146	Calcifediol	SmallMoleculeDrug	P11473	Vitamin D3 receptor	VDR	ENSG00000111424
DB00148	Creatine	SmallMoleculeDrug	P06732	Creatine kinase M-type	CKM	ENSG00000104879
DB00148	Creatine	SmallMoleculeDrug	P12532	Creatine kinase U-type, mitochondrial	CKMT1B	ENSG00000237289
DB00148	Creatine	SmallMoleculeDrug	P12277	Creatine kinase B-type	CKB	ENSG00000166165
DB00148	Creatine	SmallMoleculeDrug	P17540	Creatine kinase S-type, mitochondrial	CKMT2	ENSG00000131730
DB00148	Creatine	SmallMoleculeDrug	Q14353	Guanidinoacetate N-methyltransferase	GAMT	ENSG00000130005
DB00153	Ergocalciferol	SmallMoleculeDrug	P11473	Vitamin D3 receptor	VDR	ENSG00000111424
DB00157	NADH	SmallMoleculeDrug	P56181	NADH dehydrogenase [ubiquinone] flavoprotein 3, mitochondrial	NDUFV3	ENSG00000160194
DB00157	NADH	SmallMoleculeDrug	O00217	NADH dehydrogenase [ubiquinone] iron-sulfur protein 8, mitochondrial	NDUFS8	ENSG00000110717
DB00157	NADH	SmallMoleculeDrug	O95299	NADH dehydrogenase [ubiquinone] 1 alpha subcomplex subunit 10, mitochondrial	NDUFA10	ENSG00000130414
DB00157	NADH	SmallMoleculeDrug	O43920	NADH dehydrogenase [ubiquinone] iron-sulfur protein 5	NDUFS5	ENSG00000168653
DB00157	NADH	SmallMoleculeDrug	O75380	NADH dehydrogenase [ubiquinone] iron-sulfur protein 6, mitochondrial	NDUFS6	ENSG00000145494
DB00157	NADH	SmallMoleculeDrug	P19404	NADH dehydrogenase [ubiquinone] flavoprotein 2, mitochondrial	NDUFV2	ENSG00000178127
DB00157	NADH	SmallMoleculeDrug	O95298	NADH dehydrogenase [ubiquinone] 1 subunit C2	NDUFC2	ENSG00000151366
DB00157	NADH	SmallMoleculeDrug	O15239	NADH dehydrogenase [ubiquinone] 1 alpha subcomplex subunit 1	NDUFA1	ENSG00000125356
DB00157	NADH	SmallMoleculeDrug	O43674	NADH dehydrogenase [ubiquinone] 1 beta subcomplex subunit 5, mitochondrial	NDUFB5	ENSG00000136521
DB00157	NADH	SmallMoleculeDrug	O96000	NADH dehydrogenase [ubiquinone] 1 beta subcomplex subunit 10	NDUFB10	ENSG00000140990
DB00157	NADH	SmallMoleculeDrug	O43676	NADH dehydrogenase [ubiquinone] 1 beta subcomplex subunit 3	NDUFB3	ENSG00000119013
DB00157	NADH	SmallMoleculeDrug	O95168	NADH dehydrogenase [ubiquinone] 1 beta subcomplex subunit 4	NDUFB4	ENSG00000065518
DB00157	NADH	SmallMoleculeDrug	Q16795	NADH dehydrogenase [ubiquinone] 1 alpha subcomplex subunit 9, mitochondrial	NDUFA9	ENSG00000139180
DB00157	NADH	SmallMoleculeDrug	O75251	NADH dehydrogenase [ubiquinone] iron-sulfur protein 7, mitochondrial	NDUFS7	ENSG00000115286
DB00157	NADH	SmallMoleculeDrug	O43677	NADH dehydrogenase [ubiquinone] 1 subunit C1, mitochondrial	NDUFC1	ENSG00000109390
DB00157	NADH	SmallMoleculeDrug	Q9NRX3	NADH dehydrogenase [ubiquinone] 1 alpha subcomplex subunit 4-like 2	NDUFA4L2	ENSG00000185633
DB00157	NADH	SmallMoleculeDrug	O75438	NADH dehydrogenase [ubiquinone] 1 beta subcomplex subunit 1	NDUFB1	ENSG00000183648
DB00157	NADH	SmallMoleculeDrug	P51970	NADH dehydrogenase [ubiquinone] 1 alpha subcomplex subunit 8	NDUFA8	ENSG00000119421
DB00157	NADH	SmallMoleculeDrug	O95139	NADH dehydrogenase [ubiquinone] 1 beta subcomplex subunit 6	NDUFB6	ENSG00000165264
DB00157	NADH	SmallMoleculeDrug	O95182	NADH dehydrogenase [ubiquinone] 1 alpha subcomplex subunit 7	NDUFA7	ENSG00000267855
DB00157	NADH	SmallMoleculeDrug	O95178	NADH dehydrogenase [ubiquinone] 1 beta subcomplex subunit 2, mitochondrial	NDUFB2	ENSG00000090266
DB00157	NADH	SmallMoleculeDrug	Q16718	NADH dehydrogenase [ubiquinone] 1 alpha subcomplex subunit 5	NDUFA5	ENSG00000128609
DB00157	NADH	SmallMoleculeDrug	P49821	NADH dehydrogenase [ubiquinone] flavoprotein 1, mitochondrial	NDUFV1	ENSG00000167792
DB00157	NADH	SmallMoleculeDrug	O43181	NADH dehydrogenase [ubiquinone] iron-sulfur protein 4, mitochondrial	NDUFS4	ENSG00000164258
DB00157	NADH	SmallMoleculeDrug	P17568	NADH dehydrogenase [ubiquinone] 1 beta subcomplex subunit 7	NDUFB7	ENSG00000099795
DB00157	NADH	SmallMoleculeDrug	Q9P0J0	NADH dehydrogenase [ubiquinone] 1 alpha subcomplex subunit 13	NDUFA13	ENSG00000186010
DB00157	NADH	SmallMoleculeDrug	Q86Y39	NADH dehydrogenase [ubiquinone] 1 alpha subcomplex subunit 11	NDUFA11	ENSG00000174886
DB00157	NADH	SmallMoleculeDrug	O43678	NADH dehydrogenase [ubiquinone] 1 alpha subcomplex subunit 2	NDUFA2	ENSG00000131495
DB00157	NADH	SmallMoleculeDrug	Q9Y6M9	NADH dehydrogenase [ubiquinone] 1 beta subcomplex subunit 9	NDUFB9	ENSG00000147684
DB00157	NADH	SmallMoleculeDrug	O95169	NADH dehydrogenase [ubiquinone] 1 beta subcomplex subunit 8, mitochondrial	NDUFB8	ENSG00000166136
DB00157	NADH	SmallMoleculeDrug	O95167	NADH dehydrogenase [ubiquinone] 1 alpha subcomplex subunit 3	NDUFA3	ENSG00000170906
DB00157	NADH	SmallMoleculeDrug	O75306	NADH dehydrogenase [ubiquinone] iron-sulfur protein 2, mitochondrial	NDUFS2	ENSG00000158864
DB00157	NADH	SmallMoleculeDrug	Q9UI09	NADH dehydrogenase [ubiquinone] 1 alpha subcomplex subunit 12	NDUFA12	ENSG00000184752
DB00158	Folic acid	SmallMoleculeDrug	P15328	Folate receptor alpha	FOLR1	ENSG00000110195
DB00159	Icosapent	SmallMoleculeDrug	P35354	Prostaglandin G/H synthase 2	PTGS2	ENSG00000073756
DB00159	Icosapent	SmallMoleculeDrug	P23219	Prostaglandin G/H synthase 1	PTGS1	ENSG00000095303
DB00165	Pyridoxine	SmallMoleculeDrug	O00764	Pyridoxal kinase	PDXK	ENSG00000160209
DB00170	Menadione	SmallMoleculeDrug	P38435	Vitamin K-dependent gamma-carboxylase	GGCX	ENSG00000115486
DB00170	Menadione	SmallMoleculeDrug	Q9BQB6	Vitamin K epoxide reductase complex subunit 1	VKORC1	ENSG00000167397
DB00170	Menadione	SmallMoleculeDrug	Q8N0U8	Vitamin K epoxide reductase complex subunit 1-like protein 1	VKORC1L1	ENSG00000196715
DB00172	Proline	SmallMoleculeDrug	P62937	Peptidyl-prolyl cis-trans isomerase A	PPIA	ENSG00000196262
DB00172	Proline	SmallMoleculeDrug	P23284	Peptidyl-prolyl cis-trans isomerase B	PPIB	ENSG00000166794
DB00175	Pravastatin	SmallMoleculeDrug	P04035	3-hydroxy-3-methylglutaryl-coenzyme A reductase	HMGCR	ENSG00000113161
DB00176	Fluvoxamine	SmallMoleculeDrug	P31645	Sodium-dependent serotonin transporter	SLC6A4	ENSG00000108576
DB00177	Valsartan	SmallMoleculeDrug	P30556	Type-1 angiotensin II receptor	AGTR1	ENSG00000144891
DB00178	Ramipril	SmallMoleculeDrug	P12821	Angiotensin-converting enzyme	ACE	ENSG00000159640
DB00180	Flunisolide	SmallMoleculeDrug	P04150	Glucocorticoid receptor	NR3C1	ENSG00000113580
DB00181	Baclofen	SmallMoleculeDrug	O75899	Gamma-aminobutyric acid type B receptor subunit 2	GABBR2	ENSG00000136928
DB00182	Amphetamine	SmallMoleculeDrug	Q96RJ0	Trace amine-associated receptor 1	TAAR1	ENSG00000146399
DB00183	Pentagastrin	SmallMoleculeDrug	P32239	Gastrin/cholecystokinin type B receptor	CCKBR	ENSG00000110148
DB00184	Nicotine	SmallMoleculeDrug	P43681	Neuronal acetylcholine receptor subunit alpha-4	CHRNA4	ENSG00000101204
DB00184	Nicotine	SmallMoleculeDrug	P36544	Neuronal acetylcholine receptor subunit alpha-7	CHRNA7	ENSG00000175344
DB00184	Nicotine	SmallMoleculeDrug	P17787	Neuronal acetylcholine receptor subunit beta-2	CHRNB2	ENSG00000160716
DB00184	Nicotine	SmallMoleculeDrug	Q15822	Neuronal acetylcholine receptor subunit alpha-2	CHRNA2	ENSG00000120903
DB00184	Nicotine	SmallMoleculeDrug	P32297	Neuronal acetylcholine receptor subunit alpha-3	CHRNA3	ENSG00000080644
DB00184	Nicotine	SmallMoleculeDrug	P30532	Neuronal acetylcholine receptor subunit alpha-5	CHRNA5	ENSG00000169684
DB00184	Nicotine	SmallMoleculeDrug	Q15825	Neuronal acetylcholine receptor subunit alpha-6	CHRNA6	ENSG00000147434
DB00184	Nicotine	SmallMoleculeDrug	Q9UGM1	Neuronal acetylcholine receptor subunit alpha-9	CHRNA9	ENSG00000174343
DB00184	Nicotine	SmallMoleculeDrug	Q05901	Neuronal acetylcholine receptor subunit beta-3	CHRNB3	ENSG00000147432
DB00184	Nicotine	SmallMoleculeDrug	P30926	Neuronal acetylcholine receptor subunit beta-4	CHRNB4	ENSG00000117971
DB00185	Cevimeline	SmallMoleculeDrug	P20309	Muscarinic acetylcholine receptor M3	CHRM3	ENSG00000133019
DB00186	Lorazepam	SmallMoleculeDrug	P30536	Translocator protein	TSPO	ENSG00000100300
DB00188	Bortezomib	SmallMoleculeDrug	P28074	Proteasome subunit beta type-5	PSMB5	ENSG00000100804
DB00188	Bortezomib	SmallMoleculeDrug	P20618	Proteasome subunit beta type-1	PSMB1	ENSG00000008018
DB00189	Ethchlorvynol	SmallMoleculeDrug	P14867	Gamma-aminobutyric acid receptor subunit alpha-1	GABRA1	ENSG00000022355
DB00189	Ethchlorvynol	SmallMoleculeDrug	P47869	Gamma-aminobutyric acid receptor subunit alpha-2	GABRA2	ENSG00000151834
DB00190	Carbidopa	SmallMoleculeDrug	P20711	Aromatic-L-amino-acid decarboxylase	DDC	ENSG00000132437
DB00191	Phentermine	SmallMoleculeDrug	P31645	Sodium-dependent serotonin transporter	SLC6A4	ENSG00000108576
DB00191	Phentermine	SmallMoleculeDrug	P21397	Amine oxidase [flavin-containing] A	MAOA	ENSG00000189221
DB00191	Phentermine	SmallMoleculeDrug	P27338	Amine oxidase [flavin-containing] B	MAOB	ENSG00000069535
DB00191	Phentermine	SmallMoleculeDrug	P01303	Pro-neuropeptide Y	NPY	ENSG00000122585
DB00192	Indecainide	SmallMoleculeDrug	Q14524	Sodium channel protein type 5 subunit alpha	SCN5A	ENSG00000183873
DB00193	Tramadol	SmallMoleculeDrug	P35372	Mu-type opioid receptor	OPRM1	ENSG00000112038
DB00193	Tramadol	SmallMoleculeDrug	P31645	Sodium-dependent serotonin transporter	SLC6A4	ENSG00000108576
DB00193	Tramadol	SmallMoleculeDrug	Q8TCU5	Glutamate receptor ionotropic, NMDA 3A	GRIN3A	ENSG00000198785
DB00195	Betaxolol	SmallMoleculeDrug	P07550	Beta-2 adrenergic receptor	ADRB2	ENSG00000169252
DB00200	Hydroxocobalamin	SmallMoleculeDrug	P22033	Methylmalonyl-CoA mutase, mitochondrial	MMUT	ENSG00000146085
DB00201	Caffeine	SmallMoleculeDrug	P30542	Adenosine receptor A1	ADORA1	ENSG00000163485
DB00201	Caffeine	SmallMoleculeDrug	P29274	Adenosine receptor A2a	ADORA2A	ENSG00000128271
DB00203	Sildenafil	SmallMoleculeDrug	O76074	cGMP-specific 3',5'-cyclic phosphodiesterase	PDE5A	ENSG00000138735
DB00204	Dofetilide	SmallMoleculeDrug	Q12809	Potassium voltage-gated channel subfamily H member 2	KCNH2	ENSG00000055118
DB00204	Dofetilide	SmallMoleculeDrug	O95069	Potassium channel subfamily K member 2	KCNK2	ENSG00000082482
DB00205	Pyrimethamine	SmallMoleculeDrug	P00374	Dihydrofolate reductase	DHFR	ENSG00000228716
DB00206	Reserpine	SmallMoleculeDrug	Q05940	Synaptic vesicular amine transporter	SLC18A2	ENSG00000165646
DB00210	Adapalene	SmallMoleculeDrug	P13631	Retinoic acid receptor gamma	RARG	ENSG00000172819
DB00210	Adapalene	SmallMoleculeDrug	P10276	Retinoic acid receptor alpha	RARA	ENSG00000131759
DB00211	Midodrine	SmallMoleculeDrug	P35348	Alpha-1A adrenergic receptor	ADRA1A	ENSG00000120907
DB00211	Midodrine	SmallMoleculeDrug	P35368	Alpha-1B adrenergic receptor	ADRA1B	ENSG00000170214
DB00214	Torasemide	SmallMoleculeDrug	P55011	Solute carrier family 12 member 2	SLC12A2	ENSG00000064651
DB00215	Citalopram	SmallMoleculeDrug	P31645	Sodium-dependent serotonin transporter	SLC6A4	ENSG00000108576
DB00216	Eletriptan	SmallMoleculeDrug	P28221	5-hydroxytryptamine receptor 1D	HTR1D	ENSG00000179546
DB00216	Eletriptan	SmallMoleculeDrug	P28222	5-hydroxytryptamine receptor 1B	HTR1B	ENSG00000135312
DB00217	Bethanidine	SmallMoleculeDrug	P08588	Beta-1 adrenergic receptor	ADRB1	ENSG00000043591
DB00227	Lovastatin	SmallMoleculeDrug	P04035	3-hydroxy-3-methylglutaryl-coenzyme A reductase	HMGCR	ENSG00000113161
DB00228	Enflurane	SmallMoleculeDrug	P42261	Glutamate receptor 1	GRIA1	ENSG00000155511
DB00230	Pregabalin	SmallMoleculeDrug	P54289	Voltage-dependent calcium channel subunit alpha-2/delta-1	CACNA2D1	ENSG00000153956
DB00231	Temazepam	SmallMoleculeDrug	P30536	Translocator protein	TSPO	ENSG00000100300
DB00237	Butabarbital	SmallMoleculeDrug	P14867	Gamma-aminobutyric acid receptor subunit alpha-1	GABRA1	ENSG00000022355
DB00241	Butalbital	SmallMoleculeDrug	P14867	Gamma-aminobutyric acid receptor subunit alpha-1	GABRA1	ENSG00000022355
DB00242	Cladribine	SmallMoleculeDrug	P23921	Ribonucleoside-diphosphate reductase large subunit	RRM1	ENSG00000167325
DB00242	Cladribine	SmallMoleculeDrug	P31350	Ribonucleoside-diphosphate reductase subunit M2	RRM2	ENSG00000171848
DB00242	Cladribine	SmallMoleculeDrug	Q7LG56	Ribonucleoside-diphosphate reductase subunit M2 B	RRM2B	ENSG00000048392
DB00242	Cladribine	SmallMoleculeDrug	P09884	DNA polymerase alpha catalytic subunit	POLA1	ENSG00000101868
DB00242	Cladribine	SmallMoleculeDrug	Q07864	DNA polymerase epsilon catalytic subunit A	POLE	ENSG00000177084
DB00242	Cladribine	SmallMoleculeDrug	P56282	DNA polymerase epsilon subunit 2	POLE2	ENSG00000100479
DB00242	Cladribine	SmallMoleculeDrug	Q9NRF9	DNA polymerase epsilon subunit 3	POLE3	ENSG00000148229
DB00242	Cladribine	SmallMoleculeDrug	Q9NR33	DNA polymerase epsilon subunit 4	POLE4	ENSG00000115350
DB00242	Cladribine	SmallMoleculeDrug	P00491	Purine nucleoside phosphorylase	PNP	ENSG00000198805
DB00244	Mesalazine	SmallMoleculeDrug	P23219	Prostaglandin G/H synthase 1	PTGS1	ENSG00000095303
DB00245	Benzatropine	SmallMoleculeDrug	P11229	Muscarinic acetylcholine receptor M1	CHRM1	ENSG00000168539
DB00246	Ziprasidone	SmallMoleculeDrug	P14416	D(2) dopamine receptor	DRD2	ENSG00000149295
DB00246	Ziprasidone	SmallMoleculeDrug	P28223	5-hydroxytryptamine receptor 2A	HTR2A	ENSG00000102468
DB00247	Methysergide	SmallMoleculeDrug	P41595	5-hydroxytryptamine receptor 2B	HTR2B	ENSG00000135914
DB00247	Methysergide	SmallMoleculeDrug	P28223	5-hydroxytryptamine receptor 2A	HTR2A	ENSG00000102468
DB00247	Methysergide	SmallMoleculeDrug	P08908	5-hydroxytryptamine receptor 1A	HTR1A	ENSG00000178394
DB00247	Methysergide	SmallMoleculeDrug	P28222	5-hydroxytryptamine receptor 1B	HTR1B	ENSG00000135312
DB00248	Cabergoline	SmallMoleculeDrug	P14416	D(2) dopamine receptor	DRD2	ENSG00000149295
DB00252	Phenytoin	SmallMoleculeDrug	Q14524	Sodium channel protein type 5 subunit alpha	SCN5A	ENSG00000183873
DB00252	Phenytoin	SmallMoleculeDrug	P35498	Sodium channel protein type 1 subunit alpha	SCN1A	ENSG00000144285
DB00255	Diethylstilbestrol	SmallMoleculeDrug	P03372	Estrogen receptor	ESR1	ENSG00000091831
DB00255	Diethylstilbestrol	SmallMoleculeDrug	P62508	Estrogen-related receptor gamma	ESRRG	ENSG00000196482
DB00255	Diethylstilbestrol	SmallMoleculeDrug	Q92731	Estrogen receptor beta	ESR2	ENSG00000140009
DB00257	Clotrimazole	SmallMoleculeDrug	O15554	Intermediate conductance calcium-activated potassium channel protein 4	KCNN4	ENSG00000104783
DB00262	Carmustine	SmallMoleculeDrug	P00390	Glutathione reductase, mitochondrial	GSR	ENSG00000104687
DB00266	Dicoumarol	SmallMoleculeDrug	Q9BQB6	Vitamin K epoxide reductase complex subunit 1	VKORC1	ENSG00000167397
DB00268	Ropinirole	SmallMoleculeDrug	P14416	D(2) dopamine receptor	DRD2	ENSG00000149295
DB00270	Isradipine	SmallMoleculeDrug	P54289	Voltage-dependent calcium channel subunit alpha-2/delta-1	CACNA2D1	ENSG00000153956
DB00270	Isradipine	SmallMoleculeDrug	Q08289	Voltage-dependent L-type calcium channel subunit beta-2	CACNB2	ENSG00000165995
DB00270	Isradipine	SmallMoleculeDrug	Q01668	Voltage-dependent L-type calcium channel subunit alpha-1D	CACNA1D	ENSG00000157388
DB00270	Isradipine	SmallMoleculeDrug	Q13698	Voltage-dependent L-type calcium channel subunit alpha-1S	CACNA1S	ENSG00000081248
DB00273	Topiramate	SmallMoleculeDrug	P39086	Glutamate receptor ionotropic, kainate 1	GRIK1	ENSG00000171189
DB00276	Amsacrine	SmallMoleculeDrug	P11388	DNA topoisomerase 2-alpha	TOP2A	ENSG00000131747
DB00277	Theophylline	SmallMoleculeDrug	P30542	Adenosine receptor A1	ADORA1	ENSG00000163485
DB00277	Theophylline	SmallMoleculeDrug	P29274	Adenosine receptor A2a	ADORA2A	ENSG00000128271
DB00279	Liothyronine	SmallMoleculeDrug	P10827	Thyroid hormone receptor alpha	THRA	ENSG00000126351
DB00280	Disopyramide	SmallMoleculeDrug	Q14524	Sodium channel protein type 5 subunit alpha	SCN5A	ENSG00000183873
DB00281	Lidocaine	SmallMoleculeDrug	Q14524	Sodium channel protein type 5 subunit alpha	SCN5A	ENSG00000183873
DB00282	Pamidronic acid	SmallMoleculeDrug	P14324	Farnesyl pyrophosphate synthase	FDPS	ENSG00000160752
DB00284	Acarbose	SmallMoleculeDrug	O43451	Maltase-glucoamylase, intestinal	MGAM	ENSG00000257335
DB00286	Conjugated estrogens	SmallMoleculeDrug	P03372	Estrogen receptor	ESR1	ENSG00000091831
DB00286	Conjugated estrogens	SmallMoleculeDrug	Q92731	Estrogen receptor beta	ESR2	ENSG00000140009
DB00288	Amcinonide	SmallMoleculeDrug	P04150	Glucocorticoid receptor	NR3C1	ENSG00000113580
DB00289	Atomoxetine	SmallMoleculeDrug	P31645	Sodium-dependent serotonin transporter	SLC6A4	ENSG00000108576
DB00292	Etomidate	SmallMoleculeDrug	Q99928	Gamma-aminobutyric acid receptor subunit gamma-3	GABRG3	ENSG00000182256
DB00294	Etonogestrel	SmallMoleculeDrug	P06401	Progesterone receptor	PGR	ENSG00000082175
DB00295	Morphine	SmallMoleculeDrug	P35372	Mu-type opioid receptor	OPRM1	ENSG00000112038
DB00295	Morphine	SmallMoleculeDrug	P41145	Kappa-type opioid receptor	OPRK1	ENSG00000082556
DB00295	Morphine	SmallMoleculeDrug	P41143	Delta-type opioid receptor	OPRD1	ENSG00000116329
DB00302	Tranexamic acid	SmallMoleculeDrug	P00747	Plasminogen	PLG	ENSG00000122194
DB00307	Bexarotene	SmallMoleculeDrug	P19793	Retinoic acid receptor RXR-alpha	RXRA	ENSG00000186350
DB00308	Ibutilide	SmallMoleculeDrug	Q02641	Voltage-dependent L-type calcium channel subunit beta-1	CACNB1	ENSG00000067191
DB00308	Ibutilide	SmallMoleculeDrug	Q12809	Potassium voltage-gated channel subfamily H member 2	KCNH2	ENSG00000055118
DB00308	Ibutilide	SmallMoleculeDrug	P54289	Voltage-dependent calcium channel subunit alpha-2/delta-1	CACNA2D1	ENSG00000153956
DB00309	Vindesine	SmallMoleculeDrug	Q9H4B7	Tubulin beta-1 chain	TUBB1	ENSG00000101162
DB00310	Chlorthalidone	SmallMoleculeDrug	P00915	Carbonic anhydrase 1	CA1	ENSG00000133742
DB00312	Pentobarbital	SmallMoleculeDrug	P14867	Gamma-aminobutyric acid receptor subunit alpha-1	GABRA1	ENSG00000022355
DB00313	Valproic Acid	SmallMoleculeDrug	Q9UKV0	Histone deacetylase 9	HDAC9	ENSG00000048052
DB00315	Zolmitriptan	SmallMoleculeDrug	P28222	5-hydroxytryptamine receptor 1B	HTR1B	ENSG00000135312
DB00315	Zolmitriptan	SmallMoleculeDrug	P28221	5-hydroxytryptamine receptor 1D	HTR1D	ENSG00000179546
DB00315	Zolmitriptan	SmallMoleculeDrug	P08908	5-hydroxytryptamine receptor 1A	HTR1A	ENSG00000178394
DB00316	Acetaminophen	SmallMoleculeDrug	P23219	Prostaglandin G/H synthase 1	PTGS1	ENSG00000095303
DB00316	Acetaminophen	SmallMoleculeDrug	P35354	Prostaglandin G/H synthase 2	PTGS2	ENSG00000073756
DB00317	Gefitinib	SmallMoleculeDrug	P00533	Epidermal growth factor receptor	EGFR	ENSG00000146648
DB00318	Codeine	SmallMoleculeDrug	P41143	Delta-type opioid receptor	OPRD1	ENSG00000116329
DB00320	Dihydroergotamine	SmallMoleculeDrug	P28221	5-hydroxytryptamine receptor 1D	HTR1D	ENSG00000179546
DB00320	Dihydroergotamine	SmallMoleculeDrug	P28222	5-hydroxytryptamine receptor 1B	HTR1B	ENSG00000135312
DB00321	Amitriptyline	SmallMoleculeDrug	P31645	Sodium-dependent serotonin transporter	SLC6A4	ENSG00000108576
DB00321	Amitriptyline	SmallMoleculeDrug	P28223	5-hydroxytryptamine receptor 2A	HTR2A	ENSG00000102468
DB00323	Tolcapone	SmallMoleculeDrug	P21964	Catechol O-methyltransferase	COMT	ENSG00000093010
DB00328	Indometacin	SmallMoleculeDrug	P35354	Prostaglandin G/H synthase 2	PTGS2	ENSG00000073756
DB00331	Metformin	SmallMoleculeDrug	Q9Y478	5'-AMP-activated protein kinase subunit beta-1	PRKAB1	ENSG00000111725
DB00333	Methadone	SmallMoleculeDrug	P35372	Mu-type opioid receptor	OPRM1	ENSG00000112038
DB00333	Methadone	SmallMoleculeDrug	P41143	Delta-type opioid receptor	OPRD1	ENSG00000116329
DB00334	Olanzapine	SmallMoleculeDrug	P14416	D(2) dopamine receptor	DRD2	ENSG00000149295
DB00337	Pimecrolimus	SmallMoleculeDrug	P42345	Serine/threonine-protein kinase mTOR	MTOR	ENSG00000198793
DB00340	Metixene	SmallMoleculeDrug	P11229	Muscarinic acetylcholine receptor M1	CHRM1	ENSG00000168539
DB00346	Alfuzosin	SmallMoleculeDrug	P35348	Alpha-1A adrenergic receptor	ADRA1A	ENSG00000120907
DB00346	Alfuzosin	SmallMoleculeDrug	P35368	Alpha-1B adrenergic receptor	ADRA1B	ENSG00000170214
DB00351	Megestrol acetate	SmallMoleculeDrug	P06401	Progesterone receptor	PGR	ENSG00000082175
DB00353	Methylergometrine	SmallMoleculeDrug	P21728	D(1A) dopamine receptor	DRD1	ENSG00000184845
DB00356	Chlorzoxazone	SmallMoleculeDrug	Q12791	Calcium-activated potassium channel subunit alpha-1	KCNMA1	ENSG00000156113
DB00360	Sapropterin	SmallMoleculeDrug	P00439	Phenylalanine-4-hydroxylase	PAH	ENSG00000171759
DB00363	Clozapine	SmallMoleculeDrug	P14416	D(2) dopamine receptor	DRD2	ENSG00000149295
DB00363	Clozapine	SmallMoleculeDrug	P28223	5-hydroxytryptamine receptor 2A	HTR2A	ENSG00000102468
DB00364	Sucralfate	SmallMoleculeDrug	P01133	Pro-epidermal growth factor	EGF	ENSG00000138798
DB00367	Levonorgestrel	SmallMoleculeDrug	P06401	Progesterone receptor	PGR	ENSG00000082175
DB00368	Norepinephrine	SmallMoleculeDrug	P35348	Alpha-1A adrenergic receptor	ADRA1A	ENSG00000120907
DB00368	Norepinephrine	SmallMoleculeDrug	P35368	Alpha-1B adrenergic receptor	ADRA1B	ENSG00000170214
DB00368	Norepinephrine	SmallMoleculeDrug	P18825	Alpha-2C adrenergic receptor	ADRA2C	ENSG00000184160
DB00368	Norepinephrine	SmallMoleculeDrug	P07550	Beta-2 adrenergic receptor	ADRB2	ENSG00000169252
DB00370	Mirtazapine	SmallMoleculeDrug	P28223	5-hydroxytryptamine receptor 2A	HTR2A	ENSG00000102468
DB00371	Meprobamate	SmallMoleculeDrug	P14867	Gamma-aminobutyric acid receptor subunit alpha-1	GABRA1	ENSG00000022355
DB00372	Thiethylperazine	SmallMoleculeDrug	P14416	D(2) dopamine receptor	DRD2	ENSG00000149295
DB00374	Treprostinil	SmallMoleculeDrug	P43119	Prostacyclin receptor	PTGIR	ENSG00000160013
DB00378	Dydrogesterone	SmallMoleculeDrug	P06401	Progesterone receptor	PGR	ENSG00000082175
DB00379	Mexiletine	SmallMoleculeDrug	Q14524	Sodium channel protein type 5 subunit alpha	SCN5A	ENSG00000183873
DB00380	Dexrazoxane	SmallMoleculeDrug	P11388	DNA topoisomerase 2-alpha	TOP2A	ENSG00000131747
DB00380	Dexrazoxane	SmallMoleculeDrug	Q02880	DNA topoisomerase 2-beta	TOP2B	ENSG00000077097
DB00381	Amlodipine	SmallMoleculeDrug	P54289	Voltage-dependent calcium channel subunit alpha-2/delta-1	CACNA2D1	ENSG00000153956
DB00384	Triamterene	SmallMoleculeDrug	P51168	Amiloride-sensitive sodium channel subunit beta	SCNN1B	ENSG00000168447
DB00384	Triamterene	SmallMoleculeDrug	P37088	Amiloride-sensitive sodium channel subunit alpha	SCNN1A	ENSG00000111319
DB00384	Triamterene	SmallMoleculeDrug	P51170	Amiloride-sensitive sodium channel subunit gamma	SCNN1G	ENSG00000166828
DB00390	Digoxin	SmallMoleculeDrug	P05023	Sodium/potassium-transporting ATPase subunit alpha-1	ATP1A1	ENSG00000163399
DB00391	Sulpiride	SmallMoleculeDrug	P14416	D(2) dopamine receptor	DRD2	ENSG00000149295
DB00392	Profenamine	SmallMoleculeDrug	P11229	Muscarinic acetylcholine receptor M1	CHRM1	ENSG00000168539
DB00392	Profenamine	SmallMoleculeDrug	Q8TCU5	Glutamate receptor ionotropic, NMDA 3A	GRIN3A	ENSG00000198785
DB00393	Nimodipine	SmallMoleculeDrug	Q01668	Voltage-dependent L-type calcium channel subunit alpha-1D	CACNA1D	ENSG00000157388
DB00393	Nimodipine	SmallMoleculeDrug	O60840	Voltage-dependent L-type calcium channel subunit alpha-1F	CACNA1F	ENSG00000102001
DB00393	Nimodipine	SmallMoleculeDrug	Q13698	Voltage-dependent L-type calcium channel subunit alpha-1S	CACNA1S	ENSG00000081248
DB00393	Nimodipine	SmallMoleculeDrug	Q02641	Voltage-dependent L-type calcium channel subunit beta-1	CACNB1	ENSG00000067191
DB00393	Nimodipine	SmallMoleculeDrug	Q08289	Voltage-dependent L-type calcium channel subunit beta-2	CACNB2	ENSG00000165995
DB00393	Nimodipine	SmallMoleculeDrug	P54284	Voltage-dependent L-type calcium channel subunit beta-3	CACNB3	ENSG00000167535
DB00393	Nimodipine	SmallMoleculeDrug	O00305	Voltage-dependent L-type calcium channel subunit beta-4	CACNB4	ENSG00000182389
DB00396	Progesterone	SmallMoleculeDrug	P06401	Progesterone receptor	PGR	ENSG00000082175
DB00398	Sorafenib	SmallMoleculeDrug	P00533	Epidermal growth factor receptor	EGFR	ENSG00000146648
DB00398	Sorafenib	SmallMoleculeDrug	P35968	Vascular endothelial growth factor receptor 2	KDR	ENSG00000128052
DB00398	Sorafenib	SmallMoleculeDrug	P09619	Platelet-derived growth factor receptor beta	PDGFRB	ENSG00000113721
DB00398	Sorafenib	SmallMoleculeDrug	P10721	Mast/stem cell growth factor receptor Kit	KIT	ENSG00000157404
DB00399	Zoledronic acid	SmallMoleculeDrug	P14324	Farnesyl pyrophosphate synthase	FDPS	ENSG00000160752
DB00402	Eszopiclone	SmallMoleculeDrug	P14867	Gamma-aminobutyric acid receptor subunit alpha-1	GABRA1	ENSG00000022355
DB00404	Alprazolam	SmallMoleculeDrug	P30536	Translocator protein	TSPO	ENSG00000100300
DB00407	Ardeparin	SmallMoleculeDrug	P01008	Antithrombin-III	SERPINC1	ENSG00000117601
DB00408	Loxapine	SmallMoleculeDrug	P14416	D(2) dopamine receptor	DRD2	ENSG00000149295
DB00409	Remoxipride	SmallMoleculeDrug	P14416	D(2) dopamine receptor	DRD2	ENSG00000149295
DB00411	Carbamoylcholine	SmallMoleculeDrug	Q15822	Neuronal acetylcholine receptor subunit alpha-2	CHRNA2	ENSG00000120903
DB00412	Rosiglitazone	SmallMoleculeDrug	P37231	Peroxisome proliferator-activated receptor gamma	PPARG	ENSG00000132170
DB00413	Pramipexole	SmallMoleculeDrug	P14416	D(2) dopamine receptor	DRD2	ENSG00000149295
DB00416	Metocurine Iodide	SmallMoleculeDrug	Q15822	Neuronal acetylcholine receptor subunit alpha-2	CHRNA2	ENSG00000120903
DB00418	Secobarbital	SmallMoleculeDrug	P14867	Gamma-aminobutyric acid receptor subunit alpha-1	GABRA1	ENSG00000022355
DB00419	Miglustat	SmallMoleculeDrug	Q16739	Ceramide glucosyltransferase	UGCG	ENSG00000148154
DB00420	Promazine	SmallMoleculeDrug	P14416	D(2) dopamine receptor	DRD2	ENSG00000149295
DB00421	Spironolactone	SmallMoleculeDrug	P08235	Mineralocorticoid receptor	NR3C2	ENSG00000151623
DB00425	Zolpidem	SmallMoleculeDrug	P14867	Gamma-aminobutyric acid receptor subunit alpha-1	GABRA1	ENSG00000022355
DB00431	Lindane	SmallMoleculeDrug	P18505	Gamma-aminobutyric acid receptor subunit beta-1	GABRB1	ENSG00000163288
DB00435	Nitric Oxide	SmallMoleculeDrug	P33402	Guanylate cyclase soluble subunit alpha-2	GUCY1A2	ENSG00000152402
DB00436	Bendroflumethiazide	SmallMoleculeDrug	Q12791	Calcium-activated potassium channel subunit alpha-1	KCNMA1	ENSG00000156113
DB00437	Allopurinol	SmallMoleculeDrug	P47989	Xanthine dehydrogenase/oxidase	XDH	ENSG00000158125
DB00440	Trimethoprim	SmallMoleculeDrug	P00374	Dihydrofolate reductase	DHFR	ENSG00000228716
DB00441	Gemcitabine	SmallMoleculeDrug	P23921	Ribonucleoside-diphosphate reductase large subunit	RRM1	ENSG00000167325
DB00445	Epirubicin	SmallMoleculeDrug	P11388	DNA topoisomerase 2-alpha	TOP2A	ENSG00000131747
DB00449	Dipivefrin	SmallMoleculeDrug	P35348	Alpha-1A adrenergic receptor	ADRA1A	ENSG00000120907
DB00449	Dipivefrin	SmallMoleculeDrug	P07550	Beta-2 adrenergic receptor	ADRB2	ENSG00000169252
DB00450	Droperidol	SmallMoleculeDrug	P14416	D(2) dopamine receptor	DRD2	ENSG00000149295
DB00451	Levothyroxine	SmallMoleculeDrug	P10827	Thyroid hormone receptor alpha	THRA	ENSG00000126351
DB00454	Meperidine	SmallMoleculeDrug	P41145	Kappa-type opioid receptor	OPRK1	ENSG00000082556
DB00457	Prazosin	SmallMoleculeDrug	P35348	Alpha-1A adrenergic receptor	ADRA1A	ENSG00000120907
DB00457	Prazosin	SmallMoleculeDrug	P35368	Alpha-1B adrenergic receptor	ADRA1B	ENSG00000170214
DB00458	Imipramine	SmallMoleculeDrug	P31645	Sodium-dependent serotonin transporter	SLC6A4	ENSG00000108576
DB00459	Acitretin	SmallMoleculeDrug	P19793	Retinoic acid receptor RXR-alpha	RXRA	ENSG00000186350
DB00459	Acitretin	SmallMoleculeDrug	P10276	Retinoic acid receptor alpha	RARA	ENSG00000131759
DB00459	Acitretin	SmallMoleculeDrug	P13631	Retinoic acid receptor gamma	RARG	ENSG00000172819
DB00459	Acitretin	SmallMoleculeDrug	P48443	Retinoic acid receptor RXR-gamma	RXRG	ENSG00000143171
DB00461	Nabumetone	SmallMoleculeDrug	P35354	Prostaglandin G/H synthase 2	PTGS2	ENSG00000073756
DB00464	Sodium Tetradecyl Sulfate	SmallMoleculeDrug	P04070	Vitamin K-dependent protein C	PROC	ENSG00000115718
DB00472	Fluoxetine	SmallMoleculeDrug	P31645	Sodium-dependent serotonin transporter	SLC6A4	ENSG00000108576
DB00474	Methohexital	SmallMoleculeDrug	P14867	Gamma-aminobutyric acid receptor subunit alpha-1	GABRA1	ENSG00000022355
DB00477	Chlorpromazine	SmallMoleculeDrug	P14416	D(2) dopamine receptor	DRD2	ENSG00000149295
DB00480	Lenalidomide	SmallMoleculeDrug	Q96SW2	Protein cereblon	CRBN	ENSG00000113851
DB00481	Raloxifene	SmallMoleculeDrug	P03372	Estrogen receptor	ESR1	ENSG00000091831
DB00481	Raloxifene	SmallMoleculeDrug	Q92731	Estrogen receptor beta	ESR2	ENSG00000140009
DB00482	Celecoxib	SmallMoleculeDrug	P35354	Prostaglandin G/H synthase 2	PTGS2	ENSG00000073756
DB00484	Brimonidine	SmallMoleculeDrug	P18825	Alpha-2C adrenergic receptor	ADRA2C	ENSG00000184160
DB00489	Sotalol	SmallMoleculeDrug	Q12809	Potassium voltage-gated channel subfamily H member 2	KCNH2	ENSG00000055118
DB00489	Sotalol	SmallMoleculeDrug	P07550	Beta-2 adrenergic receptor	ADRB2	ENSG00000169252
DB00491	Miglitol	SmallMoleculeDrug	O43451	Maltase-glucoamylase, intestinal	MGAM	ENSG00000257335
DB00498	Phenindione	SmallMoleculeDrug	Q9BQB6	Vitamin K epoxide reductase complex subunit 1	VKORC1	ENSG00000167397
DB00499	Flutamide	SmallMoleculeDrug	P10275	Androgen receptor	AR	ENSG00000169083
DB00502	Haloperidol	SmallMoleculeDrug	P14416	D(2) dopamine receptor	DRD2	ENSG00000149295
DB00504	Levallorphan	SmallMoleculeDrug	P35372	Mu-type opioid receptor	OPRM1	ENSG00000112038
DB00508	Triflupromazine	SmallMoleculeDrug	P41595	5-hydroxytryptamine receptor 2B	HTR2B	ENSG00000135914
DB00509	Dextrothyroxine	SmallMoleculeDrug	P10827	Thyroid hormone receptor alpha	THRA	ENSG00000126351
DB00509	Dextrothyroxine	SmallMoleculeDrug	P10828	Thyroid hormone receptor beta	THRB	ENSG00000151090
DB00513	Aminocaproic Acid	SmallMoleculeDrug	P00747	Plasminogen	PLG	ENSG00000122194
DB00513	Aminocaproic Acid	SmallMoleculeDrug	P00750	Tissue-type plasminogen activator	PLAT	ENSG00000104368
DB00518	Albendazole	SmallMoleculeDrug	Q71U36	Tubulin alpha-1A chain	TUBA1A	ENSG00000167552
DB00523	Alitretinoin	SmallMoleculeDrug	P10276	Retinoic acid receptor alpha	RARA	ENSG00000131759
DB00523	Alitretinoin	SmallMoleculeDrug	P19793	Retinoic acid receptor RXR-alpha	RXRA	ENSG00000186350
DB00523	Alitretinoin	SmallMoleculeDrug	P13631	Retinoic acid receptor gamma	RARG	ENSG00000172819
DB00523	Alitretinoin	SmallMoleculeDrug	P48443	Retinoic acid receptor RXR-gamma	RXRG	ENSG00000143171
DB00527	Cinchocaine	SmallMoleculeDrug	Q14524	Sodium channel protein type 5 subunit alpha	SCN5A	ENSG00000183873
DB00530	Erlotinib	SmallMoleculeDrug	P00533	Epidermal growth factor receptor	EGFR	ENSG00000146648
DB00532	Mephenytoin	SmallMoleculeDrug	Q14524	Sodium channel protein type 5 subunit alpha	SCN5A	ENSG00000183873
DB00533	Rofecoxib	SmallMoleculeDrug	P35354	Prostaglandin G/H synthase 2	PTGS2	ENSG00000073756
DB00534	Chlormerodrin	SmallMoleculeDrug	P51649	Succinate-semialdehyde dehydrogenase, mitochondrial	ALDH5A1	ENSG00000112294
DB00539	Toremifene	SmallMoleculeDrug	P03372	Estrogen receptor	ESR1	ENSG00000091831
DB00540	Nortriptyline	SmallMoleculeDrug	P31645	Sodium-dependent serotonin transporter	SLC6A4	ENSG00000108576
DB00540	Nortriptyline	SmallMoleculeDrug	P28223	5-hydroxytryptamine receptor 2A	HTR2A	ENSG00000102468
DB00541	Vincristine	SmallMoleculeDrug	Q9H4B7	Tubulin beta-1 chain	TUBB1	ENSG00000101162
DB00543	Amoxapine	SmallMoleculeDrug	P31645	Sodium-dependent serotonin transporter	SLC6A4	ENSG00000108576
DB00548	Azelaic acid	SmallMoleculeDrug	P51857	3-oxo-5-beta-steroid 4-dehydrogenase	AKR1D1	ENSG00000122787
DB00548	Azelaic acid	SmallMoleculeDrug	P14679	Tyrosinase	TYR	ENSG00000077498
DB00552	Pentostatin	SmallMoleculeDrug	P00813	Adenosine deaminase	ADA	ENSG00000196839
DB00559	Bosentan	SmallMoleculeDrug	P24530	Endothelin B receptor	EDNRB	ENSG00000136160
DB00562	Benzthiazide	SmallMoleculeDrug	P00918	Carbonic anhydrase 2	CA2	ENSG00000104267
DB00564	Carbamazepine	SmallMoleculeDrug	Q14524	Sodium channel protein type 5 subunit alpha	SCN5A	ENSG00000183873
DB00568	Cinnarizine	SmallMoleculeDrug	Q01668	Voltage-dependent L-type calcium channel subunit alpha-1D	CACNA1D	ENSG00000157388
DB00568	Cinnarizine	SmallMoleculeDrug	O60840	Voltage-dependent L-type calcium channel subunit alpha-1F	CACNA1F	ENSG00000102001
DB00568	Cinnarizine	SmallMoleculeDrug	Q13698	Voltage-dependent L-type calcium channel subunit alpha-1S	CACNA1S	ENSG00000081248
DB00569	Fondaparinux	SmallMoleculeDrug	P00742	Coagulation factor X	F10	ENSG00000126218
DB00570	Vinblastine	SmallMoleculeDrug	Q71U36	Tubulin alpha-1A chain	TUBA1A	ENSG00000167552
DB00570	Vinblastine	SmallMoleculeDrug	Q9UJT1	Tubulin delta chain	TUBD1	ENSG00000108423
DB00570	Vinblastine	SmallMoleculeDrug	P23258	Tubulin gamma-1 chain	TUBG1	ENSG00000131462
DB00570	Vinblastine	SmallMoleculeDrug	Q9UJT0	Tubulin epsilon chain	TUBE1	ENSG00000074935
DB00571	Propranolol	SmallMoleculeDrug	P08588	Beta-1 adrenergic receptor	ADRB1	ENSG00000005381
DB00572	Atropine	SmallMoleculeDrug	P11229	Muscarinic acetylcholine receptor M1	CHRM1	ENSG00000168539
DB00572	Atropine	SmallMoleculeDrug	P20309	Muscarinic acetylcholine receptor M3	CHRM3	ENSG00000133019
DB00572	Atropine	SmallMoleculeDrug	P08173	Muscarinic acetylcholine receptor M4	CHRM4	ENSG00000180720
DB00573	Fenoprofen	SmallMoleculeDrug	P23219	Prostaglandin G/H synthase 1	PTGS1	ENSG00000095303
DB00573	Fenoprofen	SmallMoleculeDrug	P35354	Prostaglandin G/H synthase 2	PTGS2	ENSG00000073756
DB00574	Fenfluramine	SmallMoleculeDrug	P41595	5-hydroxytryptamine receptor 2B	HTR2B	ENSG00000135914
DB00574	Fenfluramine	SmallMoleculeDrug	P28223	5-hydroxytryptamine receptor 2A	HTR2A	ENSG00000102468
DB00575	Clonidine	SmallMoleculeDrug	P18825	Alpha-2C adrenergic receptor	ADRA2C	ENSG00000184160
DB00579	Mazindol	SmallMoleculeDrug	P31645	Sodium-dependent serotonin transporter	SLC6A4	ENSG00000108576
DB00580	Valdecoxib	SmallMoleculeDrug	P35354	Prostaglandin G/H synthase 2	PTGS2	ENSG00000073756
DB00586	Diclofenac	SmallMoleculeDrug	P35354	Prostaglandin G/H synthase 2	PTGS2	ENSG00000073756
DB00586	Diclofenac	SmallMoleculeDrug	P23219	Prostaglandin G/H synthase 1	PTGS1	ENSG00000095303
DB00588	Fluticasone propionate	SmallMoleculeDrug	P04150	Glucocorticoid receptor	NR3C1	ENSG00000113580
DB00589	Lisuride	SmallMoleculeDrug	P14416	D(2) dopamine receptor	DRD2	ENSG00000149295
DB00590	Doxazosin	SmallMoleculeDrug	P35348	Alpha-1A adrenergic receptor	ADRA1A	ENSG00000120907
DB00591	Fluocinolone acetonide	SmallMoleculeDrug	P04150	Glucocorticoid receptor	NR3C1	ENSG00000113580
DB00592	Piperazine	SmallMoleculeDrug	P28472	Gamma-aminobutyric acid receptor subunit beta-3	GABRB3	ENSG00000166206
DB00594	Amiloride	SmallMoleculeDrug	P78348	Acid-sensing ion channel 1	ASIC1	ENSG00000110881
DB00598	Labetalol	SmallMoleculeDrug	P35348	Alpha-1A adrenergic receptor	ADRA1A	ENSG00000120907
DB00598	Labetalol	SmallMoleculeDrug	P35368	Alpha-1B adrenergic receptor	ADRA1B	ENSG00000170214
DB00599	Thiopental	SmallMoleculeDrug	O00519	Fatty-acid amide hydrolase 1	FAAH	ENSG00000117480
DB00600	Monobenzone	SmallMoleculeDrug	P14679	Tyrosinase	TYR	ENSG00000077498
DB00602	Ivermectin	SmallMoleculeDrug	O75311	Glycine receptor subunit alpha-3	GLRA3	ENSG00000145451
DB00604	Cisapride	SmallMoleculeDrug	Q13639	5-hydroxytryptamine receptor 4	HTR4	ENSG00000164270
DB00605	Sulindac	SmallMoleculeDrug	P15121	Aldose reductase	AKR1B1	ENSG00000085662
DB00610	Metaraminol	SmallMoleculeDrug	P35348	Alpha-1A adrenergic receptor	ADRA1A	ENSG00000120907
DB00613	Amodiaquine	SmallMoleculeDrug	P50135	Histamine N-methyltransferase	HNMT	ENSG00000150540
DB00619	Imatinib	SmallMoleculeDrug	P10721	Mast/stem cell growth factor receptor Kit	KIT	ENSG00000157404
DB00619	Imatinib	SmallMoleculeDrug	P16234	Platelet-derived growth factor receptor alpha	PDGFRA	ENSG00000134853
DB00621	Oxandrolone	SmallMoleculeDrug	P10275	Androgen receptor	AR	ENSG00000169083
DB00622	Nicardipine	SmallMoleculeDrug	Q08289	Voltage-dependent L-type calcium channel subunit beta-2	CACNB2	ENSG00000165995
DB00622	Nicardipine	SmallMoleculeDrug	P54289	Voltage-dependent calcium channel subunit alpha-2/delta-1	CACNA2D1	ENSG00000153956
DB00622	Nicardipine	SmallMoleculeDrug	Q01668	Voltage-dependent L-type calcium channel subunit alpha-1D	CACNA1D	ENSG00000157388
DB00623	Fluphenazine	SmallMoleculeDrug	P14416	D(2) dopamine receptor	DRD2	ENSG00000149295
DB00623	Fluphenazine	SmallMoleculeDrug	P21728	D(1A) dopamine receptor	DRD1	ENSG00000184845
DB00624	Testosterone	SmallMoleculeDrug	P10275	Androgen receptor	AR	ENSG00000169083
DB00626	Bacitracin	SmallMoleculeDrug	P14735	Insulin-degrading enzyme	IDE	ENSG00000119912
DB00627	Niacin	SmallMoleculeDrug	Q15274	Nicotinate-nucleotide pyrophosphorylase [carboxylating]	QPRT	ENSG00000103485
DB00630	Alendronic acid	SmallMoleculeDrug	P14324	Farnesyl pyrophosphate synthase	FDPS	ENSG00000160752
DB00635	Prednisone	SmallMoleculeDrug	P04150	Glucocorticoid receptor	NR3C1	ENSG00000113580
DB00636	Clofibrate	SmallMoleculeDrug	Q07869	Peroxisome proliferator-activated receptor alpha	PPARA	ENSG00000186951
DB00637	Astemizole	SmallMoleculeDrug	Q12809	Potassium voltage-gated channel subfamily H member 2	KCNH2	ENSG00000055118
DB00640	Adenosine	SmallMoleculeDrug	P29274	Adenosine receptor A2a	ADORA2A	ENSG00000128271
DB00640	Adenosine	SmallMoleculeDrug	P30542	Adenosine receptor A1	ADORA1	ENSG00000163485
DB00641	Simvastatin	SmallMoleculeDrug	P04035	3-hydroxy-3-methylglutaryl-coenzyme A reductase	HMGCR	ENSG00000113161
DB00647	Dextropropoxyphene	SmallMoleculeDrug	P41143	Delta-type opioid receptor	OPRD1	ENSG00000116329
DB00647	Dextropropoxyphene	SmallMoleculeDrug	P41145	Kappa-type opioid receptor	OPRK1	ENSG00000082556
DB00647	Dextropropoxyphene	SmallMoleculeDrug	P35372	Mu-type opioid receptor	OPRM1	ENSG00000112038
DB00648	Mitotane	SmallMoleculeDrug	P03372	Estrogen receptor	ESR1	ENSG00000091831
DB00651	Dyphylline	SmallMoleculeDrug	Q07343	cAMP-specific 3',5'-cyclic phosphodiesterase 4B	PDE4B	ENSG00000184588
DB00651	Dyphylline	SmallMoleculeDrug	P30542	Adenosine receptor A1	ADORA1	ENSG00000163485
DB00651	Dyphylline	SmallMoleculeDrug	P29274	Adenosine receptor A2a	ADORA2A	ENSG00000128271
DB00652	Pentazocine	SmallMoleculeDrug	P41145	Kappa-type opioid receptor	OPRK1	ENSG00000082556
DB00652	Pentazocine	SmallMoleculeDrug	P35372	Mu-type opioid receptor	OPRM1	ENSG00000112038
DB00652	Pentazocine	SmallMoleculeDrug	Q99720	Sigma non-opioid intracellular receptor 1	SIGMAR1	ENSG00000147955
DB00655	Estrone	SmallMoleculeDrug	P03372	Estrogen receptor	ESR1	ENSG00000091831
DB00656	Trazodone	SmallMoleculeDrug	P08908	5-hydroxytryptamine receptor 1A	HTR1A	ENSG00000178394
DB00657	Mecamylamine	SmallMoleculeDrug	Q15822	Neuronal acetylcholine receptor subunit alpha-2	CHRNA2	ENSG00000120903
DB00657	Mecamylamine	SmallMoleculeDrug	P36544	Neuronal acetylcholine receptor subunit alpha-7	CHRNA7	ENSG00000175344
DB00657	Mecamylamine	SmallMoleculeDrug	P43681	Neuronal acetylcholine receptor subunit alpha-4	CHRNA4	ENSG00000101204
DB00657	Mecamylamine	SmallMoleculeDrug	P17787	Neuronal acetylcholine receptor subunit beta-2	CHRNB2	ENSG00000160716
DB00659	Acamprosate	SmallMoleculeDrug	P14867	Gamma-aminobutyric acid receptor subunit alpha-1	GABRA1	ENSG00000022355
DB00659	Acamprosate	SmallMoleculeDrug	P47869	Gamma-aminobutyric acid receptor subunit alpha-2	GABRA2	ENSG00000151834
DB00659	Acamprosate	SmallMoleculeDrug	P34903	Gamma-aminobutyric acid receptor subunit alpha-3	GABRA3	ENSG00000011677
DB00659	Acamprosate	SmallMoleculeDrug	P48169	Gamma-aminobutyric acid receptor subunit alpha-4	GABRA4	ENSG00000109158
DB00659	Acamprosate	SmallMoleculeDrug	P31644	Gamma-aminobutyric acid receptor subunit alpha-5	GABRA5	ENSG00000186297
DB00659	Acamprosate	SmallMoleculeDrug	Q16445	Gamma-aminobutyric acid receptor subunit alpha-6	GABRA6	ENSG00000145863
DB00659	Acamprosate	SmallMoleculeDrug	P18505	Gamma-aminobutyric acid receptor subunit beta-1	GABRB1	ENSG00000163288
DB00659	Acamprosate	SmallMoleculeDrug	P47870	Gamma-aminobutyric acid receptor subunit beta-2	GABRB2	ENSG00000145864
DB00659	Acamprosate	SmallMoleculeDrug	P28472	Gamma-aminobutyric acid receptor subunit beta-3	GABRB3	ENSG00000166206
DB00659	Acamprosate	SmallMoleculeDrug	O14764	Gamma-aminobutyric acid receptor subunit delta	GABRD	ENSG00000187730
DB00659	Acamprosate	SmallMoleculeDrug	Q8N1C3	Gamma-aminobutyric acid receptor subunit gamma-1	GABRG1	ENSG00000163285
DB00659	Acamprosate	SmallMoleculeDrug	P18507	Gamma-aminobutyric acid receptor subunit gamma-2	GABRG2	ENSG00000113327
DB00659	Acamprosate	SmallMoleculeDrug	Q99928	Gamma-aminobutyric acid receptor subunit gamma-3	GABRG3	ENSG00000182256
DB00659	Acamprosate	SmallMoleculeDrug	Q05586	Glutamate receptor ionotropic, NMDA 1	GRIN1	ENSG00000176884
DB00659	Acamprosate	SmallMoleculeDrug	Q12879	Glutamate receptor ionotropic, NMDA 2A	GRIN2A	ENSG00000183454
DB00659	Acamprosate	SmallMoleculeDrug	Q13224	Glutamate receptor ionotropic, NMDA 2B	GRIN2B	ENSG00000273079
DB00659	Acamprosate	SmallMoleculeDrug	Q14957	Glutamate receptor ionotropic, NMDA 2C	GRIN2C	ENSG00000161509
DB00659	Acamprosate	SmallMoleculeDrug	O15399	Glutamate receptor ionotropic, NMDA 2D	GRIN2D	ENSG00000105464
DB00659	Acamprosate	SmallMoleculeDrug	Q8TCU5	Glutamate receptor ionotropic, NMDA 3A	GRIN3A	ENSG00000198785
DB00659	Acamprosate	SmallMoleculeDrug	O60391	Glutamate receptor ionotropic, NMDA 3B	GRIN3B	ENSG00000116032
DB00659	Acamprosate	SmallMoleculeDrug	P41594	Metabotropic glutamate receptor 5	GRM5	ENSG00000168959
DB00675	Tamoxifen	SmallMoleculeDrug	P03372	Estrogen receptor	ESR1	ENSG00000091831
DB00679	Thioridazine	SmallMoleculeDrug	P14416	D(2) dopamine receptor	DRD2	ENSG00000149295
DB00682	Warfarin	SmallMoleculeDrug	Q9BQB6	Vitamin K epoxide reductase complex subunit 1	VKORC1	ENSG00000167397
DB00683	Midazolam	SmallMoleculeDrug	P14867	Gamma-aminobutyric acid receptor subunit alpha-1	GABRA1	ENSG00000022355
DB00683	Midazolam	SmallMoleculeDrug	P47869	Gamma-aminobutyric acid receptor subunit alpha-2	GABRA2	ENSG00000151834
DB00683	Midazolam	SmallMoleculeDrug	P31644	Gamma-aminobutyric acid receptor subunit alpha-5	GABRA5	ENSG00000186297
DB00683	Midazolam	SmallMoleculeDrug	P48169	Gamma-aminobutyric acid receptor subunit alpha-4	GABRA4	ENSG00000109158
DB00683	Midazolam	SmallMoleculeDrug	P34903	Gamma-aminobutyric acid receptor subunit alpha-3	GABRA3	ENSG00000011677
DB00683	Midazolam	SmallMoleculeDrug	Q16445	Gamma-aminobutyric acid receptor subunit alpha-6	GABRA6	ENSG00000145863
DB00686	Pentosan Polysulfate	SmallMoleculeDrug	P05230	Fibroblast growth factor 1	FGF1	ENSG00000113578
DB00687	Fludrocortisone	SmallMoleculeDrug	P08235	Mineralocorticoid receptor	NR3C2	ENSG00000151623
DB00687	Fludrocortisone	SmallMoleculeDrug	P10275	Androgen receptor	AR	ENSG00000169083
DB00688	Mycophenolate mofetil	SmallMoleculeDrug	P12268	Inosine-5'-monophosphate dehydrogenase 2	IMPDH2	ENSG00000178035
DB00690	Flurazepam	SmallMoleculeDrug	P14867	Gamma-aminobutyric acid receptor subunit alpha-1	GABRA1	ENSG00000022355
DB00690	Flurazepam	SmallMoleculeDrug	P47869	Gamma-aminobutyric acid receptor subunit alpha-2	GABRA2	ENSG00000151834
DB00690	Flurazepam	SmallMoleculeDrug	P34903	Gamma-aminobutyric acid receptor subunit alpha-3	GABRA3	ENSG00000011677
DB00690	Flurazepam	SmallMoleculeDrug	P48169	Gamma-aminobutyric acid receptor subunit alpha-4	GABRA4	ENSG00000109158
DB00690	Flurazepam	SmallMoleculeDrug	P31644	Gamma-aminobutyric acid receptor subunit alpha-5	GABRA5	ENSG00000186297
DB00690	Flurazepam	SmallMoleculeDrug	Q16445	Gamma-aminobutyric acid receptor subunit alpha-6	GABRA6	ENSG00000145863
DB00690	Flurazepam	SmallMoleculeDrug	P18505	Gamma-aminobutyric acid receptor subunit beta-1	GABRB1	ENSG00000163288
DB00690	Flurazepam	SmallMoleculeDrug	P47870	Gamma-aminobutyric acid receptor subunit beta-2	GABRB2	ENSG00000145864
DB00690	Flurazepam	SmallMoleculeDrug	P28472	Gamma-aminobutyric acid receptor subunit beta-3	GABRB3	ENSG00000166206
DB00690	Flurazepam	SmallMoleculeDrug	Q8N1C3	Gamma-aminobutyric acid receptor subunit gamma-1	GABRG1	ENSG00000163285
DB00690	Flurazepam	SmallMoleculeDrug	P18507	Gamma-aminobutyric acid receptor subunit gamma-2	GABRG2	ENSG00000113327
DB00690	Flurazepam	SmallMoleculeDrug	Q99928	Gamma-aminobutyric acid receptor subunit gamma-3	GABRG3	ENSG00000182256
DB00690	Flurazepam	SmallMoleculeDrug	O14764	Gamma-aminobutyric acid receptor subunit delta	GABRD	ENSG00000187730
DB00690	Flurazepam	SmallMoleculeDrug	P24046	Gamma-aminobutyric acid receptor subunit rho-1	GABRR1	ENSG00000146276
DB00690	Flurazepam	SmallMoleculeDrug	P28476	Gamma-aminobutyric acid receptor subunit rho-2	GABRR2	ENSG00000111886
DB00690	Flurazepam	SmallMoleculeDrug	A8MPY1	Gamma-aminobutyric acid receptor subunit rho-3	GABRR3	ENSG00000183185
DB00691	Moexipril	SmallMoleculeDrug	P12821	Angiotensin-converting enzyme	ACE	ENSG00000159640
DB00696	Ergotamine	SmallMoleculeDrug	P35348	Alpha-1A adrenergic receptor	ADRA1A	ENSG00000120907
DB00696	Ergotamine	SmallMoleculeDrug	P35368	Alpha-1B adrenergic receptor	ADRA1B	ENSG00000170214
DB00697	Tizanidine	SmallMoleculeDrug	P18825	Alpha-2C adrenergic receptor	ADRA2C	ENSG00000184160
DB00700	Eplerenone	SmallMoleculeDrug	P08235	Mineralocorticoid receptor	NR3C2	ENSG00000151623
DB00704	Naltrexone	SmallMoleculeDrug	P41143	Delta-type opioid receptor	OPRD1	ENSG00000116329
DB00704	Naltrexone	SmallMoleculeDrug	P41145	Kappa-type opioid receptor	OPRK1	ENSG00000082556
DB00704	Naltrexone	SmallMoleculeDrug	P35372	Mu-type opioid receptor	OPRM1	ENSG00000112038
DB00707	Porfimer sodium	SmallMoleculeDrug	P01130	Low-density lipoprotein receptor	LDLR	ENSG00000130164
DB00715	Paroxetine	SmallMoleculeDrug	P31645	Sodium-dependent serotonin transporter	SLC6A4	ENSG00000108576
DB00720	Clodronic acid	SmallMoleculeDrug	P12235	ADP/ATP translocase 1	SLC25A4	ENSG00000151729
DB00721	Procaine	SmallMoleculeDrug	Q8TCU5	Glutamate receptor ionotropic, NMDA 3A	GRIN3A	ENSG00000198785
DB00724	Imiquimod	SmallMoleculeDrug	Q9NYK1	Toll-like receptor 7	TLR7	ENSG00000196664
DB00726	Trimipramine	SmallMoleculeDrug	P31645	Sodium-dependent serotonin transporter	SLC6A4	ENSG00000108576
DB00734	Risperidone	SmallMoleculeDrug	P14416	D(2) dopamine receptor	DRD2	ENSG00000149295
DB00735	Naftifine	SmallMoleculeDrug	Q14534	Squalene monooxygenase	SQLE	ENSG00000104549
DB00737	Meclizine	SmallMoleculeDrug	Q14994	Nuclear receptor subfamily 1 group I member 3	NR1I3	ENSG00000143257
DB00740	Riluzole	SmallMoleculeDrug	Q14524	Sodium channel protein type 5 subunit alpha	SCN5A	ENSG00000183873
DB00740	Riluzole	SmallMoleculeDrug	Q9UPY5	Cystine/glutamate transporter	SLC7A11	ENSG00000151012
DB00747	Scopolamine	SmallMoleculeDrug	P11229	Muscarinic acetylcholine receptor M1	CHRM1	ENSG00000168539
DB00749	Etodolac	SmallMoleculeDrug	P35354	Prostaglandin G/H synthase 2	PTGS2	ENSG00000073756
DB00752	Tranylcypromine	SmallMoleculeDrug	P21397	Amine oxidase [flavin-containing] A	MAOA	ENSG00000189221
DB00752	Tranylcypromine	SmallMoleculeDrug	P27338	Amine oxidase [flavin-containing] B	MAOB	ENSG00000069535
DB00753	Isoflurane	SmallMoleculeDrug	P42261	Glutamate receptor 1	GRIA1	ENSG00000155511
DB00755	Tretinoin	SmallMoleculeDrug	P13631	Retinoic acid receptor gamma	RARG	ENSG00000172819
DB00755	Tretinoin	SmallMoleculeDrug	P10276	Retinoic acid receptor alpha	RARA	ENSG00000131759
DB00762	Irinotecan	SmallMoleculeDrug	P11387	DNA topoisomerase 1	TOP1	ENSG00000198900
DB00765	Metyrosine	SmallMoleculeDrug	P07101	Tyrosine 3-monooxygenase	TH	ENSG00000180176
DB00775	Tirofiban	SmallMoleculeDrug	P08514	Integrin alpha-IIb	ITGA2B	ENSG00000005961
DB00775	Tirofiban	SmallMoleculeDrug	P05106	Integrin beta-3	ITGB3	ENSG00000259207
DB00780	Phenelzine	SmallMoleculeDrug	P21397	Amine oxidase [flavin-containing] A	MAOA	ENSG00000189221
DB00780	Phenelzine	SmallMoleculeDrug	P27338	Amine oxidase [flavin-containing] B	MAOB	ENSG00000069535
DB00783	Estradiol	SmallMoleculeDrug	P03372	Estrogen receptor	ESR1	ENSG00000091831
DB00795	Sulfasalazine	SmallMoleculeDrug	P35354	Prostaglandin G/H synthase 2	PTGS2	ENSG00000073756
DB00795	Sulfasalazine	SmallMoleculeDrug	P23219	Prostaglandin G/H synthase 1	PTGS1	ENSG00000095303
DB00795	Sulfasalazine	SmallMoleculeDrug	P37231	Peroxisome proliferator-activated receptor gamma	PPARG	ENSG00000132170
DB00797	Tolazoline	SmallMoleculeDrug	P35348	Alpha-1A adrenergic receptor	ADRA1A	ENSG00000120907
DB00799	Tazarotene	SmallMoleculeDrug	P13631	Retinoic acid receptor gamma	RARG	ENSG00000172819
DB00800	Fenoldopam	SmallMoleculeDrug	P21728	D(1A) dopamine receptor	DRD1	ENSG00000184845
DB00800	Fenoldopam	SmallMoleculeDrug	P21918	D(1B) dopamine receptor	DRD5	ENSG00000169676
DB00805	Minaprine	SmallMoleculeDrug	P41595	5-hydroxytryptamine receptor 2B	HTR2B	ENSG00000135914
DB00811	Ribavirin	SmallMoleculeDrug	P12268	Inosine-5'-monophosphate dehydrogenase 2	IMPDH2	ENSG00000178035
DB00812	Phenylbutazone	SmallMoleculeDrug	P35354	Prostaglandin G/H synthase 2	PTGS2	ENSG00000073756
DB00813	Fentanyl	SmallMoleculeDrug	P35372	Mu-type opioid receptor	OPRM1	ENSG00000112038
DB00819	Acetazolamide	SmallMoleculeDrug	P00915	Carbonic anhydrase 1	CA1	ENSG00000133742
DB00822	Disulfiram	SmallMoleculeDrug	P05091	Aldehyde dehydrogenase, mitochondrial	ALDH2	ENSG00000111275
DB00825	Levomenthol	SmallMoleculeDrug	Q01668	Voltage-dependent L-type calcium channel subunit alpha-1D	CACNA1D	ENSG00000157388
DB00825	Levomenthol	SmallMoleculeDrug	O60840	Voltage-dependent L-type calcium channel subunit alpha-1F	CACNA1F	ENSG00000102001
DB00825	Levomenthol	SmallMoleculeDrug	Q13698	Voltage-dependent L-type calcium channel subunit alpha-1S	CACNA1S	ENSG00000081248
DB00825	Levomenthol	SmallMoleculeDrug	Q02641	Voltage-dependent L-type calcium channel subunit beta-1	CACNB1	ENSG00000067191
DB00825	Levomenthol	SmallMoleculeDrug	Q08289	Voltage-dependent L-type calcium channel subunit beta-2	CACNB2	ENSG00000165995
DB00825	Levomenthol	SmallMoleculeDrug	P54284	Voltage-dependent L-type calcium channel subunit beta-3	CACNB3	ENSG00000167535
DB00825	Levomenthol	SmallMoleculeDrug	O00305	Voltage-dependent L-type calcium channel subunit beta-4	CACNB4	ENSG00000182389
DB00829	Diazepam	SmallMoleculeDrug	P30536	Translocator protein	TSPO	ENSG00000100300
DB00831	Trifluoperazine	SmallMoleculeDrug	P0DP23	Calmodulin	CALM1	ENSG00000198668
DB00834	Mifepristone	SmallMoleculeDrug	P04150	Glucocorticoid receptor	NR3C1	ENSG00000113580
DB00836	Loperamide	SmallMoleculeDrug	P41143	Delta-type opioid receptor	OPRD1	ENSG00000116329
DB00841	Dobutamine	SmallMoleculeDrug	P35368	Alpha-1B adrenergic receptor	ADRA1B	ENSG00000170214
DB00848	Levamisole	SmallMoleculeDrug	P32297	Neuronal acetylcholine receptor subunit alpha-3	CHRNA3	ENSG00000080644
DB00849	Methylphenobarbital	SmallMoleculeDrug	P14867	Gamma-aminobutyric acid receptor subunit alpha-1	GABRA1	ENSG00000022355
DB00850	Perphenazine	SmallMoleculeDrug	P14416	D(2) dopamine receptor	DRD2	ENSG00000149295
DB00852	Pseudoephedrine	SmallMoleculeDrug	P35348	Alpha-1A adrenergic receptor	ADRA1A	ENSG00000120907
DB00852	Pseudoephedrine	SmallMoleculeDrug	P31645	Sodium-dependent serotonin transporter	SLC6A4	ENSG00000108576
DB00855	Aminolevulinic acid	SmallMoleculeDrug	P13716	Delta-aminolevulinic acid dehydratase	ALAD	ENSG00000148218
DB00864	Tacrolimus	SmallMoleculeDrug	P62942	Peptidyl-prolyl cis-trans isomerase FKBP1A	FKBP1A	ENSG00000088832
DB00865	Benzphetamine	SmallMoleculeDrug	Q05940	Synaptic vesicular amine transporter	SLC18A2	ENSG00000165646
DB00865	Benzphetamine	SmallMoleculeDrug	P35348	Alpha-1A adrenergic receptor	ADRA1A	ENSG00000120907
DB00875	Flupentixol	SmallMoleculeDrug	P14416	D(2) dopamine receptor	DRD2	ENSG00000149295
DB00880	Chlorothiazide	SmallMoleculeDrug	P00918	Carbonic anhydrase 2	CA2	ENSG00000104267
DB00887	Bumetanide	SmallMoleculeDrug	P55011	Solute carrier family 12 member 2	SLC12A2	ENSG00000064651
DB00887	Bumetanide	SmallMoleculeDrug	Q9UP95	Solute carrier family 12 member 4	SLC12A4	ENSG00000124067
DB00887	Bumetanide	SmallMoleculeDrug	Q9H2X9	Solute carrier family 12 member 5	SLC12A5	ENSG00000124140
DB00893	Iron Dextran	SmallMoleculeDrug	P69905	Hemoglobin subunit alpha	HBA1	ENSG00000206172
DB00893	Iron Dextran	SmallMoleculeDrug	P68871	Hemoglobin subunit beta	HBB	ENSG00000244734
DB00895	Benzylpenicilloyl Polylysine	SmallMoleculeDrug	P30273	High affinity immunoglobulin epsilon receptor subunit gamma	FCER1G	ENSG00000158869
DB00898	Ethanol	SmallMoleculeDrug	P14867	Gamma-aminobutyric acid receptor subunit alpha-1	GABRA1	ENSG00000022355
DB00903	Etacrynic acid	SmallMoleculeDrug	P05023	Sodium/potassium-transporting ATPase subunit alpha-1	ATP1A1	ENSG00000163399
DB00906	Tiagabine	SmallMoleculeDrug	P30531	Sodium- and chloride-dependent GABA transporter 1	SLC6A1	ENSG00000157103
DB00907	Cocaine	SmallMoleculeDrug	P31645	Sodium-dependent serotonin transporter	SLC6A4	ENSG00000108576
DB00908	Quinidine	SmallMoleculeDrug	Q14524	Sodium channel protein type 5 subunit alpha	SCN5A	ENSG00000183873
DB00909	Zonisamide	SmallMoleculeDrug	P35498	Sodium channel protein type 1 subunit alpha	SCN1A	ENSG00000144285
DB00909	Zonisamide	SmallMoleculeDrug	Q99250	Sodium channel protein type 2 subunit alpha	SCN2A	ENSG00000136531
DB00909	Zonisamide	SmallMoleculeDrug	Q9NY46	Sodium channel protein type 3 subunit alpha	SCN3A	ENSG00000153253
DB00909	Zonisamide	SmallMoleculeDrug	Q14524	Sodium channel protein type 5 subunit alpha	SCN5A	ENSG00000183873
DB00909	Zonisamide	SmallMoleculeDrug	Q07699	Sodium channel subunit beta-1	SCN1B	ENSG00000105711
DB00909	Zonisamide	SmallMoleculeDrug	O60939	Sodium channel subunit beta-2	SCN2B	ENSG00000149575
DB00909	Zonisamide	SmallMoleculeDrug	Q8IWT1	Sodium channel subunit beta-4	SCN4B	ENSG00000177098
DB00914	Phenformin	SmallMoleculeDrug	Q13131	5'-AMP-activated protein kinase catalytic subunit alpha-1	PRKAA1	ENSG00000132356
DB00917	Dinoprostone	SmallMoleculeDrug	P35408	Prostaglandin E2 receptor EP4 subtype	PTGER4	ENSG00000171522
DB00918	Almotriptan	SmallMoleculeDrug	P28221	5-hydroxytryptamine receptor 1D	HTR1D	ENSG00000179546
DB00922	Levosimendan	SmallMoleculeDrug	P63316	Troponin C, slow skeletal and cardiac muscles	TNNC1	ENSG00000114854
DB00925	Phenoxybenzamine	SmallMoleculeDrug	P35348	Alpha-1A adrenergic receptor	ADRA1A	ENSG00000120907
DB00925	Phenoxybenzamine	SmallMoleculeDrug	P18825	Alpha-2C adrenergic receptor	ADRA2C	ENSG00000184160
DB00928	Azacitidine	SmallMoleculeDrug	P26358	DNA (cytosine-5)-methyltransferase 1	DNMT1	ENSG00000130816
DB00933	Mesoridazine	SmallMoleculeDrug	P14416	D(2) dopamine receptor	DRD2	ENSG00000149295
DB00936	Salicylic acid	SmallMoleculeDrug	P23219	Prostaglandin G/H synthase 1	PTGS1	ENSG00000095303
DB00936	Salicylic acid	SmallMoleculeDrug	P35354	Prostaglandin G/H synthase 2	PTGS2	ENSG00000073756
DB00939	Meclofenamic acid	SmallMoleculeDrug	P23219	Prostaglandin G/H synthase 1	PTGS1	ENSG00000095303
DB00939	Meclofenamic acid	SmallMoleculeDrug	P35354	Prostaglandin G/H synthase 2	PTGS2	ENSG00000073756
DB00945	Acetylsalicylic acid	SmallMoleculeDrug	P23219	Prostaglandin G/H synthase 1	PTGS1	ENSG00000095303
DB00945	Acetylsalicylic acid	SmallMoleculeDrug	P35354	Prostaglandin G/H synthase 2	PTGS2	ENSG00000073756
DB00949	Felbamate	SmallMoleculeDrug	Q13224	Glutamate receptor ionotropic, NMDA 2B	GRIN2B	ENSG00000273079
DB00949	Felbamate	SmallMoleculeDrug	Q8TCU5	Glutamate receptor ionotropic, NMDA 3A	GRIN3A	ENSG00000198785
DB00949	Felbamate	SmallMoleculeDrug	Q12879	Glutamate receptor ionotropic, NMDA 2A	GRIN2A	ENSG00000183454
DB00956	Hydrocodone	SmallMoleculeDrug	P35372	Mu-type opioid receptor	OPRM1	ENSG00000112038
DB00957	Norgestimate	SmallMoleculeDrug	P06401	Progesterone receptor	PGR	ENSG00000082175
DB00962	Zaleplon	SmallMoleculeDrug	P14867	Gamma-aminobutyric acid receptor subunit alpha-1	GABRA1	ENSG00000022355
DB00966	Telmisartan	SmallMoleculeDrug	P30556	Type-1 angiotensin II receptor	AGTR1	ENSG00000144891
DB00973	Ezetimibe	SmallMoleculeDrug	P35610	Sterol O-acyltransferase 1	SOAT1	ENSG00000057252
DB00975	Dipyridamole	SmallMoleculeDrug	O76074	cGMP-specific 3',5'-cyclic phosphodiesterase	PDE5A	ENSG00000138735
DB00977	Ethinylestradiol	SmallMoleculeDrug	P03372	Estrogen receptor	ESR1	ENSG00000091831
DB00980	Ramelteon	SmallMoleculeDrug	P49286	Melatonin receptor type 1B	MTNR1B	ENSG00000134640
DB00980	Ramelteon	SmallMoleculeDrug	P48039	Melatonin receptor type 1A	MTNR1A	ENSG00000168412
DB00988	Dopamine	SmallMoleculeDrug	P14416	D(2) dopamine receptor	DRD2	ENSG00000149295
DB00988	Dopamine	SmallMoleculeDrug	P21728	D(1A) dopamine receptor	DRD1	ENSG00000184845
DB00988	Dopamine	SmallMoleculeDrug	P21918	D(1B) dopamine receptor	DRD5	ENSG00000169676
DB00988	Dopamine	SmallMoleculeDrug	P21728	D(1A) dopamine receptor	DRD1	ENSG00000184845
DB00988	Dopamine	SmallMoleculeDrug	P21918	D(1B) dopamine receptor	DRD5	ENSG00000169676
DB00988	Dopamine	SmallMoleculeDrug	P31645	Sodium-dependent serotonin transporter	SLC6A4	ENSG00000108576
DB00995	Auranofin	SmallMoleculeDrug	P30044	Peroxiredoxin-5, mitochondrial	PRDX5	ENSG00000126432
DB00995	Auranofin	SmallMoleculeDrug	O14920	Inhibitor of nuclear factor kappa-B kinase subunit beta	IKBKB	ENSG00000104365
DB00996	Gabapentin	SmallMoleculeDrug	O75899	Gamma-aminobutyric acid type B receptor subunit 2	GABBR2	ENSG00000136928
DB00997	Doxorubicin	SmallMoleculeDrug	P11388	DNA topoisomerase 2-alpha	TOP2A	ENSG00000131747
DB00999	Hydrochlorothiazide	SmallMoleculeDrug	Q12791	Calcium-activated potassium channel subunit alpha-1	KCNMA1	ENSG00000156113
DB01003	Cromoglicic acid	SmallMoleculeDrug	Q12791	Calcium-activated potassium channel subunit alpha-1	KCNMA1	ENSG00000156113
DB01005	Hydroxyurea	SmallMoleculeDrug	P23921	Ribonucleoside-diphosphate reductase large subunit	RRM1	ENSG00000167325
DB01009	Ketoprofen	SmallMoleculeDrug	P35354	Prostaglandin G/H synthase 2	PTGS2	ENSG00000073756
DB01014	Balsalazide	SmallMoleculeDrug	P23219	Prostaglandin G/H synthase 1	PTGS1	ENSG00000095303
DB01020	Isosorbide Mononitrate	SmallMoleculeDrug	P33402	Guanylate cyclase soluble subunit alpha-2	GUCY1A2	ENSG00000152402
DB01021	Trichlormethiazide	SmallMoleculeDrug	P05023	Sodium/potassium-transporting ATPase subunit alpha-1	ATP1A1	ENSG00000163399
DB01022	Phylloquinone	SmallMoleculeDrug	P38435	Vitamin K-dependent gamma-carboxylase	GGCX	ENSG00000115486
DB01023	Felodipine	SmallMoleculeDrug	P54289	Voltage-dependent calcium channel subunit alpha-2/delta-1	CACNA2D1	ENSG00000153956
DB01023	Felodipine	SmallMoleculeDrug	Q08289	Voltage-dependent L-type calcium channel subunit beta-2	CACNB2	ENSG00000165995
DB01023	Felodipine	SmallMoleculeDrug	Q01668	Voltage-dependent L-type calcium channel subunit alpha-1D	CACNA1D	ENSG00000157388
DB01023	Felodipine	SmallMoleculeDrug	Q13698	Voltage-dependent L-type calcium channel subunit alpha-1S	CACNA1S	ENSG00000081248
DB01028	Methoxyflurane	SmallMoleculeDrug	P14867	Gamma-aminobutyric acid receptor subunit alpha-1	GABRA1	ENSG00000022355
DB01029	Irbesartan	SmallMoleculeDrug	P30556	Type-1 angiotensin II receptor	AGTR1	ENSG00000144891
DB01033	Mercaptopurine	SmallMoleculeDrug	Q06203	Amidophosphoribosyltransferase	PPAT	ENSG00000128059
DB01033	Mercaptopurine	SmallMoleculeDrug	P12268	Inosine-5'-monophosphate dehydrogenase 2	IMPDH2	ENSG00000178035
DB01039	Fenofibrate	SmallMoleculeDrug	Q07869	Peroxisome proliferator-activated receptor alpha	PPARA	ENSG00000186951
DB01041	Thalidomide	SmallMoleculeDrug	Q96SW2	Protein cereblon	CRBN	ENSG00000113851
DB01041	Thalidomide	SmallMoleculeDrug	P19838	Nuclear factor NF-kappa-B p105 subunit	NFKB1	ENSG00000109320
DB01041	Thalidomide	SmallMoleculeDrug	P21802	Fibroblast growth factor receptor 2	FGFR2	ENSG00000066468
DB01043	Memantine	SmallMoleculeDrug	Q05586	Glutamate receptor ionotropic, NMDA 1	GRIN1	ENSG00000176884
DB01043	Memantine	SmallMoleculeDrug	Q05586	Glutamate receptor ionotropic, NMDA 1	GRIN1	ENSG00000176884
DB01043	Memantine	SmallMoleculeDrug	Q12879	Glutamate receptor ionotropic, NMDA 2A	GRIN2A	ENSG00000183454
DB01043	Memantine	SmallMoleculeDrug	Q13224	Glutamate receptor ionotropic, NMDA 2B	GRIN2B	ENSG00000273079
DB01043	Memantine	SmallMoleculeDrug	Q14957	Glutamate receptor ionotropic, NMDA 2C	GRIN2C	ENSG00000161509
DB01043	Memantine	SmallMoleculeDrug	O15399	Glutamate receptor ionotropic, NMDA 2D	GRIN2D	ENSG00000105464
DB01043	Memantine	SmallMoleculeDrug	Q8TCU5	Glutamate receptor ionotropic, NMDA 3A	GRIN3A	ENSG00000198785
DB01043	Memantine	SmallMoleculeDrug	O60391	Glutamate receptor ionotropic, NMDA 3B	GRIN3B	ENSG00000116032
DB01047	Fluocinonide	SmallMoleculeDrug	P04150	Glucocorticoid receptor	NR3C1	ENSG00000113580
DB01049	Ergoloid mesylate	SmallMoleculeDrug	P21728	D(1A) dopamine receptor	DRD1	ENSG00000184845
DB01049	Ergoloid mesylate	SmallMoleculeDrug	P21918	D(1B) dopamine receptor	DRD5	ENSG00000169676
DB01049	Ergoloid mesylate	SmallMoleculeDrug	P14416	D(2) dopamine receptor	DRD2	ENSG00000149295
DB01049	Ergoloid mesylate	SmallMoleculeDrug	P35348	Alpha-1A adrenergic receptor	ADRA1A	ENSG00000120907
DB01049	Ergoloid mesylate	SmallMoleculeDrug	P35368	Alpha-1B adrenergic receptor	ADRA1B	ENSG00000170214
DB01049	Ergoloid mesylate	SmallMoleculeDrug	P18825	Alpha-2C adrenergic receptor	ADRA2C	ENSG00000184160
DB01049	Ergoloid mesylate	SmallMoleculeDrug	P07550	Beta-2 adrenergic receptor	ADRB2	ENSG00000169252
DB01050	Ibuprofen	SmallMoleculeDrug	P35354	Prostaglandin G/H synthase 2	PTGS2	ENSG00000073756
DB01050	Ibuprofen	SmallMoleculeDrug	P23219	Prostaglandin G/H synthase 1	PTGS1	ENSG00000095303
DB01063	Acetophenazine	SmallMoleculeDrug	P14416	D(2) dopamine receptor	DRD2	ENSG00000149295
DB01064	Isoprenaline	SmallMoleculeDrug	P07550	Beta-2 adrenergic receptor	ADRB2	ENSG00000169252
DB01065	Melatonin	SmallMoleculeDrug	P48039	Melatonin receptor type 1A	MTNR1A	ENSG00000168412
DB01065	Melatonin	SmallMoleculeDrug	P49286	Melatonin receptor type 1B	MTNR1B	ENSG00000134640
DB01065	Melatonin	SmallMoleculeDrug	P16083	Ribosyldihydronicotinamide dehydrogenase [quinone]	NQO2	ENSG00000124588
DB01068	Clonazepam	SmallMoleculeDrug	P14867	Gamma-aminobutyric acid receptor subunit alpha-1	GABRA1	ENSG00000022355
DB01068	Clonazepam	SmallMoleculeDrug	P47869	Gamma-aminobutyric acid receptor subunit alpha-2	GABRA2	ENSG00000151834
DB01068	Clonazepam	SmallMoleculeDrug	P34903	Gamma-aminobutyric acid receptor subunit alpha-3	GABRA3	ENSG00000011677
DB01068	Clonazepam	SmallMoleculeDrug	P48169	Gamma-aminobutyric acid receptor subunit alpha-4	GABRA4	ENSG00000109158
DB01068	Clonazepam	SmallMoleculeDrug	P31644	Gamma-aminobutyric acid receptor subunit alpha-5	GABRA5	ENSG00000186297
DB01068	Clonazepam	SmallMoleculeDrug	Q16445	Gamma-aminobutyric acid receptor subunit alpha-6	GABRA6	ENSG00000145863
DB01068	Clonazepam	SmallMoleculeDrug	P18505	Gamma-aminobutyric acid receptor subunit beta-1	GABRB1	ENSG00000163288
DB01068	Clonazepam	SmallMoleculeDrug	P47870	Gamma-aminobutyric acid receptor subunit beta-2	GABRB2	ENSG00000145864
DB01068	Clonazepam	SmallMoleculeDrug	P28472	Gamma-aminobutyric acid receptor subunit beta-3	GABRB3	ENSG00000166206
DB01068	Clonazepam	SmallMoleculeDrug	O14764	Gamma-aminobutyric acid receptor subunit delta	GABRD	ENSG00000187730
DB01068	Clonazepam	SmallMoleculeDrug	Q8N1C3	Gamma-aminobutyric acid receptor subunit gamma-1	GABRG1	ENSG00000163285
DB01068	Clonazepam	SmallMoleculeDrug	P18507	Gamma-aminobutyric acid receptor subunit gamma-2	GABRG2	ENSG00000113327
DB01068	Clonazepam	SmallMoleculeDrug	Q99928	Gamma-aminobutyric acid receptor subunit gamma-3	GABRG3	ENSG00000182256
DB01073	Fludarabine	SmallMoleculeDrug	P23921	Ribonucleoside-diphosphate reductase large subunit	RRM1	ENSG00000167325
DB01073	Fludarabine	SmallMoleculeDrug	P09884	DNA polymerase alpha catalytic subunit	POLA1	ENSG00000101868
DB01073	Fludarabine	SmallMoleculeDrug	P27707	Deoxycytidine kinase	DCK	ENSG00000156136
DB01074	Perhexiline	SmallMoleculeDrug	P50416	Carnitine O-palmitoyltransferase 1, liver isoform	CPT1A	ENSG00000110090
DB01076	Atorvastatin	SmallMoleculeDrug	P04035	3-hydroxy-3-methylglutaryl-coenzyme A reductase	HMGCR	ENSG00000113161
DB01077	Etidronic acid	SmallMoleculeDrug	Q13332	Receptor-type tyrosine-protein phosphatase S	PTPRS	ENSG00000105426
DB01079	Tegaserod	SmallMoleculeDrug	Q13639	5-hydroxytryptamine receptor 4	HTR4	ENSG00000164270
DB01080	Vigabatrin	SmallMoleculeDrug	P80404	4-aminobutyrate aminotransferase, mitochondrial	ABAT	ENSG00000183044
DB01083	Orlistat	SmallMoleculeDrug	P16233	Pancreatic triacylglycerol lipase	PNLIP	ENSG00000175535
DB01088	Iloprost	SmallMoleculeDrug	P43119	Prostacyclin receptor	PTGIR	ENSG00000160013
DB01090	Pentolinium	SmallMoleculeDrug	P32297	Neuronal acetylcholine receptor subunit alpha-3	CHRNA3	ENSG00000080644
DB01090	Pentolinium	SmallMoleculeDrug	P30926	Neuronal acetylcholine receptor subunit beta-4	CHRNB4	ENSG00000117971
DB01092	Ouabain	SmallMoleculeDrug	P05023	Sodium/potassium-transporting ATPase subunit alpha-1	ATP1A1	ENSG00000163399
DB01100	Pimozide	SmallMoleculeDrug	P14416	D(2) dopamine receptor	DRD2	ENSG00000149295
DB01104	Sertraline	SmallMoleculeDrug	P31645	Sodium-dependent serotonin transporter	SLC6A4	ENSG00000108576
DB01109	Heparin	SmallMoleculeDrug	P01008	Antithrombin-III	SERPINC1	ENSG00000117601
DB01109	Heparin	SmallMoleculeDrug	P00742	Coagulation factor X	F10	ENSG00000126218
DB01113	Papaverine	SmallMoleculeDrug	Q07343	cAMP-specific 3',5'-cyclic phosphodiesterase 4B	PDE4B	ENSG00000184588
DB01115	Nifedipine	SmallMoleculeDrug	P54289	Voltage-dependent calcium channel subunit alpha-2/delta-1	CACNA2D1	ENSG00000153956
DB01115	Nifedipine	SmallMoleculeDrug	Q08289	Voltage-dependent L-type calcium channel subunit beta-2	CACNB2	ENSG00000165995
DB01115	Nifedipine	SmallMoleculeDrug	Q01668	Voltage-dependent L-type calcium channel subunit alpha-1D	CACNA1D	ENSG00000157388
DB01118	Amiodarone	SmallMoleculeDrug	Q12809	Potassium voltage-gated channel subfamily H member 2	KCNH2	ENSG00000055118
DB01119	Diazoxide	SmallMoleculeDrug	P00915	Carbonic anhydrase 1	CA1	ENSG00000133742
DB01119	Diazoxide	SmallMoleculeDrug	P00918	Carbonic anhydrase 2	CA2	ENSG00000104267
DB01121	Phenacemide	SmallMoleculeDrug	P35498	Sodium channel protein type 1 subunit alpha	SCN1A	ENSG00000144285
DB01125	Anisindione	SmallMoleculeDrug	P38435	Vitamin K-dependent gamma-carboxylase	GGCX	ENSG00000115486
DB01126	Dutasteride	SmallMoleculeDrug	P18405	3-oxo-5-alpha-steroid 4-dehydrogenase 1	SRD5A1	ENSG00000145545
DB01132	Pioglitazone	SmallMoleculeDrug	P37231	Peroxisome proliferator-activated receptor gamma	PPARG	ENSG00000132170
DB01136	Carvedilol	SmallMoleculeDrug	P35348	Alpha-1A adrenergic receptor	ADRA1A	ENSG00000120907
DB01136	Carvedilol	SmallMoleculeDrug	P35368	Alpha-1B adrenergic receptor	ADRA1B	ENSG00000170214
DB01138	Sulfinpyrazone	SmallMoleculeDrug	P33527	Multidrug resistance-associated protein 1	ABCC1	ENSG00000103222
DB01142	Doxepin	SmallMoleculeDrug	P31645	Sodium-dependent serotonin transporter	SLC6A4	ENSG00000108576
DB01143	Amifostine	SmallMoleculeDrug	P10696	Alkaline phosphatase, placental-like	ALPG	ENSG00000163286
DB01149	Nefazodone	SmallMoleculeDrug	P28223	5-hydroxytryptamine receptor 2A	HTR2A	ENSG00000102468
DB01149	Nefazodone	SmallMoleculeDrug	P31645	Sodium-dependent serotonin transporter	SLC6A4	ENSG00000108576
DB01149	Nefazodone	SmallMoleculeDrug	P08908	5-hydroxytryptamine receptor 1A	HTR1A	ENSG00000178394
DB01151	Desipramine	SmallMoleculeDrug	P31645	Sodium-dependent serotonin transporter	SLC6A4	ENSG00000108576
DB01151	Desipramine	SmallMoleculeDrug	P28223	5-hydroxytryptamine receptor 2A	HTR2A	ENSG00000102468
DB01154	Thiamylal	SmallMoleculeDrug	P14867	Gamma-aminobutyric acid receptor subunit alpha-1	GABRA1	ENSG00000022355
DB01160	Dinoprost tromethamine	SmallMoleculeDrug	P43119	Prostacyclin receptor	PTGIR	ENSG00000160013
DB01169	Arsenic trioxide	SmallMoleculeDrug	O14920	Inhibitor of nuclear factor kappa-B kinase subunit beta	IKBKB	ENSG00000104365
DB01171	Moclobemide	SmallMoleculeDrug	P21397	Amine oxidase [flavin-containing] A	MAOA	ENSG00000189221
DB01173	Orphenadrine	SmallMoleculeDrug	O15399	Glutamate receptor ionotropic, NMDA 2D	GRIN2D	ENSG00000105464
DB01173	Orphenadrine	SmallMoleculeDrug	Q05586	Glutamate receptor ionotropic, NMDA 1	GRIN1	ENSG00000176884
DB01173	Orphenadrine	SmallMoleculeDrug	O60391	Glutamate receptor ionotropic, NMDA 3B	GRIN3B	ENSG00000116032
DB01173	Orphenadrine	SmallMoleculeDrug	Q8TCU5	Glutamate receptor ionotropic, NMDA 3A	GRIN3A	ENSG00000198785
DB01174	Phenobarbital	SmallMoleculeDrug	P14867	Gamma-aminobutyric acid receptor subunit alpha-1	GABRA1	ENSG00000022355
DB01175	Escitalopram	SmallMoleculeDrug	P31645	Sodium-dependent serotonin transporter	SLC6A4	ENSG00000108576
DB01178	Chlormezanone	SmallMoleculeDrug	P30536	Translocator protein	TSPO	ENSG00000100300
DB01179	Podofilox	SmallMoleculeDrug	P11388	DNA topoisomerase 2-alpha	TOP2A	ENSG00000131747
DB01182	Propafenone	SmallMoleculeDrug	Q14524	Sodium channel protein type 5 subunit alpha	SCN5A	ENSG00000183873
DB01182	Propafenone	SmallMoleculeDrug	Q12809	Potassium voltage-gated channel subfamily H member 2	KCNH2	ENSG00000055118
DB01183	Naloxone	SmallMoleculeDrug	P35372	Mu-type opioid receptor	OPRM1	ENSG00000112038
DB01184	Domperidone	SmallMoleculeDrug	P14416	D(2) dopamine receptor	DRD2	ENSG00000149295
DB01185	Fluoxymesterone	SmallMoleculeDrug	P10275	Androgen receptor	AR	ENSG00000169083
DB01186	Pergolide	SmallMoleculeDrug	P14416	D(2) dopamine receptor	DRD2	ENSG00000149295
DB01186	Pergolide	SmallMoleculeDrug	P21918	D(1B) dopamine receptor	DRD5	ENSG00000169676
DB01186	Pergolide	SmallMoleculeDrug	P21728	D(1A) dopamine receptor	DRD1	ENSG00000184845
DB01189	Desflurane	SmallMoleculeDrug	P42261	Glutamate receptor 1	GRIA1	ENSG00000155511
DB01194	Brinzolamide	SmallMoleculeDrug	P22748	Carbonic anhydrase 4	CA4	ENSG00000167434
DB01195	Flecainide	SmallMoleculeDrug	Q14524	Sodium channel protein type 5 subunit alpha	SCN5A	ENSG00000183873
DB01196	Estramustine	SmallMoleculeDrug	P03372	Estrogen receptor	ESR1	ENSG00000091831
DB01196	Estramustine	SmallMoleculeDrug	Q92731	Estrogen receptor beta	ESR2	ENSG00000140009
DB01196	Estramustine	SmallMoleculeDrug	P11137	Microtubule-associated protein 2	MAP2	ENSG00000078018
DB01196	Estramustine	SmallMoleculeDrug	P78559	Microtubule-associated protein 1A	MAP1A	ENSG00000166963
DB01197	Captopril	SmallMoleculeDrug	P12821	Angiotensin-converting enzyme	ACE	ENSG00000159640
DB01198	Zopiclone	SmallMoleculeDrug	P14867	Gamma-aminobutyric acid receptor subunit alpha-1	GABRA1	ENSG00000022355
DB01198	Zopiclone	SmallMoleculeDrug	P47869	Gamma-aminobutyric acid receptor subunit alpha-2	GABRA2	ENSG00000151834
DB01198	Zopiclone	SmallMoleculeDrug	P34903	Gamma-aminobutyric acid receptor subunit alpha-3	GABRA3	ENSG00000011677
DB01198	Zopiclone	SmallMoleculeDrug	P31644	Gamma-aminobutyric acid receptor subunit alpha-5	GABRA5	ENSG00000186297
DB01199	Tubocurarine	SmallMoleculeDrug	Q15822	Neuronal acetylcholine receptor subunit alpha-2	CHRNA2	ENSG00000120903
DB01202	Levetiracetam	SmallMoleculeDrug	Q7L0J3	Synaptic vesicle glycoprotein 2A	SV2A	ENSG00000159164
DB01205	Flumazenil	SmallMoleculeDrug	P31644	Gamma-aminobutyric acid receptor subunit alpha-5	GABRA5	ENSG00000186297
DB01205	Flumazenil	SmallMoleculeDrug	P47869	Gamma-aminobutyric acid receptor subunit alpha-2	GABRA2	ENSG00000151834
DB01205	Flumazenil	SmallMoleculeDrug	P34903	Gamma-aminobutyric acid receptor subunit alpha-3	GABRA3	ENSG00000011677
DB01205	Flumazenil	SmallMoleculeDrug	Q99928	Gamma-aminobutyric acid receptor subunit gamma-3	GABRG3	ENSG00000182256
DB01209	Dezocine	SmallMoleculeDrug	P41145	Kappa-type opioid receptor	OPRK1	ENSG00000082556
DB01213	Fomepizole	SmallMoleculeDrug	P07327	Alcohol dehydrogenase 1A	ADH1A	ENSG00000187758
DB01219	Dantrolene	SmallMoleculeDrug	P21817	Ryanodine receptor 1	RYR1	ENSG00000196218
DB01221	Ketamine	SmallMoleculeDrug	Q8TCU5	Glutamate receptor ionotropic, NMDA 3A	GRIN3A	ENSG00000198785
DB01223	Aminophylline	SmallMoleculeDrug	P30542	Adenosine receptor A1	ADORA1	ENSG00000163485
DB01223	Aminophylline	SmallMoleculeDrug	Q92769	Histone deacetylase 2	HDAC2	ENSG00000196591
DB01226	Mivacurium	SmallMoleculeDrug	Q15822	Neuronal acetylcholine receptor subunit alpha-2	CHRNA2	ENSG00000120903
DB01227	Levacetylmethadol	SmallMoleculeDrug	P35372	Mu-type opioid receptor	OPRM1	ENSG00000112038
DB01229	Paclitaxel	SmallMoleculeDrug	Q9H4B7	Tubulin beta-1 chain	TUBB1	ENSG00000101162
DB01229	Paclitaxel	SmallMoleculeDrug	P10415	Apoptosis regulator Bcl-2	BCL2	ENSG00000171791
DB01229	Paclitaxel	SmallMoleculeDrug	P27816	Microtubule-associated protein 4	MAP4	ENSG00000047849
DB01229	Paclitaxel	SmallMoleculeDrug	P11137	Microtubule-associated protein 2	MAP2	ENSG00000078018
DB01233	Metoclopramide	SmallMoleculeDrug	P14416	D(2) dopamine receptor	DRD2	ENSG00000149295
DB01234	Dexamethasone	SmallMoleculeDrug	P04150	Glucocorticoid receptor	NR3C1	ENSG00000113580
DB01235	Levodopa	SmallMoleculeDrug	P14416	D(2) dopamine receptor	DRD2	ENSG00000149295
DB01239	Chlorprothixene	SmallMoleculeDrug	P14416	D(2) dopamine receptor	DRD2	ENSG00000149295
DB01240	Epoprostenol	SmallMoleculeDrug	P43119	Prostacyclin receptor	PTGIR	ENSG00000160013
DB01242	Clomipramine	SmallMoleculeDrug	P31645	Sodium-dependent serotonin transporter	SLC6A4	ENSG00000108576
DB01244	Bepridil	SmallMoleculeDrug	O00555	Voltage-dependent P/Q-type calcium channel subunit alpha-1A	CACNA1A	ENSG00000141837
DB01245	Decamethonium	SmallMoleculeDrug	Q15822	Neuronal acetylcholine receptor subunit alpha-2	CHRNA2	ENSG00000120903
DB01250	Olsalazine	SmallMoleculeDrug	P01579	Interferon gamma	IFNG	ENSG00000111537
DB01251	Gliquidone	SmallMoleculeDrug	Q15842	ATP-sensitive inward rectifier potassium channel 8	KCNJ8	ENSG00000121361
DB01254	Dasatinib	SmallMoleculeDrug	P00519	Tyrosine-protein kinase ABL1	ABL1	ENSG00000097007
DB01254	Dasatinib	SmallMoleculeDrug	P12931	Proto-oncogene tyrosine-protein kinase Src	SRC	ENSG00000197122
DB01254	Dasatinib	SmallMoleculeDrug	P06239	Tyrosine-protein kinase Lck	LCK	ENSG00000182866
DB01254	Dasatinib	SmallMoleculeDrug	P42684	Abelson tyrosine-protein kinase 2	ABL2	ENSG00000143322
DB01254	Dasatinib	SmallMoleculeDrug	P06241	Tyrosine-protein kinase Fyn	FYN	ENSG00000010810
DB01255	Lisdexamfetamine	SmallMoleculeDrug	Q96RJ0	Trace amine-associated receptor 1	TAAR1	ENSG00000146399
DB01257	Eculizumab	BiotechDrug	P01031	Complement C5	C5	ENSG00000106804
DB01259	Lapatinib	SmallMoleculeDrug	P04626	Receptor tyrosine-protein kinase erbB-2	ERBB2	ENSG00000141736
DB01259	Lapatinib	SmallMoleculeDrug	P00533	Epidermal growth factor receptor	EGFR	ENSG00000146648
DB01261	Sitagliptin	SmallMoleculeDrug	P27487	Dipeptidyl peptidase 4	DPP4	ENSG00000197635
DB01268	Sunitinib	SmallMoleculeDrug	P35968	Vascular endothelial growth factor receptor 2	KDR	ENSG00000128052
DB01272	Alglucosidase alfa	BiotechDrug	P20645	Cation-dependent mannose-6-phosphate receptor	M6PR	ENSG00000003056
DB01273	Varenicline	SmallMoleculeDrug	P43681	Neuronal acetylcholine receptor subunit alpha-4	CHRNA4	ENSG00000101204
DB01273	Varenicline	SmallMoleculeDrug	P17787	Neuronal acetylcholine receptor subunit beta-2	CHRNB2	ENSG00000160716
DB01277	Mecasermin	BiotechDrug	P08069	Insulin-like growth factor 1 receptor	IGF1R	ENSG00000140443
DB01278	Pramlintide	SmallMoleculeDrug	O60895	Receptor activity-modifying protein 2	RAMP2	ENSG00000131477
DB01278	Pramlintide	SmallMoleculeDrug	O60896	Receptor activity-modifying protein 3	RAMP3	ENSG00000122679
DB01281	Abatacept	BiotechDrug	P33681	T-lymphocyte activation antigen CD80	CD80	ENSG00000121594
DB01284	Tetracosactide	SmallMoleculeDrug	Q01718	Adrenocorticotropic hormone receptor	MC2R	ENSG00000185231
DB01296	Glucosamine	SmallMoleculeDrug	P14780	Matrix metalloproteinase-9	MMP9	ENSG00000100985
DB01303	Oxtriphylline	SmallMoleculeDrug	P29274	Adenosine receptor A2a	ADORA2A	ENSG00000128271
DB01303	Oxtriphylline	SmallMoleculeDrug	P30542	Adenosine receptor A1	ADORA1	ENSG00000163485
DB01303	Oxtriphylline	SmallMoleculeDrug	Q92769	Histone deacetylase 2	HDAC2	ENSG00000196591
DB01325	Quinethazone	SmallMoleculeDrug	P00915	Carbonic anhydrase 1	CA1	ENSG00000133742
DB01325	Quinethazone	SmallMoleculeDrug	P00918	Carbonic anhydrase 2	CA2	ENSG00000104267
DB01346	Quinidine barbiturate	SmallMoleculeDrug	P14867	Gamma-aminobutyric acid receptor subunit alpha-1	GABRA1	ENSG00000022355
DB01346	Quinidine barbiturate	SmallMoleculeDrug	P47869	Gamma-aminobutyric acid receptor subunit alpha-2	GABRA2	ENSG00000151834
DB01346	Quinidine barbiturate	SmallMoleculeDrug	Q14524	Sodium channel protein type 5 subunit alpha	SCN5A	ENSG00000183873
DB01351	Amobarbital	SmallMoleculeDrug	P14867	Gamma-aminobutyric acid receptor subunit alpha-1	GABRA1	ENSG00000022355
DB01365	Mephentermine	SmallMoleculeDrug	P35348	Alpha-1A adrenergic receptor	ADRA1A	ENSG00000120907
DB01365	Mephentermine	SmallMoleculeDrug	P35368	Alpha-1B adrenergic receptor	ADRA1B	ENSG00000170214
DB01365	Mephentermine	SmallMoleculeDrug	P18825	Alpha-2C adrenergic receptor	ADRA2C	ENSG00000184160
DB01367	Rasagiline	SmallMoleculeDrug	P27338	Amine oxidase [flavin-containing] B	MAOB	ENSG00000069535
DB01370	Aluminium	SmallMoleculeDrug	P05023	Sodium/potassium-transporting ATPase subunit alpha-1	ATP1A1	ENSG00000163399
DB01373	Calcium	SmallMoleculeDrug	P98194	Calcium-transporting ATPase type 2C member 1	ATP2C1	ENSG00000017260
DB01373	Calcium	SmallMoleculeDrug	P02585	Troponin C, skeletal muscle	TNNC2	ENSG00000101470
DB01373	Calcium	SmallMoleculeDrug	P63316	Troponin C, slow skeletal and cardiac muscles	TNNC1	ENSG00000114854
DB01381	Ginkgo biloba	BiotechDrug	P23415	Glycine receptor subunit alpha-1	GLRA1	ENSG00000145888
DB01392	Yohimbine	SmallMoleculeDrug	P18825	Alpha-2C adrenergic receptor	ADRA2C	ENSG00000184160
DB01393	Bezafibrate	SmallMoleculeDrug	Q07869	Peroxisome proliferator-activated receptor alpha	PPARA	ENSG00000186951
DB01395	Drospirenone	SmallMoleculeDrug	P08235	Mineralocorticoid receptor	NR3C2	ENSG00000151623
DB01403	Methotrimeprazine	SmallMoleculeDrug	P14416	D(2) dopamine receptor	DRD2	ENSG00000149295
DB01406	Danazol	SmallMoleculeDrug	P03372	Estrogen receptor	ESR1	ENSG00000091831
DB01436	Alfacalcidol	SmallMoleculeDrug	P11473	Vitamin D3 receptor	VDR	ENSG00000111424
DB01440	gamma-Hydroxybutyric acid	SmallMoleculeDrug	P18505	Gamma-aminobutyric acid receptor subunit beta-1	GABRB1	ENSG00000163288
DB01544	Flunitrazepam	SmallMoleculeDrug	P30536	Translocator protein	TSPO	ENSG00000100300
DB01559	Clotiazepam	SmallMoleculeDrug	P14867	Gamma-aminobutyric acid receptor subunit alpha-1	GABRA1	ENSG00000022355
DB01559	Clotiazepam	SmallMoleculeDrug	P47869	Gamma-aminobutyric acid receptor subunit alpha-2	GABRA2	ENSG00000151834
DB01559	Clotiazepam	SmallMoleculeDrug	P34903	Gamma-aminobutyric acid receptor subunit alpha-3	GABRA3	ENSG00000011677
DB01559	Clotiazepam	SmallMoleculeDrug	P31644	Gamma-aminobutyric acid receptor subunit alpha-5	GABRA5	ENSG00000186297
DB01559	Clotiazepam	SmallMoleculeDrug	Q8N1C3	Gamma-aminobutyric acid receptor subunit gamma-1	GABRG1	ENSG00000163285
DB01559	Clotiazepam	SmallMoleculeDrug	P18507	Gamma-aminobutyric acid receptor subunit gamma-2	GABRG2	ENSG00000113327
DB01559	Clotiazepam	SmallMoleculeDrug	Q99928	Gamma-aminobutyric acid receptor subunit gamma-3	GABRG3	ENSG00000182256
DB01559	Clotiazepam	SmallMoleculeDrug	P18505	Gamma-aminobutyric acid receptor subunit beta-1	GABRB1	ENSG00000163288
DB01559	Clotiazepam	SmallMoleculeDrug	P47870	Gamma-aminobutyric acid receptor subunit beta-2	GABRB2	ENSG00000145864
DB01559	Clotiazepam	SmallMoleculeDrug	P28472	Gamma-aminobutyric acid receptor subunit beta-3	GABRB3	ENSG00000166206
DB01559	Clotiazepam	SmallMoleculeDrug	O14764	Gamma-aminobutyric acid receptor subunit delta	GABRD	ENSG00000187730
DB01559	Clotiazepam	SmallMoleculeDrug	P24046	Gamma-aminobutyric acid receptor subunit rho-1	GABRR1	ENSG00000146276
DB01559	Clotiazepam	SmallMoleculeDrug	P28476	Gamma-aminobutyric acid receptor subunit rho-2	GABRR2	ENSG00000111886
DB01559	Clotiazepam	SmallMoleculeDrug	A8MPY1	Gamma-aminobutyric acid receptor subunit rho-3	GABRR3	ENSG00000183185
DB01576	Dextroamphetamine	SmallMoleculeDrug	Q96RJ0	Trace amine-associated receptor 1	TAAR1	ENSG00000146399
DB01577	Metamfetamine	SmallMoleculeDrug	P18825	Alpha-2C adrenergic receptor	ADRA2C	ENSG00000184160
DB01586	Ursodeoxycholic acid	SmallMoleculeDrug	P52895	Aldo-keto reductase family 1 member C2	AKR1C2	ENSG00000151632
DB01587	Ketazolam	SmallMoleculeDrug	P30536	Translocator protein	TSPO	ENSG00000100300
DB01587	Ketazolam	SmallMoleculeDrug	P14867	Gamma-aminobutyric acid receptor subunit alpha-1	GABRA1	ENSG00000022355
DB01587	Ketazolam	SmallMoleculeDrug	P18505	Gamma-aminobutyric acid receptor subunit beta-1	GABRB1	ENSG00000163288
DB01587	Ketazolam	SmallMoleculeDrug	Q8N1C3	Gamma-aminobutyric acid receptor subunit gamma-1	GABRG1	ENSG00000163285
DB01587	Ketazolam	SmallMoleculeDrug	O14764	Gamma-aminobutyric acid receptor subunit delta	GABRD	ENSG00000187730
DB01590	Everolimus	SmallMoleculeDrug	P42345	Serine/threonine-protein kinase mTOR	MTOR	ENSG00000198793
DB01592	Iron	SmallMoleculeDrug	P69905	Hemoglobin subunit alpha	HBA1	ENSG00000206172
DB01595	Nitrazepam	SmallMoleculeDrug	P14867	Gamma-aminobutyric acid receptor subunit alpha-1	GABRA1	ENSG00000022355
DB01599	Probucol	SmallMoleculeDrug	O95477	ATP-binding cassette sub-family A member 1	ABCA1	ENSG00000165029
DB01608	Periciazine	SmallMoleculeDrug	P35368	Alpha-1B adrenergic receptor	ADRA1B	ENSG00000170214
DB01611	Hydroxychloroquine	SmallMoleculeDrug	Q9NYK1	Toll-like receptor 7	TLR7	ENSG00000196664
DB01618	Molindone	SmallMoleculeDrug	P14416	D(2) dopamine receptor	DRD2	ENSG00000149295
DB01621	Pipotiazine	SmallMoleculeDrug	P14416	D(2) dopamine receptor	DRD2	ENSG00000149295
DB01621	Pipotiazine	SmallMoleculeDrug	P21728	D(1A) dopamine receptor	DRD1	ENSG00000184845
DB01621	Pipotiazine	SmallMoleculeDrug	P28223	5-hydroxytryptamine receptor 2A	HTR2A	ENSG00000102468
DB01621	Pipotiazine	SmallMoleculeDrug	P08908	5-hydroxytryptamine receptor 1A	HTR1A	ENSG00000178394
DB01623	Thiothixene	SmallMoleculeDrug	P14416	D(2) dopamine receptor	DRD2	ENSG00000149295
DB01624	Zuclopenthixol	SmallMoleculeDrug	P14416	D(2) dopamine receptor	DRD2	ENSG00000149295
DB01625	Isopropamide	SmallMoleculeDrug	P20309	Muscarinic acetylcholine receptor M3	CHRM3	ENSG00000133019
DB01625	Isopropamide	SmallMoleculeDrug	P08173	Muscarinic acetylcholine receptor M4	CHRM4	ENSG00000180720
DB01628	Etoricoxib	SmallMoleculeDrug	P35354	Prostaglandin G/H synthase 2	PTGS2	ENSG00000073756
DB01698	Rutin	SmallMoleculeDrug	P42330	Aldo-keto reductase family 1 member C3	AKR1C3	ENSG00000196139
DB01708	Prasterone	SmallMoleculeDrug	P10275	Androgen receptor	AR	ENSG00000169083
DB01956	Taurine	SmallMoleculeDrug	P23415	Glycine receptor subunit alpha-1	GLRA1	ENSG00000145888
DB01956	Taurine	SmallMoleculeDrug	P23416	Glycine receptor subunit alpha-2	GLRA2	ENSG00000101958
DB01956	Taurine	SmallMoleculeDrug	O75311	Glycine receptor subunit alpha-3	GLRA3	ENSG00000145451
DB02266	Flufenamic Acid	SmallMoleculeDrug	P35354	Prostaglandin G/H synthase 2	PTGS2	ENSG00000073756
DB02266	Flufenamic Acid	SmallMoleculeDrug	P23219	Prostaglandin G/H synthase 1	PTGS1	ENSG00000095303
DB02266	Flufenamic Acid	SmallMoleculeDrug	P42330	Aldo-keto reductase family 1 member C3	AKR1C3	ENSG00000196139
DB02266	Flufenamic Acid	SmallMoleculeDrug	P10275	Androgen receptor	AR	ENSG00000169083
DB02546	Vorinostat	SmallMoleculeDrug	Q13547	Histone deacetylase 1	HDAC1	ENSG00000116478
DB02659	Cholic Acid	SmallMoleculeDrug	P22830	Ferrochelatase, mitochondrial	FECH	ENSG00000066926
DB02659	Cholic Acid	SmallMoleculeDrug	P23141	Liver carboxylesterase 1	CES1	ENSG00000198848
DB02701	Nicotinamide	SmallMoleculeDrug	P09874	Poly [ADP-ribose] polymerase 1	PARP1	ENSG00000143799
DB03017	Lauric acid	SmallMoleculeDrug	P41235	Hepatocyte nuclear factor 4-alpha	HNF4A	ENSG00000101076
DB03017	Lauric acid	SmallMoleculeDrug	P14555	Phospholipase A2, membrane associated	PLA2G2A	ENSG00000188257
DB03017	Lauric acid	SmallMoleculeDrug	P02788	Lactotransferrin	LTF	ENSG00000012223
DB03017	Lauric acid	SmallMoleculeDrug	Q9Y6Y9	Lymphocyte antigen 96	LY96	ENSG00000154589
DB03017	Lauric acid	SmallMoleculeDrug	O00206	Toll-like receptor 4	TLR4	ENSG00000136869
DB03088	Pidolic Acid	SmallMoleculeDrug	P03950	Angiogenin	ANG	ENSG00000214274
DB03088	Pidolic Acid	SmallMoleculeDrug	P04746	Pancreatic alpha-amylase	AMY2A	ENSG00000243480
DB03147	Flavin adenine dinucleotide	SmallMoleculeDrug	P29475	Nitric oxide synthase, brain	NOS1	ENSG00000089250
DB03147	Flavin adenine dinucleotide	SmallMoleculeDrug	P16083	Ribosyldihydronicotinamide dehydrogenase [quinone]	NQO2	ENSG00000124588
DB03147	Flavin adenine dinucleotide	SmallMoleculeDrug	P00390	Glutathione reductase, mitochondrial	GSR	ENSG00000104687
DB03147	Flavin adenine dinucleotide	SmallMoleculeDrug	Q12882	Dihydropyrimidine dehydrogenase [NADP(+)]	DPYD	ENSG00000188641
DB03147	Flavin adenine dinucleotide	SmallMoleculeDrug	P15559	NAD(P)H dehydrogenase [quinone] 1	NQO1	ENSG00000181019
DB03147	Flavin adenine dinucleotide	SmallMoleculeDrug	Q16881	Thioredoxin reductase 1, cytoplasmic	TXNRD1	ENSG00000198431
DB03147	Flavin adenine dinucleotide	SmallMoleculeDrug	P27338	Amine oxidase [flavin-containing] B	MAOB	ENSG00000069535
DB03147	Flavin adenine dinucleotide	SmallMoleculeDrug	P21397	Amine oxidase [flavin-containing] A	MAOA	ENSG00000189221
DB03147	Flavin adenine dinucleotide	SmallMoleculeDrug	P47989	Xanthine dehydrogenase/oxidase	XDH	ENSG00000158125
DB03147	Tromethamine	SmallMoleculeDrug	P17707	S-adenosylmethionine decarboxylase proenzyme	AMD1	ENSG00000123505
DB03756	Doconexent	SmallMoleculeDrug	Q07869	Peroxisome proliferator-activated receptor alpha	PPARA	ENSG00000186951
DB03756	Doconexent	SmallMoleculeDrug	P37231	Peroxisome proliferator-activated receptor gamma	PPARG	ENSG00000132170
DB03756	Doconexent	SmallMoleculeDrug	P19793	Retinoic acid receptor RXR-alpha	RXRA	ENSG00000186350
DB03756	Doconexent	SmallMoleculeDrug	P48443	Retinoic acid receptor RXR-gamma	RXRG	ENSG00000143171
DB04173	Fructose	SmallMoleculeDrug	P49789	Bis(5'-adenosyl)-triphosphatase	FHIT	ENSG00000189283
DB04209	Dequalinium	SmallMoleculeDrug	P29973	cGMP-gated cation channel alpha-1	CNGA1	ENSG00000198515
DB04743	Nimesulide	SmallMoleculeDrug	P35354	Prostaglandin G/H synthase 2	PTGS2	ENSG00000073756
DB04743	Nimesulide	SmallMoleculeDrug	P02788	Lactotransferrin	LTF	ENSG00000012223
DB04832	Zimelidine	SmallMoleculeDrug	P31645	Sodium-dependent serotonin transporter	SLC6A4	ENSG00000108576
DB04835	Maraviroc	SmallMoleculeDrug	P51681	C-C chemokine receptor type 5	CCR5	ENSG00000160791
DB04839	Cyproterone acetate	SmallMoleculeDrug	P10275	Androgen receptor	AR	ENSG00000169083
DB04844	Tetrabenazine	SmallMoleculeDrug	Q05940	Synaptic vesicular amine transporter	SLC18A2	ENSG00000165646
DB04845	Ixabepilone	SmallMoleculeDrug	Q13509	Tubulin beta-3 chain	TUBB3	ENSG00000258947
DB04855	Dronedarone	SmallMoleculeDrug	P35348	Alpha-1A adrenergic receptor	ADRA1A	ENSG00000120907
DB04855	Dronedarone	SmallMoleculeDrug	P35368	Alpha-1B adrenergic receptor	ADRA1B	ENSG00000170214
DB04855	Dronedarone	SmallMoleculeDrug	P18825	Alpha-2C adrenergic receptor	ADRA2C	ENSG00000184160
DB04855	Dronedarone	SmallMoleculeDrug	Q12809	Potassium voltage-gated channel subfamily H member 2	KCNH2	ENSG00000055118
DB04855	Dronedarone	SmallMoleculeDrug	Q01668	Voltage-dependent L-type calcium channel subunit alpha-1D	CACNA1D	ENSG00000157388
DB04855	Dronedarone	SmallMoleculeDrug	O60840	Voltage-dependent L-type calcium channel subunit alpha-1F	CACNA1F	ENSG00000102001
DB04855	Dronedarone	SmallMoleculeDrug	Q13698	Voltage-dependent L-type calcium channel subunit alpha-1S	CACNA1S	ENSG00000081248
DB04855	Dronedarone	SmallMoleculeDrug	Q02641	Voltage-dependent L-type calcium channel subunit beta-1	CACNB1	ENSG00000067191
DB04855	Dronedarone	SmallMoleculeDrug	Q08289	Voltage-dependent L-type calcium channel subunit beta-2	CACNB2	ENSG00000165995
DB04855	Dronedarone	SmallMoleculeDrug	P54284	Voltage-dependent L-type calcium channel subunit beta-3	CACNB3	ENSG00000167535
DB04855	Dronedarone	SmallMoleculeDrug	O00305	Voltage-dependent L-type calcium channel subunit beta-4	CACNB4	ENSG00000182389
DB04855	Dronedarone	SmallMoleculeDrug	P35498	Sodium channel protein type 1 subunit alpha	SCN1A	ENSG00000144285
DB04855	Dronedarone	SmallMoleculeDrug	O95069	Potassium channel subfamily K member 2	KCNK2	ENSG00000082482
DB04865	Omacetaxine mepesuccinate	SmallMoleculeDrug	P39023	60S ribosomal protein L3	RPL3	ENSG00000100316
DB04868	Nilotinib	SmallMoleculeDrug	P00519	Tyrosine-protein kinase ABL1	ABL1	ENSG00000097007
DB04895	Pegaptanib	BiotechDrug	O14786	Neuropilin-1	NRP1	ENSG00000099250
DB04896	Milnacipran	SmallMoleculeDrug	P31645	Sodium-dependent serotonin transporter	SLC6A4	ENSG00000108576
DB04908	Flibanserin	SmallMoleculeDrug	P08908	5-hydroxytryptamine receptor 1A	HTR1A	ENSG00000178394
DB04908	Flibanserin	SmallMoleculeDrug	P28223	5-hydroxytryptamine receptor 2A	HTR2A	ENSG00000102468
DB04920	Clevidipine	SmallMoleculeDrug	Q13698	Voltage-dependent L-type calcium channel subunit alpha-1S	CACNA1S	ENSG00000081248
DB04920	Clevidipine	SmallMoleculeDrug	O60840	Voltage-dependent L-type calcium channel subunit alpha-1F	CACNA1F	ENSG00000102001
DB04920	Clevidipine	SmallMoleculeDrug	Q01668	Voltage-dependent L-type calcium channel subunit alpha-1D	CACNA1D	ENSG00000157388
DB04930	Permethrin	SmallMoleculeDrug	P35498	Sodium channel protein type 1 subunit alpha	SCN1A	ENSG00000144285
DB04941	Crofelemer	SmallMoleculeDrug	P13569	Cystic fibrosis transmembrane conductance regulator	CFTR	ENSG00000001626
DB04946	Iloperidone	SmallMoleculeDrug	P28223	5-hydroxytryptamine receptor 2A	HTR2A	ENSG00000102468
DB04946	Iloperidone	SmallMoleculeDrug	P14416	D(2) dopamine receptor	DRD2	ENSG00000149295
DB04948	Lofexidine	SmallMoleculeDrug	P35348	Alpha-1A adrenergic receptor	ADRA1A	ENSG00000120907
DB05015	Belinostat	SmallMoleculeDrug	Q13547	Histone deacetylase 1	HDAC1	ENSG00000116478
DB05015	Belinostat	SmallMoleculeDrug	Q969S8	Histone deacetylase 10	HDAC10	ENSG00000100429
DB05015	Belinostat	SmallMoleculeDrug	Q96DB2	Histone deacetylase 11	HDAC11	ENSG00000163517
DB05015	Belinostat	SmallMoleculeDrug	Q92769	Histone deacetylase 2	HDAC2	ENSG00000196591
DB05015	Belinostat	SmallMoleculeDrug	O15379	Histone deacetylase 3	HDAC3	ENSG00000171720
DB05015	Belinostat	SmallMoleculeDrug	P56524	Histone deacetylase 4	HDAC4	ENSG00000068024
DB05015	Belinostat	SmallMoleculeDrug	Q9UQL6	Histone deacetylase 5	HDAC5	ENSG00000108840
DB05015	Belinostat	SmallMoleculeDrug	Q9UBN7	Histone deacetylase 6	HDAC6	ENSG00000094631
DB05015	Belinostat	SmallMoleculeDrug	Q8WUI4	Histone deacetylase 7	HDAC7	ENSG00000061273
DB05015	Belinostat	SmallMoleculeDrug	Q9BY41	Histone deacetylase 8	HDAC8	ENSG00000147099
DB05015	Belinostat	SmallMoleculeDrug	Q9UKV0	Histone deacetylase 9	HDAC9	ENSG00000048052
DB05018	Migalastat	SmallMoleculeDrug	P06280	Alpha-galactosidase A	GLA	ENSG00000102393
DB05084	Abaloparatide	BiotechDrug	Q03431	Parathyroid hormone/parathyroid hormone-related peptide receptor	PTH1R	ENSG00000160801
DB05239	Cobimetinib	SmallMoleculeDrug	Q02750	Dual specificity mitogen-activated protein kinase kinase 1	MAP2K1	ENSG00000169032
DB05260	Gallium nitrate	SmallMoleculeDrug	P01584	Interleukin-1 beta	IL1B	ENSG00000125538
DB05271	Rotigotine	SmallMoleculeDrug	P14416	D(2) dopamine receptor	DRD2	ENSG00000149295
DB05294	Vandetanib	SmallMoleculeDrug	P00533	Epidermal growth factor receptor	EGFR	ENSG00000146648
DB05294	Vandetanib	SmallMoleculeDrug	P07949	Proto-oncogene tyrosine-protein kinase receptor Ret	RET	ENSG00000165731
DB05381	Histamine	SmallMoleculeDrug	Q9Y5N1	Histamine H3 receptor	HRH3	ENSG00000101180
DB05541	Brivaracetam	SmallMoleculeDrug	Q7L0J3	Synaptic vesicle glycoprotein 2A	SV2A	ENSG00000159164
DB05578	Ramucirumab	BiotechDrug	P35968	Vascular endothelial growth factor receptor 2	KDR	ENSG00000128052
DB05679	Ustekinumab	BiotechDrug	P29460	Interleukin-12 subunit beta	IL12B	ENSG00000113302
DB05679	Ustekinumab	BiotechDrug	Q9NPF7	Interleukin-23 subunit alpha	IL23A	ENSG00000110944
DB05773	Trastuzumab emtansine	BiotechDrug	P04626	Receptor tyrosine-protein kinase erbB-2	ERBB2	ENSG00000141736
DB05777	Thrombomodulin Alfa	BiotechDrug	P00734	Prothrombin	F2	ENSG00000180210
DB05889	Inotuzumab ozogamicin	BiotechDrug	P20273	B-cell receptor CD22	CD22	ENSG00000012124
DB05990	Obeticholic acid	SmallMoleculeDrug	Q96RI1	Bile acid receptor	NR1H4	ENSG00000012504
DB06016	Cariprazine	SmallMoleculeDrug	P14416	D(2) dopamine receptor	DRD2	ENSG00000149295
DB06043	Olaratumab	BiotechDrug	P16234	Platelet-derived growth factor receptor alpha	PDGFRA	ENSG00000134853
DB06144	Sertindole	SmallMoleculeDrug	P14416	D(2) dopamine receptor	DRD2	ENSG00000149295
DB06148	Mianserin	SmallMoleculeDrug	P28223	5-hydroxytryptamine receptor 2A	HTR2A	ENSG00000102468
DB06148	Mianserin	SmallMoleculeDrug	P41595	5-hydroxytryptamine receptor 2B	HTR2B	ENSG00000135914
DB06151	Acetylcysteine	SmallMoleculeDrug	P48637	Glutathione synthetase	GSS	ENSG00000100983
DB06151	Acetylcysteine	SmallMoleculeDrug	Q9UPY5	Cystine/glutamate transporter	SLC7A11	ENSG00000151012
DB06152	Nylidrin	SmallMoleculeDrug	P48551	Interferon alpha/beta receptor 2	IFNAR2	ENSG00000159110
DB06154	Pentaerythritol tetranitrate	SmallMoleculeDrug	P69905	Hemoglobin subunit alpha	HBA1	ENSG00000206172
DB06154	Pentaerythritol tetranitrate	SmallMoleculeDrug	P68871	Hemoglobin subunit beta	HBB	ENSG00000244734
DB06168	Canakinumab	BiotechDrug	P01584	Interleukin-1 beta	IL1B	ENSG00000125538
DB06176	Romidepsin	SmallMoleculeDrug	Q13547	Histone deacetylase 1	HDAC1	ENSG00000116478
DB06186	Ipilimumab	BiotechDrug	P16410	Cytotoxic T-lymphocyte protein 4	CTLA4	ENSG00000163599
DB06196	Icatibant	SmallMoleculeDrug	P30411	B2 bradykinin receptor	BDKRB2	ENSG00000168398
DB06204	Tapentadol	SmallMoleculeDrug	P35372	Mu-type opioid receptor	OPRM1	ENSG00000112038
DB06213	Regadenoson	SmallMoleculeDrug	P29274	Adenosine receptor A2a	ADORA2A	ENSG00000128271
DB06216	Asenapine	SmallMoleculeDrug	P14416	D(2) dopamine receptor	DRD2	ENSG00000149295
DB06216	Asenapine	SmallMoleculeDrug	P28223	5-hydroxytryptamine receptor 2A	HTR2A	ENSG00000102468
DB06217	Vernakalant	SmallMoleculeDrug	Q14524	Sodium channel protein type 5 subunit alpha	SCN5A	ENSG00000183873
DB06217	Vernakalant	SmallMoleculeDrug	P22460	Potassium voltage-gated channel subfamily A member 5	KCNA5	ENSG00000130037
DB06217	Vernakalant	SmallMoleculeDrug	Q9UK17	Potassium voltage-gated channel subfamily D member 3	KCND3	ENSG00000171385
DB06218	Lacosamide	SmallMoleculeDrug	Q9NY46	Sodium channel protein type 3 subunit alpha	SCN3A	ENSG00000153253
DB06228	Rivaroxaban	SmallMoleculeDrug	P00742	Coagulation factor X	F10	ENSG00000126218
DB06243	Eflornithine	SmallMoleculeDrug	P11926	Ornithine decarboxylase	ODC1	ENSG00000115758
DB06262	Droxidopa	SmallMoleculeDrug	P35348	Alpha-1A adrenergic receptor	ADRA1A	ENSG00000120907
DB06262	Droxidopa	SmallMoleculeDrug	P35368	Alpha-1B adrenergic receptor	ADRA1B	ENSG00000170214
DB06262	Droxidopa	SmallMoleculeDrug	P18825	Alpha-2C adrenergic receptor	ADRA2C	ENSG00000184160
DB06262	Droxidopa	SmallMoleculeDrug	P07550	Beta-2 adrenergic receptor	ADRB2	ENSG00000169252
DB06273	Tocilizumab	BiotechDrug	P08887	Interleukin-6 receptor subunit alpha	IL6R	ENSG00000160712
DB06292	Dapagliflozin	SmallMoleculeDrug	P31639	Sodium/glucose cotransporter 2	SLC5A2	ENSG00000140675
DB06372	Rilonacept	BiotechDrug	P01584	Interleukin-1 beta	IL1B	ENSG00000125538
DB06404	Human C1-esterase inhibitor	BiotechDrug	P09871	Complement C1s subcomponent	C1S	ENSG00000182326
DB06404	Human C1-esterase inhibitor	BiotechDrug	P00748	Coagulation factor XII	F12	ENSG00000131187
DB06404	Human C1-esterase inhibitor	BiotechDrug	P03951	Coagulation factor XI	F11	ENSG00000088926
DB06404	Human C1-esterase inhibitor	BiotechDrug	P00750	Tissue-type plasminogen activator	PLAT	ENSG00000104368
DB06439	Tyloxapol	SmallMoleculeDrug	P06858	Lipoprotein lipase	LPL	ENSG00000175445
DB06480	Prucalopride	SmallMoleculeDrug	Q13639	5-hydroxytryptamine receptor 4	HTR4	ENSG00000164270
DB06589	Pazopanib	SmallMoleculeDrug	P09619	Platelet-derived growth factor receptor beta	PDGFRB	ENSG00000113721
DB06589	Pazopanib	SmallMoleculeDrug	P35968	Vascular endothelial growth factor receptor 2	KDR	ENSG00000128052
DB06589	Pazopanib	SmallMoleculeDrug	P10721	Mast/stem cell growth factor receptor Kit	KIT	ENSG00000157404
DB06589	Pazopanib	SmallMoleculeDrug	P16234	Platelet-derived growth factor receptor alpha	PDGFRA	ENSG00000134853
DB06595	Midostaurin	SmallMoleculeDrug	P36888	Receptor-type tyrosine-protein kinase FLT3	FLT3	ENSG00000122025
DB06595	Midostaurin	SmallMoleculeDrug	P09619	Platelet-derived growth factor receptor beta	PDGFRB	ENSG00000113721
DB06602	Reslizumab	BiotechDrug	P05113	Interleukin-5	IL5	ENSG00000113525
DB06607	Catumaxomab	BiotechDrug	P12318	Low affinity immunoglobulin gamma Fc region receptor II-a	FCGR2A	ENSG00000143226
DB06607	Catumaxomab	BiotechDrug	P08637	Low affinity immunoglobulin gamma Fc region receptor III-A	FCGR3A	ENSG00000203747
DB06607	Catumaxomab	BiotechDrug	P07766	T-cell surface glycoprotein CD3 epsilon chain	CD3E	ENSG00000198851
DB06607	Catumaxomab	BiotechDrug	P12314	High affinity immunoglobulin gamma Fc receptor I	FCGR1A	ENSG00000150337
DB06616	Bosutinib	SmallMoleculeDrug	P11274	Breakpoint cluster region protein	BCR	ENSG00000186716
DB06616	Bosutinib	SmallMoleculeDrug	P00519	Tyrosine-protein kinase ABL1	ABL1	ENSG00000097007
DB06616	Bosutinib	SmallMoleculeDrug	P12931	Proto-oncogene tyrosine-protein kinase Src	SRC	ENSG00000197122
DB06626	Axitinib	SmallMoleculeDrug	P35968	Vascular endothelial growth factor receptor 2	KDR	ENSG00000128052
DB06637	Dalfampridine	SmallMoleculeDrug	Q09470	Potassium voltage-gated channel subfamily A member 1	KCNA1	ENSG00000111262
DB06637	Dalfampridine	SmallMoleculeDrug	P16389	Potassium voltage-gated channel subfamily A member 2	KCNA2	ENSG00000177301
DB06637	Dalfampridine	SmallMoleculeDrug	P22001	Potassium voltage-gated channel subfamily A member 3	KCNA3	ENSG00000177272
DB06637	Dalfampridine	SmallMoleculeDrug	P22459	Potassium voltage-gated channel subfamily A member 4	KCNA4	ENSG00000182255
DB06637	Dalfampridine	SmallMoleculeDrug	P22460	Potassium voltage-gated channel subfamily A member 5	KCNA5	ENSG00000130037
DB06637	Dalfampridine	SmallMoleculeDrug	Q14721	Potassium voltage-gated channel subfamily B member 1	KCNB1	ENSG00000158445
DB06637	Dalfampridine	SmallMoleculeDrug	Q92953	Potassium voltage-gated channel subfamily B member 2	KCNB2	ENSG00000182674
DB06637	Dalfampridine	SmallMoleculeDrug	P48547	Potassium voltage-gated channel subfamily C member 1	KCNC1	ENSG00000129159
DB06637	Dalfampridine	SmallMoleculeDrug	Q96PR1	Potassium voltage-gated channel subfamily C member 2	KCNC2	ENSG00000166006
DB06637	Dalfampridine	SmallMoleculeDrug	Q9NZV8	Potassium voltage-gated channel subfamily D member 2	KCND2	ENSG00000184408
DB06637	Dalfampridine	SmallMoleculeDrug	Q9UK17	Potassium voltage-gated channel subfamily D member 3	KCND3	ENSG00000171385
DB06654	Safinamide	SmallMoleculeDrug	P27338	Amine oxidase [flavin-containing] B	MAOB	ENSG00000069535
DB06663	Pasireotide	SmallMoleculeDrug	P30872	Somatostatin receptor type 1	SSTR1	ENSG00000139874
DB06684	Vilazodone	SmallMoleculeDrug	P31645	Sodium-dependent serotonin transporter	SLC6A4	ENSG00000108576
DB06684	Vilazodone	SmallMoleculeDrug	P08908	5-hydroxytryptamine receptor 1A	HTR1A	ENSG00000178394
DB06688	Sipuleucel-T	BiotechDrug	P15309	Prostatic acid phosphatase	ACPP	ENSG00000014257
DB06698	Betahistine	SmallMoleculeDrug	Q9Y5N1	Histamine H3 receptor	HRH3	ENSG00000101180
DB06709	Methacholine	SmallMoleculeDrug	P20309	Muscarinic acetylcholine receptor M3	CHRM3	ENSG00000133019
DB06710	Methyltestosterone	SmallMoleculeDrug	P10275	Androgen receptor	AR	ENSG00000169083
DB06713	Norelgestromin	SmallMoleculeDrug	P06401	Progesterone receptor	PGR	ENSG00000082175
DB06714	Propylhexedrine	SmallMoleculeDrug	Q05940	Synaptic vesicular amine transporter	SLC18A2	ENSG00000165646
DB06716	Fospropofol	SmallMoleculeDrug	P47870	Gamma-aminobutyric acid receptor subunit beta-2	GABRB2	ENSG00000145864
DB06716	Fospropofol	SmallMoleculeDrug	P28472	Gamma-aminobutyric acid receptor subunit beta-3	GABRB3	ENSG00000166206
DB06720	Velaglucerase alfa	BiotechDrug	P04062	Glucosylceramidase	GBA	ENSG00000177628
DB06752	Chymopapain	BiotechDrug	P13727	Bone marrow proteoglycan	PRG2	ENSG00000186652
DB06754	Danaparoid	SmallMoleculeDrug	P01008	Antithrombin-III	SERPINC1	ENSG00000117601
DB06772	Cabazitaxel	SmallMoleculeDrug	P68366	Tubulin alpha-4A chain	TUBA4A	ENSG00000127824
DB06772	Cabazitaxel	SmallMoleculeDrug	Q9H4B7	Tubulin beta-1 chain	TUBB1	ENSG00000101162
DB06773	Human calcitonin	BiotechDrug	P12814	Alpha-actinin-1	ACTN1	ENSG00000072110
DB06775	Carglumic acid	SmallMoleculeDrug	P31327	Carbamoyl-phosphate synthase [ammonia], mitochondrial	CPS1	ENSG00000021826
DB06779	Dalteparin	SmallMoleculeDrug	P01008	Antithrombin-III	SERPINC1	ENSG00000117601
DB06791	Lanreotide	SmallMoleculeDrug	P30874	Somatostatin receptor type 2	SSTR2	ENSG00000180616
DB06822	Tinzaparin	SmallMoleculeDrug	P01008	Antithrombin-III	SERPINC1	ENSG00000117601
DB08809	Dichloroacetic acid	SmallMoleculeDrug	Q15118	[Pyruvate dehydrogenase (acetyl-transferring)] kinase isozyme 1, mitochondrial	PDK1	ENSG00000152256
DB08813	Nadroparin	SmallMoleculeDrug	P01008	Antithrombin-III	SERPINC1	ENSG00000117601
DB08814	Triflusal	SmallMoleculeDrug	P23219	Prostaglandin G/H synthase 1	PTGS1	ENSG00000095303
DB08814	Triflusal	SmallMoleculeDrug	P19838	Nuclear factor NF-kappa-B p105 subunit	NFKB1	ENSG00000109320
DB08815	Lurasidone	SmallMoleculeDrug	P14416	D(2) dopamine receptor	DRD2	ENSG00000149295
DB08815	Lurasidone	SmallMoleculeDrug	P28223	5-hydroxytryptamine receptor 2A	HTR2A	ENSG00000102468
DB08818	Hyaluronic acid	SmallMoleculeDrug	P16070	CD44 antigen	CD44	ENSG00000026508
DB08818	Hyaluronic acid	SmallMoleculeDrug	P05362	Intercellular adhesion molecule 1	ICAM1	ENSG00000090339
DB08827	Lomitapide	SmallMoleculeDrug	P55157	Microsomal triglyceride transfer protein large subunit	MTTP	ENSG00000138823
DB08865	Crizotinib	SmallMoleculeDrug	P08581	Hepatocyte growth factor receptor	MET	ENSG00000105976
DB08867	Ulipristal	SmallMoleculeDrug	P06401	Progesterone receptor	PGR	ENSG00000082175
DB08870	Brentuximab vedotin	BiotechDrug	P28908	Tumor necrosis factor receptor superfamily member 8	TNFRSF8	ENSG00000120949
DB08871	Eribulin	SmallMoleculeDrug	Q9H4B7	Tubulin beta-1 chain	TUBB1	ENSG00000101162
DB08875	Cabozantinib	SmallMoleculeDrug	P08581	Hepatocyte growth factor receptor	MET	ENSG00000105976
DB08877	Ruxolitinib	SmallMoleculeDrug	P23458	Tyrosine-protein kinase JAK1	JAK1	ENSG00000162434
DB08877	Ruxolitinib	SmallMoleculeDrug	O60674	Tyrosine-protein kinase JAK2	JAK2	ENSG00000096968
DB08879	Belimumab	BiotechDrug	Q9Y275	Tumor necrosis factor ligand superfamily member 13B	TNFSF13B	ENSG00000102524
DB08881	Vemurafenib	SmallMoleculeDrug	P15056	Serine/threonine-protein kinase B-raf	BRAF	ENSG00000157764
DB08883	Perampanel	SmallMoleculeDrug	P42261	Glutamate receptor 1	GRIA1	ENSG00000155511
DB08885	Aflibercept	BiotechDrug	P15692	Vascular endothelial growth factor A	VEGFA	ENSG00000112715
DB08885	Aflibercept	BiotechDrug	P49765	Vascular endothelial growth factor B	VEGFB	ENSG00000173511
DB08888	Ocriplasmin	BiotechDrug	P02751	Fibronectin	FN1	ENSG00000115414
DB08889	Carfilzomib	SmallMoleculeDrug	P28074	Proteasome subunit beta type-5	PSMB5	ENSG00000100804
DB08889	Carfilzomib	SmallMoleculeDrug	P20618	Proteasome subunit beta type-1	PSMB1	ENSG00000008018
DB08889	Carfilzomib	SmallMoleculeDrug	P49721	Proteasome subunit beta type-2	PSMB2	ENSG00000126067
DB08889	Carfilzomib	SmallMoleculeDrug	P40306	Proteasome subunit beta type-10	PSMB10	ENSG00000205220
DB08895	Tofacitinib	SmallMoleculeDrug	P52333	Tyrosine-protein kinase JAK3	JAK3	ENSG00000105639
DB08896	Regorafenib	SmallMoleculeDrug	P35968	Vascular endothelial growth factor receptor 2	KDR	ENSG00000128052
DB08896	Regorafenib	SmallMoleculeDrug	P10721	Mast/stem cell growth factor receptor Kit	KIT	ENSG00000157404
DB08896	Regorafenib	SmallMoleculeDrug	P07949	Proto-oncogene tyrosine-protein kinase receptor Ret	RET	ENSG00000165731
DB08901	Ponatinib	SmallMoleculeDrug	P00519	Tyrosine-protein kinase ABL1	ABL1	ENSG00000097007
DB08901	Ponatinib	SmallMoleculeDrug	P11274	Breakpoint cluster region protein	BCR	ENSG00000186716
DB08901	Ponatinib	SmallMoleculeDrug	P10721	Mast/stem cell growth factor receptor Kit	KIT	ENSG00000157404
DB08901	Ponatinib	SmallMoleculeDrug	P07949	Proto-oncogene tyrosine-protein kinase receptor Ret	RET	ENSG00000165731
DB08901	Ponatinib	SmallMoleculeDrug	P36888	Receptor-type tyrosine-protein kinase FLT3	FLT3	ENSG00000122025
DB08906	Fluticasone furoate	SmallMoleculeDrug	P04150	Glucocorticoid receptor	NR3C1	ENSG00000113580
DB08908	Dimethyl fumarate	SmallMoleculeDrug	Q14145	Kelch-like ECH-associated protein 1	KEAP1	ENSG00000079999
DB08910	Pomalidomide	SmallMoleculeDrug	Q96SW2	Protein cereblon	CRBN	ENSG00000113851
DB08910	Pomalidomide	SmallMoleculeDrug	P35354	Prostaglandin G/H synthase 2	PTGS2	ENSG00000073756
DB08911	Trametinib	SmallMoleculeDrug	Q02750	Dual specificity mitogen-activated protein kinase kinase 1	MAP2K1	ENSG00000169032
DB08911	Trametinib	SmallMoleculeDrug	P36507	Dual specificity mitogen-activated protein kinase kinase 2	MAP2K2	ENSG00000126934
DB08912	Dabrafenib	SmallMoleculeDrug	P15056	Serine/threonine-protein kinase B-raf	BRAF	ENSG00000157764
DB08916	Afatinib	SmallMoleculeDrug	P00533	Epidermal growth factor receptor	EGFR	ENSG00000146648
DB08916	Afatinib	SmallMoleculeDrug	P04626	Receptor tyrosine-protein kinase erbB-2	ERBB2	ENSG00000141736
DB08954	Ifenprodil	SmallMoleculeDrug	Q13224	Glutamate receptor ionotropic, NMDA 2B	GRIN2B	ENSG00000273079
DB09016	Butriptyline	SmallMoleculeDrug	P31645	Sodium-dependent serotonin transporter	SLC6A4	ENSG00000108576
DB09016	Butriptyline	SmallMoleculeDrug	P28223	5-hydroxytryptamine receptor 2A	HTR2A	ENSG00000102468
DB09026	Aliskiren	SmallMoleculeDrug	P00797	Renin	REN	ENSG00000143839
DB09030	Vorapaxar	SmallMoleculeDrug	P25116	Proteinase-activated receptor 1	F2R	ENSG00000181104
DB09033	Vedolizumab	BiotechDrug	P13612	Integrin alpha-4	ITGA4	ENSG00000115232
DB09033	Vedolizumab	BiotechDrug	P26010	Integrin beta-7	ITGB7	ENSG00000139626
DB09036	Siltuximab	BiotechDrug	P05231	Interleukin-6	IL6	ENSG00000136244
DB09052	Blinatumomab	BiotechDrug	P15391	B-lymphocyte antigen CD19	CD19	ENSG00000177455
DB09052	Blinatumomab	BiotechDrug	P04234	T-cell surface glycoprotein CD3 delta chain	CD3D	ENSG00000167286
DB09053	Ibrutinib	SmallMoleculeDrug	Q06187	Tyrosine-protein kinase BTK	BTK	ENSG00000010671
DB09068	Vortioxetine	SmallMoleculeDrug	P31645	Sodium-dependent serotonin transporter	SLC6A4	ENSG00000108576
DB09069	Trimetazidine	SmallMoleculeDrug	P09110	3-ketoacyl-CoA thiolase, peroxisomal	ACAA1	ENSG00000060971
DB09073	Palbociclib	SmallMoleculeDrug	P11802	Cyclin-dependent kinase 4	CDK4	ENSG00000135446
DB09073	Palbociclib	SmallMoleculeDrug	Q00534	Cyclin-dependent kinase 6	CDK6	ENSG00000105810
DB09074	Olaparib	SmallMoleculeDrug	P09874	Poly [ADP-ribose] polymerase 1	PARP1	ENSG00000143799
DB09074	Olaparib	SmallMoleculeDrug	Q9UGN5	Poly [ADP-ribose] polymerase 2	PARP2	ENSG00000129484
DB09074	Olaparib	SmallMoleculeDrug	Q9Y6F1	Poly [ADP-ribose] polymerase 3	PARP3	ENSG00000041880
DB09078	Lenvatinib	SmallMoleculeDrug	P35968	Vascular endothelial growth factor receptor 2	KDR	ENSG00000128052
DB09079	Nintedanib	SmallMoleculeDrug	P11362	Fibroblast growth factor receptor 1	FGFR1	ENSG00000077782
DB09079	Nintedanib	SmallMoleculeDrug	P36888	Receptor-type tyrosine-protein kinase FLT3	FLT3	ENSG00000122025
DB09083	Ivabradine	SmallMoleculeDrug	Q9UL51	Potassium/sodium hyperpolarization-activated cyclic nucleotide-gated channel 2	HCN2	ENSG00000099822
DB09085	Tetracaine	SmallMoleculeDrug	P21817	Ryanodine receptor 1	RYR1	ENSG00000196218
DB09085	Tetracaine	SmallMoleculeDrug	Q92736	Ryanodine receptor 2	RYR2	ENSG00000198626
DB09089	Trimebutine	SmallMoleculeDrug	P35372	Mu-type opioid receptor	OPRM1	ENSG00000112038
DB09089	Trimebutine	SmallMoleculeDrug	Q01668	Voltage-dependent L-type calcium channel subunit alpha-1D	CACNA1D	ENSG00000157388
DB09089	Trimebutine	SmallMoleculeDrug	O60840	Voltage-dependent L-type calcium channel subunit alpha-1F	CACNA1F	ENSG00000102001
DB09089	Trimebutine	SmallMoleculeDrug	Q13698	Voltage-dependent L-type calcium channel subunit alpha-1S	CACNA1S	ENSG00000081248
DB09089	Trimebutine	SmallMoleculeDrug	Q02641	Voltage-dependent L-type calcium channel subunit beta-1	CACNB1	ENSG00000067191
DB09089	Trimebutine	SmallMoleculeDrug	Q08289	Voltage-dependent L-type calcium channel subunit beta-2	CACNB2	ENSG00000165995
DB09089	Trimebutine	SmallMoleculeDrug	P54284	Voltage-dependent L-type calcium channel subunit beta-3	CACNB3	ENSG00000167535
DB09089	Trimebutine	SmallMoleculeDrug	O00305	Voltage-dependent L-type calcium channel subunit beta-4	CACNB4	ENSG00000182389
DB09089	Trimebutine	SmallMoleculeDrug	Q12791	Calcium-activated potassium channel subunit alpha-1	KCNMA1	ENSG00000156113
DB09089	Trimebutine	SmallMoleculeDrug	Q9Y691	Calcium-activated potassium channel subunit beta-2	KCNMB2	ENSG00000197584
DB09089	Trimebutine	SmallMoleculeDrug	P11229	Muscarinic acetylcholine receptor M1	CHRM1	ENSG00000168539
DB09089	Trimebutine	SmallMoleculeDrug	P20309	Muscarinic acetylcholine receptor M3	CHRM3	ENSG00000133019
DB09089	Trimebutine	SmallMoleculeDrug	P08173	Muscarinic acetylcholine receptor M4	CHRM4	ENSG00000180720
DB09090	Pinaverium	SmallMoleculeDrug	Q13698	Voltage-dependent L-type calcium channel subunit alpha-1S	CACNA1S	ENSG00000081248
DB09091	Tixocortol	SmallMoleculeDrug	P04150	Glucocorticoid receptor	NR3C1	ENSG00000113580
DB09091	Tixocortol	SmallMoleculeDrug	Q92769	Histone deacetylase 2	HDAC2	ENSG00000196591
DB09092	Xanthinol	SmallMoleculeDrug	Q13423	NAD(P) transhydrogenase, mitochondrial	NNT	ENSG00000112992
DB09092	Xanthinol	SmallMoleculeDrug	P04406	Glyceraldehyde-3-phosphate dehydrogenase	GAPDH	ENSG00000111640
DB09092	Xanthinol	SmallMoleculeDrug	P50213	Isocitrate dehydrogenase [NAD] subunit alpha, mitochondrial	IDH3A	ENSG00000166411
DB09092	Xanthinol	SmallMoleculeDrug	Q02218	2-oxoglutarate dehydrogenase, mitochondrial	OGDH	ENSG00000105953
DB09092	Xanthinol	SmallMoleculeDrug	P40926	Malate dehydrogenase, mitochondrial	MDH2	ENSG00000146701
DB09095	Difluocortolone	SmallMoleculeDrug	P12429	Annexin A3	ANXA3	ENSG00000138772
DB09095	Difluocortolone	SmallMoleculeDrug	P04150	Glucocorticoid receptor	NR3C1	ENSG00000113580
DB09098	Somatrem	BiotechDrug	P10912	Growth hormone receptor	GHR	ENSG00000112964
DB09098	Somatrem	BiotechDrug	P08069	Insulin-like growth factor 1 receptor	IGF1R	ENSG00000140443
DB09103	Ancestim	BiotechDrug	P10721	Mast/stem cell growth factor receptor Kit	KIT	ENSG00000157404
DB09105	Asfotase alfa	BiotechDrug	P21453	Sphingosine 1-phosphate receptor 1	S1PR1	ENSG00000170989
DB09109	Turoctocog alfa	BiotechDrug	P00740	Coagulation factor IX	F9	ENSG00000101981
DB09109	Turoctocog alfa	BiotechDrug	P00742	Coagulation factor X	F10	ENSG00000126218
DB09109	Turoctocog alfa	BiotechDrug	P00734	Prothrombin	F2	ENSG00000180210
DB09112	Nitrous acid	SmallMoleculeDrug	P69905	Hemoglobin subunit alpha	HBA1	ENSG00000206172
DB09112	Nitrous acid	SmallMoleculeDrug	P68871	Hemoglobin subunit beta	HBB	ENSG00000244734
DB09116	Calcium carbimide	SmallMoleculeDrug	P48448	Aldehyde dehydrogenase family 3 member B2	ALDH3B2	ENSG00000132746
DB09118	Stiripentol	SmallMoleculeDrug	Q99928	Gamma-aminobutyric acid receptor subunit gamma-3	GABRG3	ENSG00000182256
DB09119	Eslicarbazepine acetate	SmallMoleculeDrug	Q99571	P2X purinoceptor 4	P2RX4	ENSG00000135124
DB09123	Dienogest	SmallMoleculeDrug	P06401	Progesterone receptor	PGR	ENSG00000082175
DB09123	Dienogest	SmallMoleculeDrug	P10275	Androgen receptor	AR	ENSG00000169083
DB09128	Brexpiprazole	SmallMoleculeDrug	P08908	5-hydroxytryptamine receptor 1A	HTR1A	ENSG00000178394
DB09128	Brexpiprazole	SmallMoleculeDrug	P14416	D(2) dopamine receptor	DRD2	ENSG00000149295
DB09129	Chromic chloride	SmallMoleculeDrug	P06213	Insulin receptor	INSR	ENSG00000171105
DB09146	Iron saccharate	SmallMoleculeDrug	P69905	Hemoglobin subunit alpha	HBA1	ENSG00000206172
DB09167	Dosulepin	SmallMoleculeDrug	P08908	5-hydroxytryptamine receptor 1A	HTR1A	ENSG00000178394
DB09167	Dosulepin	SmallMoleculeDrug	P28223	5-hydroxytryptamine receptor 2A	HTR2A	ENSG00000102468
DB09167	Dosulepin	SmallMoleculeDrug	P11229	Muscarinic acetylcholine receptor M1	CHRM1	ENSG00000168539
DB09167	Dosulepin	SmallMoleculeDrug	P20309	Muscarinic acetylcholine receptor M3	CHRM3	ENSG00000133019
DB09167	Dosulepin	SmallMoleculeDrug	P08173	Muscarinic acetylcholine receptor M4	CHRM4	ENSG00000180720
DB09167	Dosulepin	SmallMoleculeDrug	P18825	Alpha-2C adrenergic receptor	ADRA2C	ENSG00000184160
DB09167	Dosulepin	SmallMoleculeDrug	P35348	Alpha-1A adrenergic receptor	ADRA1A	ENSG00000120907
DB09167	Dosulepin	SmallMoleculeDrug	P35368	Alpha-1B adrenergic receptor	ADRA1B	ENSG00000170214
DB09167	Dosulepin	SmallMoleculeDrug	P31645	Sodium-dependent serotonin transporter	SLC6A4	ENSG00000108576
DB09195	Lorpiprazole	SmallMoleculeDrug	P28223	5-hydroxytryptamine receptor 2A	HTR2A	ENSG00000102468
DB09195	Lorpiprazole	SmallMoleculeDrug	P35348	Alpha-1A adrenergic receptor	ADRA1A	ENSG00000120907
DB09195	Lorpiprazole	SmallMoleculeDrug	P35368	Alpha-1B adrenergic receptor	ADRA1B	ENSG00000170214
DB09195	Lorpiprazole	SmallMoleculeDrug	P18825	Alpha-2C adrenergic receptor	ADRA2C	ENSG00000184160
DB09195	Lorpiprazole	SmallMoleculeDrug	P31645	Sodium-dependent serotonin transporter	SLC6A4	ENSG00000108576
DB09213	Dexibuprofen	SmallMoleculeDrug	P35354	Prostaglandin G/H synthase 2	PTGS2	ENSG00000073756
DB09213	Dexibuprofen	SmallMoleculeDrug	P23219	Prostaglandin G/H synthase 1	PTGS1	ENSG00000095303
DB09220	Nicorandil	SmallMoleculeDrug	O60706	ATP-binding cassette sub-family C member 9	ABCC9	ENSG00000069431
DB09225	Zotepine	SmallMoleculeDrug	P28223	5-hydroxytryptamine receptor 2A	HTR2A	ENSG00000102468
DB09236	Lacidipine	SmallMoleculeDrug	Q01668	Voltage-dependent L-type calcium channel subunit alpha-1D	CACNA1D	ENSG00000157388
DB09236	Lacidipine	SmallMoleculeDrug	O60840	Voltage-dependent L-type calcium channel subunit alpha-1F	CACNA1F	ENSG00000102001
DB09236	Lacidipine	SmallMoleculeDrug	Q13698	Voltage-dependent L-type calcium channel subunit alpha-1S	CACNA1S	ENSG00000081248
DB09236	Lacidipine	SmallMoleculeDrug	Q02641	Voltage-dependent L-type calcium channel subunit beta-1	CACNB1	ENSG00000067191
DB09236	Lacidipine	SmallMoleculeDrug	Q08289	Voltage-dependent L-type calcium channel subunit beta-2	CACNB2	ENSG00000165995
DB09236	Lacidipine	SmallMoleculeDrug	P54284	Voltage-dependent L-type calcium channel subunit beta-3	CACNB3	ENSG00000167535
DB09236	Lacidipine	SmallMoleculeDrug	O00305	Voltage-dependent L-type calcium channel subunit beta-4	CACNB4	ENSG00000182389
DB09241	Methylene blue	SmallMoleculeDrug	P33402	Guanylate cyclase soluble subunit alpha-2	GUCY1A2	ENSG00000152402
DB09241	Methylene blue	SmallMoleculeDrug	P29475	Nitric oxide synthase, brain	NOS1	ENSG00000089250
DB09242	Moxonidine	SmallMoleculeDrug	Q9Y2I1	Nischarin	NISCH	ENSG00000010322
DB09258	Bemiparin	SmallMoleculeDrug	P01008	Antithrombin-III	SERPINC1	ENSG00000117601
DB09266	Technetium Tc-99m tilmanocept	SmallMoleculeDrug	P22897	Macrophage mannose receptor 1	MRC1	ENSG00000260314
DB09270	Ubidecarenone	SmallMoleculeDrug	P56181	NADH dehydrogenase [ubiquinone] flavoprotein 3, mitochondrial	NDUFV3	ENSG00000160194
DB09270	Ubidecarenone	SmallMoleculeDrug	P31040	Succinate dehydrogenase [ubiquinone] flavoprotein subunit, mitochondrial	SDHA	ENSG00000073578
DB09292	Sacubitril	SmallMoleculeDrug	P08473	Neprilysin	MME	ENSG00000196549
DB09302	Alirocumab	BiotechDrug	Q8NBP7	Proprotein convertase subtilisin/kexin type 9	PCSK9	ENSG00000169174
DB09327	Tegafur-uracil	SmallMoleculeDrug	Q12882	Dihydropyrimidine dehydrogenase [NADP(+)]	DPYD	ENSG00000188641
DB09327	Tegafur-uracil	SmallMoleculeDrug	P04818	Thymidylate synthase	TYMS	ENSG00000176890
DB09331	Daratumumab	BiotechDrug	P28907	ADP-ribosyl cyclase/cyclic ADP-ribose hydrolase 1	CD38	ENSG00000004468
DB09336	Technetium Tc-99m nofetumomab merpentan	SmallMoleculeDrug	P16422	Epithelial cell adhesion molecule	EPCAM	ENSG00000119888
DB09336	Technetium Tc-99m nofetumomab merpentan	SmallMoleculeDrug	P11836	B-lymphocyte antigen CD20	MS4A1	ENSG00000156738
DB09389	Norgestrel	SmallMoleculeDrug	P06401	Progesterone receptor	PGR	ENSG00000082175
DB09462	Glycerin	SmallMoleculeDrug	Q03181	Peroxisome proliferator-activated receptor delta	PPARD	ENSG00000112033
DB09517	Sodium ferric gluconate complex	SmallMoleculeDrug	P02792	Ferritin light chain	FTL	ENSG00000087086
DB09517	Sodium ferric gluconate complex	SmallMoleculeDrug	P68871	Hemoglobin subunit beta	HBB	ENSG00000244734
DB09552	Thonzonium	SmallMoleculeDrug	P21283	V-type proton ATPase subunit C 1	ATP6V1C1	ENSG00000155097
DB09568	Omega-3-carboxylic acids	SmallMoleculeDrug	Q96PD7	Diacylglycerol O-acyltransferase 2	DGAT2	ENSG00000062282
DB09568	Omega-3-carboxylic acids	SmallMoleculeDrug	Q99714	3-hydroxyacyl-CoA dehydrogenase type-2	HSD17B10	ENSG00000072506
DB09568	Omega-3-carboxylic acids	SmallMoleculeDrug	P30084	Enoyl-CoA hydratase, mitochondrial	ECHS1	ENSG00000127884
DB09568	Omega-3-carboxylic acids	SmallMoleculeDrug	Q16836	Hydroxyacyl-coenzyme A dehydrogenase, mitochondrial	HADH	ENSG00000138796
DB09568	Omega-3-carboxylic acids	SmallMoleculeDrug	Q9GZR5	Elongation of very long chain fatty acids protein 4	ELOVL4	ENSG00000118402
DB09568	Omega-3-carboxylic acids	SmallMoleculeDrug	P06858	Lipoprotein lipase	LPL	ENSG00000175445
DB10770	Foreskin fibroblast (neonatal)	BiotechDrug	P17948	Vascular endothelial growth factor receptor 1	FLT1	ENSG00000102755
DB10772	Foreskin keratinocyte (neonatal)	BiotechDrug	P05230	Fibroblast growth factor 1	FGF1	ENSG00000113578
DB10772	Foreskin keratinocyte (neonatal)	BiotechDrug	P00533	Epidermal growth factor receptor	EGFR	ENSG00000146648
DB10772	Foreskin keratinocyte (neonatal)	BiotechDrug	P15509	Granulocyte-macrophage colony-stimulating factor receptor subunit alpha	CSF2RA	ENSG00000198223
DB10772	Foreskin keratinocyte (neonatal)	BiotechDrug	P01584	Interleukin-1 beta	IL1B	ENSG00000125538
DB10772	Foreskin keratinocyte (neonatal)	BiotechDrug	P05231	Interleukin-6	IL6	ENSG00000136244
DB10772	Foreskin keratinocyte (neonatal)	BiotechDrug	P01579	Interferon gamma	IFNG	ENSG00000111537
DB10772	Foreskin keratinocyte (neonatal)	BiotechDrug	P16234	Platelet-derived growth factor receptor alpha	PDGFRA	ENSG00000134853
DB10772	Foreskin keratinocyte (neonatal)	BiotechDrug	P37173	TGF-beta receptor type-2	TGFBR2	ENSG00000163513
DB10772	Foreskin keratinocyte (neonatal)	BiotechDrug	P15692	Vascular endothelial growth factor A	VEGFA	ENSG00000112715
DB11133	Omega-3 fatty acids	SmallMoleculeDrug	P37231	Peroxisome proliferator-activated receptor gamma	PPARG	ENSG00000132170
DB11148	Butamben	SmallMoleculeDrug	P54289	Voltage-dependent calcium channel subunit alpha-2/delta-1	CACNA2D1	ENSG00000153956
DB11148	Butamben	SmallMoleculeDrug	P78508	ATP-sensitive inward rectifier potassium channel 10	KCNJ10	ENSG00000177807
DB11148	Butamben	SmallMoleculeDrug	Q15842	ATP-sensitive inward rectifier potassium channel 8	KCNJ8	ENSG00000121361
DB11157	Anthralin	SmallMoleculeDrug	P35908	Keratin, type II cytoskeletal 2 epidermal	KRT2	ENSG00000172867
DB11166	Antithrombin Alfa	BiotechDrug	P00734	Prothrombin	F2	ENSG00000180210
DB11166	Antithrombin Alfa	BiotechDrug	P00742	Coagulation factor X	F10	ENSG00000126218
DB11186	Pentoxyverine	SmallMoleculeDrug	Q99720	Sigma non-opioid intracellular receptor 1	SIGMAR1	ENSG00000147955
DB11254	Hexylresorcinol	SmallMoleculeDrug	P14679	Tyrosinase	TYR	ENSG00000077498
DB11273	Dihydroergocornine	SmallMoleculeDrug	P08908	5-hydroxytryptamine receptor 1A	HTR1A	ENSG00000178394
DB11273	Dihydroergocornine	SmallMoleculeDrug	P28222	5-hydroxytryptamine receptor 1B	HTR1B	ENSG00000135312
DB11273	Dihydroergocornine	SmallMoleculeDrug	P28221	5-hydroxytryptamine receptor 1D	HTR1D	ENSG00000179546
DB11273	Dihydroergocornine	SmallMoleculeDrug	P28223	5-hydroxytryptamine receptor 2A	HTR2A	ENSG00000102468
DB11273	Dihydroergocornine	SmallMoleculeDrug	P41595	5-hydroxytryptamine receptor 2B	HTR2B	ENSG00000135914
DB11273	Dihydroergocornine	SmallMoleculeDrug	Q13639	5-hydroxytryptamine receptor 4	HTR4	ENSG00000164270
DB11273	Dihydroergocornine	SmallMoleculeDrug	P07550	Beta-2 adrenergic receptor	ADRB2	ENSG00000169252
DB11273	Dihydroergocornine	SmallMoleculeDrug	P35348	Alpha-1A adrenergic receptor	ADRA1A	ENSG00000120907
DB11273	Dihydroergocornine	SmallMoleculeDrug	P35368	Alpha-1B adrenergic receptor	ADRA1B	ENSG00000170214
DB11273	Dihydroergocornine	SmallMoleculeDrug	P18825	Alpha-2C adrenergic receptor	ADRA2C	ENSG00000184160
DB11300	Thrombin	BiotechDrug	P03951	Coagulation factor XI	F11	ENSG00000088926
DB11300	Thrombin	BiotechDrug	P02671	Fibrinogen alpha chain	FGA	ENSG00000171560
DB11300	Thrombin	BiotechDrug	P02675	Fibrinogen beta chain	FGB	ENSG00000171564
DB11300	Thrombin	BiotechDrug	P02679	Fibrinogen gamma chain	FGG	ENSG00000171557
DB11300	Thrombin	BiotechDrug	P12259	Coagulation factor V	F5	ENSG00000198734
DB11300	Thrombin	BiotechDrug	P00451	Coagulation factor VIII	F8	ENSG00000185010
DB11311	Prothrombin	BiotechDrug	P02671	Fibrinogen alpha chain	FGA	ENSG00000171560
DB11311	Prothrombin	BiotechDrug	P02675	Fibrinogen beta chain	FGB	ENSG00000171564
DB11311	Prothrombin	BiotechDrug	Q96IY4	Carboxypeptidase B2	CPB2	ENSG00000080618
DB11328	Tetradecyl hydrogen sulfate (ester)	SmallMoleculeDrug	Q9UNN8	Endothelial protein C receptor	PROCR	ENSG00000101000
DB11560	Lesinurad	SmallMoleculeDrug	Q96S37	Solute carrier family 22 member 12	SLC22A12	ENSG00000197891
DB11571	Human Thrombin	BiotechDrug	P12259	Coagulation factor V	F5	ENSG00000198734
DB11571	Human Thrombin	BiotechDrug	P00451	Coagulation factor VIII	F8	ENSG00000185010
DB11571	Human Thrombin	BiotechDrug	P03951	Coagulation factor XI	F11	ENSG00000088926
DB11571	Human Thrombin	BiotechDrug	P02671	Fibrinogen alpha chain	FGA	ENSG00000171560
DB11571	Human Thrombin	BiotechDrug	P02675	Fibrinogen beta chain	FGB	ENSG00000171564
DB11571	Human Thrombin	BiotechDrug	P02679	Fibrinogen gamma chain	FGG	ENSG00000171557
DB11588	Carbon monoxide	SmallMoleculeDrug	P02144	Myoglobin	MB	ENSG00000198125
DB11595	Avelumab	BiotechDrug	Q9NZQ7	Programmed cell death 1 ligand 1	CD274	ENSG00000120217
DB11611	Lifitegrast	SmallMoleculeDrug	P20701	Integrin alpha-L	ITGAL	ENSG00000005844
DB11614	Rupatadine	SmallMoleculeDrug	P25105	Platelet-activating factor receptor	PTAFR	ENSG00000169403
DB11619	Gestrinone	SmallMoleculeDrug	P03372	Estrogen receptor	ESR1	ENSG00000091831
DB11626	Tasonermin	BiotechDrug	P19438	Tumor necrosis factor receptor superfamily member 1A	TNFRSF1A	ENSG00000067182
DB11639	Dibotermin alfa	BiotechDrug	Q13873	Bone morphogenetic protein receptor type-2	BMPR2	ENSG00000204217
DB11639	Dibotermin alfa	BiotechDrug	P36894	Bone morphogenetic protein receptor type-1A	BMPR1A	ENSG00000107779
DB11640	Amifampridine	SmallMoleculeDrug	Q09470	Potassium voltage-gated channel subfamily A member 1	KCNA1	ENSG00000111262
DB11642	Pitolisant	SmallMoleculeDrug	Q9Y5N1	Histamine H3 receptor	HRH3	ENSG00000101180
DB11644	Tafamidis	SmallMoleculeDrug	P02766	Transthyretin	TTR	ENSG00000118271
DB11714	Durvalumab	BiotechDrug	Q9NZQ7	Programmed cell death 1 ligand 1	CD274	ENSG00000120217
DB11718	Encorafenib	SmallMoleculeDrug	P15056	Serine/threonine-protein kinase B-raf	BRAF	ENSG00000157764
DB11760	Talazoparib	SmallMoleculeDrug	P09874	Poly [ADP-ribose] polymerase 1	PARP1	ENSG00000143799
DB11760	Talazoparib	SmallMoleculeDrug	Q9UGN5	Poly [ADP-ribose] polymerase 2	PARP2	ENSG00000129484
DB11767	Sarilumab	BiotechDrug	P08887	Interleukin-6 receptor subunit alpha	IL6R	ENSG00000160712
DB11817	Baricitinib	SmallMoleculeDrug	P23458	Tyrosine-protein kinase JAK1	JAK1	ENSG00000162434
DB11817	Baricitinib	SmallMoleculeDrug	O60674	Tyrosine-protein kinase JAK2	JAK2	ENSG00000096968
DB11817	Baricitinib	SmallMoleculeDrug	Q14289	Protein-tyrosine kinase 2-beta	PTK2B	ENSG00000120899
DB11823	Esketamine	SmallMoleculeDrug	Q05586	Glutamate receptor ionotropic, NMDA 1	GRIN1	ENSG00000176884
DB11823	Esketamine	SmallMoleculeDrug	Q12879	Glutamate receptor ionotropic, NMDA 2A	GRIN2A	ENSG00000183454
DB11823	Esketamine	SmallMoleculeDrug	Q13224	Glutamate receptor ionotropic, NMDA 2B	GRIN2B	ENSG00000273079
DB11823	Esketamine	SmallMoleculeDrug	Q14957	Glutamate receptor ionotropic, NMDA 2C	GRIN2C	ENSG00000161509
DB11823	Esketamine	SmallMoleculeDrug	O15399	Glutamate receptor ionotropic, NMDA 2D	GRIN2D	ENSG00000105464
DB11823	Esketamine	SmallMoleculeDrug	Q8TCU5	Glutamate receptor ionotropic, NMDA 3A	GRIN3A	ENSG00000198785
DB11823	Esketamine	SmallMoleculeDrug	O60391	Glutamate receptor ionotropic, NMDA 3B	GRIN3B	ENSG00000116032
DB11823	Esketamine	SmallMoleculeDrug	Q13224	Glutamate receptor ionotropic, NMDA 2B	GRIN2B	ENSG00000273079
DB11834	Guselkumab	BiotechDrug	Q9NPF7	Interleukin-23 subunit alpha	IL23A	ENSG00000110944
DB11901	Apalutamide	SmallMoleculeDrug	P10275	Androgen receptor	AR	ENSG00000169083
DB11952	Duvelisib	SmallMoleculeDrug	P48736	Phosphatidylinositol 4,5-bisphosphate 3-kinase catalytic subunit gamma isoform	PIK3CG	ENSG00000105851
DB11952	Duvelisib	SmallMoleculeDrug	O00329	Phosphatidylinositol 4,5-bisphosphate 3-kinase catalytic subunit delta isoform	PIK3CD	ENSG00000171608
DB11967	Binimetinib	SmallMoleculeDrug	Q13233	Mitogen-activated protein kinase kinase kinase 1	MAP3K1	ENSG00000095015
DB11967	Binimetinib	SmallMoleculeDrug	P36507	Dual specificity mitogen-activated protein kinase kinase 2	MAP2K2	ENSG00000126934
DB12010	Fostamatinib	SmallMoleculeDrug	P43405	Tyrosine-protein kinase SYK	SYK	ENSG00000165025
DB12015	Alpelisib	SmallMoleculeDrug	P42336	Phosphatidylinositol 4,5-bisphosphate 3-kinase catalytic subunit alpha isoform	PIK3CA	ENSG00000121879
DB12023	Benralizumab	BiotechDrug	Q01344	Interleukin-5 receptor subunit alpha	IL5RA	ENSG00000091181
DB12141	Gilteritinib	SmallMoleculeDrug	P36888	Receptor-type tyrosine-protein kinase FLT3	FLT3	ENSG00000122025
DB12141	Gilteritinib	SmallMoleculeDrug	P30530	Tyrosine-protein kinase receptor UFO	AXL	ENSG00000167601
DB12147	Erdafitinib	SmallMoleculeDrug	P11362	Fibroblast growth factor receptor 1	FGFR1	ENSG00000077782
DB12147	Erdafitinib	SmallMoleculeDrug	P21802	Fibroblast growth factor receptor 2	FGFR2	ENSG00000066468
DB12147	Erdafitinib	SmallMoleculeDrug	P22607	Fibroblast growth factor receptor 3	FGFR3	ENSG00000068078
DB12147	Erdafitinib	SmallMoleculeDrug	P22455	Fibroblast growth factor receptor 4	FGFR4	ENSG00000160867
DB12159	Dupilumab	BiotechDrug	P24394	Interleukin-4 receptor subunit alpha	IL4R	ENSG00000077238
DB12240	Polatuzumab vedotin	BiotechDrug	P40259	B-cell antigen receptor complex-associated protein beta chain	CD79B	ENSG00000007312
DB12267	Brigatinib	SmallMoleculeDrug	P00533	Epidermal growth factor receptor	EGFR	ENSG00000146648
DB12278	Propiverine	SmallMoleculeDrug	P08173	Muscarinic acetylcholine receptor M4	CHRM4	ENSG00000180720
DB12278	Propiverine	SmallMoleculeDrug	P35348	Alpha-1A adrenergic receptor	ADRA1A	ENSG00000120907
DB12483	Copanlisib	SmallMoleculeDrug	P42336	Phosphatidylinositol 4,5-bisphosphate 3-kinase catalytic subunit alpha isoform	PIK3CA	ENSG00000121879
DB12483	Copanlisib	SmallMoleculeDrug	O00329	Phosphatidylinositol 4,5-bisphosphate 3-kinase catalytic subunit delta isoform	PIK3CD	ENSG00000171608
DB12688	Moxetumomab Pasudotox	BiotechDrug	P20273	B-cell receptor CD22	CD22	ENSG00000012124
DB12698	Ibalizumab	BiotechDrug	P01730	T-cell surface glycoprotein CD4	CD4	ENSG00000010610
DB12872	Vonicog Alfa	BiotechDrug	P00451	Coagulation factor VIII	F8	ENSG00000185010
DB13144	Lenograstim	BiotechDrug	Q99062	Granulocyte colony-stimulating factor receptor	CSF3R	ENSG00000119535
DB13146	Fluciclovine (18F)	SmallMoleculeDrug	Q15758	Neutral amino acid transporter B(0)	SLC1A5	ENSG00000105281
DB13149	Protein S human	BiotechDrug	P12259	Coagulation factor V	F5	ENSG00000198734
DB13149	Protein S human	BiotechDrug	P00742	Coagulation factor X	F10	ENSG00000126218
DB13149	Protein S human	BiotechDrug	P04070	Vitamin K-dependent protein C	PROC	ENSG00000115718
DB13150	Coagulation factor VII human	BiotechDrug	P13726	Tissue factor	F3	ENSG00000117525
DB13150	Coagulation factor VII human	BiotechDrug	P00742	Coagulation factor X	F10	ENSG00000126218
DB13150	Coagulation factor VII human	BiotechDrug	P00740	Coagulation factor IX	F9	ENSG00000101981
DB13151	Anti-inhibitor coagulant complex	BiotechDrug	P00742	Coagulation factor X	F10	ENSG00000126218
DB13151	Anti-inhibitor coagulant complex	BiotechDrug	P00734	Prothrombin	F2	ENSG00000180210
DB13151	Anti-inhibitor coagulant complex	BiotechDrug	P02671	Fibrinogen alpha chain	FGA	ENSG00000171560
DB13151	Anti-inhibitor coagulant complex	BiotechDrug	P02675	Fibrinogen beta chain	FGB	ENSG00000171564
DB13151	Anti-inhibitor coagulant complex	BiotechDrug	P12259	Coagulation factor V	F5	ENSG00000198734
DB13151	Anti-inhibitor coagulant complex	BiotechDrug	P00451	Coagulation factor VIII	F8	ENSG00000185010
DB13151	Anti-inhibitor coagulant complex	BiotechDrug	P08709	Coagulation factor VII	F7	ENSG00000057593
DB13192	Antihemophilic factor human	BiotechDrug	P00740	Coagulation factor IX	F9	ENSG00000101981
DB13192	Antihemophilic factor human	BiotechDrug	P00742	Coagulation factor X	F10	ENSG00000126218
DB13269	Dichlorobenzyl alcohol	SmallMoleculeDrug	P35498	Sodium channel protein type 1 subunit alpha	SCN1A	ENSG00000144285
DB13269	Dichlorobenzyl alcohol	SmallMoleculeDrug	Q99250	Sodium channel protein type 2 subunit alpha	SCN2A	ENSG00000136531
DB13269	Dichlorobenzyl alcohol	SmallMoleculeDrug	Q9NY46	Sodium channel protein type 3 subunit alpha	SCN3A	ENSG00000153253
DB13269	Dichlorobenzyl alcohol	SmallMoleculeDrug	Q14524	Sodium channel protein type 5 subunit alpha	SCN5A	ENSG00000183873
DB13269	Dichlorobenzyl alcohol	SmallMoleculeDrug	Q07699	Sodium channel subunit beta-1	SCN1B	ENSG00000105711
DB13269	Dichlorobenzyl alcohol	SmallMoleculeDrug	O60939	Sodium channel subunit beta-2	SCN2B	ENSG00000149575
DB13269	Dichlorobenzyl alcohol	SmallMoleculeDrug	Q8IWT1	Sodium channel subunit beta-4	SCN4B	ENSG00000177098
DB13346	Bufexamac	SmallMoleculeDrug	P23219	Prostaglandin G/H synthase 1	PTGS1	ENSG00000095303
DB13346	Bufexamac	SmallMoleculeDrug	P35354	Prostaglandin G/H synthase 2	PTGS2	ENSG00000073756
DB13615	Mifamurtide	SmallMoleculeDrug	O00206	Toll-like receptor 4	TLR4	ENSG00000136869
DB13615	Mifamurtide	SmallMoleculeDrug	Q9HC29	Nucleotide-binding oligomerization domain-containing protein 2	NOD2	ENSG00000167207
DB13751	Glycyrrhizic acid	SmallMoleculeDrug	P28845	Corticosteroid 11-beta-dehydrogenase isozyme 1	HSD11B1	ENSG00000117594
DB13872	Lormetazepam	SmallMoleculeDrug	P47869	Gamma-aminobutyric acid receptor subunit alpha-2	GABRA2	ENSG00000151834
DB13872	Lormetazepam	SmallMoleculeDrug	P18507	Gamma-aminobutyric acid receptor subunit gamma-2	GABRG2	ENSG00000113327
DB13872	Lormetazepam	SmallMoleculeDrug	P34903	Gamma-aminobutyric acid receptor subunit alpha-3	GABRA3	ENSG00000011677
DB13872	Lormetazepam	SmallMoleculeDrug	P31644	Gamma-aminobutyric acid receptor subunit alpha-5	GABRA5	ENSG00000186297
DB13872	Lormetazepam	SmallMoleculeDrug	P14867	Gamma-aminobutyric acid receptor subunit alpha-1	GABRA1	ENSG00000022355
DB13874	Enasidenib	SmallMoleculeDrug	P48735	Isocitrate dehydrogenase [NADP], mitochondrial	IDH2	ENSG00000182054
DB13881	Tisagenlecleucel	BiotechDrug	P15391	B-lymphocyte antigen CD19	CD19	ENSG00000177455
DB13925	Dotatate gallium Ga-68	SmallMoleculeDrug	P30874	Somatostatin receptor type 2	SSTR2	ENSG00000180616
DB13931	Netarsudil	SmallMoleculeDrug	Q13464	Rho-associated protein kinase 1	ROCK1	ENSG00000067900
DB13933	Nonacog beta pegol	BiotechDrug	P08709	Coagulation factor VII	F7	ENSG00000057593
DB13933	Nonacog beta pegol	BiotechDrug	P00451	Coagulation factor VIII	F8	ENSG00000185010
DB13933	Nonacog beta pegol	BiotechDrug	P00742	Coagulation factor X	F10	ENSG00000126218
DB13949	Ferric cation	SmallMoleculeDrug	P02786	Transferrin receptor protein 1	TFRC	ENSG00000072274
DB13961	Fish oil	BiotechDrug	Q96PD7	Diacylglycerol O-acyltransferase 2	DGAT2	ENSG00000062282
DB13961	Fish oil	BiotechDrug	P35354	Prostaglandin G/H synthase 2	PTGS2	ENSG00000073756
DB14004	Tildrakizumab	BiotechDrug	Q9NPF7	Interleukin-23 subunit alpha	IL23A	ENSG00000110944
DB14562	Andexanet alfa	BiotechDrug	P10646	Tissue factor pathway inhibitor	TFPI	ENSG00000003436
DB14568	Ivosidenib	SmallMoleculeDrug	O75874	Isocitrate dehydrogenase [NADP] cytoplasmic	IDH1	ENSG00000138413
DB14723	Larotrectinib	SmallMoleculeDrug	P04629	High affinity nerve growth factor receptor	NTRK1	ENSG00000198400
DB14723	Larotrectinib	SmallMoleculeDrug	Q16620	BDNF/NT-3 growth factors receptor	NTRK2	ENSG00000148053
DB14723	Larotrectinib	SmallMoleculeDrug	Q16288	NT-3 growth factor receptor	NTRK3	ENSG00000140538
DB14731	Tagraxofusp	BiotechDrug	P36404	ADP-ribosylation factor-like protein 2	ARL2	ENSG00000213465
DB14751	Mecasermin rinfabate	BiotechDrug	P08069	Insulin-like growth factor 1 receptor	IGF1R	ENSG00000140443
