# Supplementary material for: Drug repurposing improves disease targeting 11-fold and can be augmented by network module targeting, applied to COVID-19
Source: Sci Rep. 2021 Oct 19;11:20687. doi: 10.1038/s41598-021-99721-y (PMC8526804; doi:10.1038/s41598-021-99721-y)
Supplement: Supplementary file 10 — Dataset S3. [file 41598_2021_99721_MOESM10_ESM.csv]

DiseaseName	Diseases	Genes
Schizophrenia	NA	A1BG, ADCY7, AKT1, APOA4, APOE, AVP, BDNF, BTG1, CAMK2B, CASP4, CHD4, CHI3L1, CNR1, COL3A1, COMT, CP, DAO, DLG1, DPYD, DRD1, DRD2, DRD3, DRD4, EIF5, F2, FGFR1, MTOR, GABRA6, GABRB2, GABRD, GAD1, GAD2, GC, GIF, GRIK2, GRIK5, GRIN2B, GRIN2D, NR3C1, GRM2, GRM3, GSK3A, GSK3B, NRG1, HINT1, HLA-DRB1, HP, HRH1, HTR2A, HTR6, HTR7, IL1B, IL2RA, IL6, IL6R, INPP5A, KCNB1, KDR, KPNA1, LAMA2, LRP1, MAOB, MET,…
Alzheimer's Disease	Presenile dementia; Familial Alzheimer Disease (FAD); Alzheimer Disease, Late Onset; Acute Confusional Senile Dementia; Alzheimer's Disease, Focal Onset; Alzheimer Disease, Early Onset	A2M, ACHE, AMFR, BIN1, APBB2, APOE, ATP5F1A, BAX, BCHE, BCL2, BDNF, BLMH, CALM1, CASP3, CD33, CHRNA7, CHRNB2, CLU, TPP1, CR1, CRH, CST3, CYP2D6, ACE, DHCR24, DPYSL2, EIF2S1, ENO1, EPHA1, ESR1, F2, GSK3B, HFE, HLA-DRB5, HMOX1, IDE, IGF1, IGF1R, IGF2, IGF2R, IL1B, INS, INSR, LEP, MAOB, MAPT, MPO, MTHFR, NOS3, NPY, PLAU, PLCG2, PPARG, PRNP, RELN, PSEN1, PSEN2, PYY, SLC2A4, SOD2, TF, TFAM, TNF, TPI1,…
Malignant tumor of colon	NA	A2M, ACTA2, ACTG2, PARP4, ALDH1B1, ALOX5, APC, BIRC5, ASCL2, ATP7A, BAK1, BAX, CCND1, BCL2, CACNA2D1, CBR1, CCND2, CDKN1A, CKM, CP, CRYAB, CTNNB1, CYP26A1, DEFA5, DMBT1, DNMT1, DPYD, TYMP, EGFR, ERBB2, MECOM, F5, FBP1, FOLR1, GAST, FZD2, GAP43, GCG, GSTM5, GUCY1A1, HMGCS2, HES1, HSPA2, HSPB1, ICAM1, ID3, IFNG, IGF2, IGFBP1, IL1B, IL1RN, TNFRSF9, CXCL10, ITGA7, ITIH4, JUN, KCNH2, KRAS, LEP, LPL, L…
Hepatolenticular Degeneration	Hepatic Form of Wilson Disease	A2M, AHCY, ANXA5, APOE, ASMT, BHMT, CAMK2A, CP, IL6, CXCL8, IL10, LOX, LOXL2, NDUFB7, PPP3CA, PPP3CB, PRNP, SNCA, TIMP1, TNF, SDHAF2, ANKS1B, HAMP, ATP7B
Kidney Failure, Acute	Acute Kidney Insufficiency; Acute kidney injury	A2M, AFM, AHSG, ALB, AMBP, ATP5F1B, AVP, B2M, BAX, BDKRB2, C3, CD44, CLU, CCR5, CP, CST3, CYP2C19, CYP2C9, CYP2D6, NQO1, HBEGF, EDN1, EGFR, EPHX2, EPO, G6PD, GAS6, GC, GFER, GSK3B, GSTA1, GSTM2, GSTP1, HBG2, HEXB, HMOX1, HP, HPX, HSPA1A, IFNA2, IGF1, IGFBP1, IL6, IL10, INS, KLK1, KNG1, LCN2, LRP2, MPO, MTHFR, NFE2L2, NFKB1, NOS2, NOS3, NPPA, ORM1, SERPINA1, PLG, PPARG, SLC11A1, SOD1, SPP1, TF, TF…
Liver Cirrhosis	Fibrosis, Liver	A2M, ACTA2, ADRA1A, AGT, ALAD, ALB, ARNT, ARRB1, ATP7B, SERPING1, C1QB, SERPINA6, SERPINH1, CD9, CD14, CHRM3, CNR1, CNR2, COL1A1, COL1A2, COL3A1, COL5A2, CP, CTGF, CTNNB1, CYBA, CYP1A2, CYP27A1, DHCR7, F2, F2R, F3, F5, FBN1, FGF2, FGF7, FGFR2, FLT1, GC, HDAC2, HGF, HSD11B2, IFNA1, IGFBP1, IGFBP2, IL6, JUND, KRT8, KRT18, LAMC2, LGALS1, LGALS3BP, LOX, LUM, SMAD3, MMP2, NFE2L2, NPC1, NPPA, PCOLCE, A…
Liver Cirrhosis, Experimental	NA	A2M, AADAC, ABAT, ACAT1, ACHE, ACP5, ACTA2, ACTN1, ADA, ADD3, PLIN2, ADH4, ADM, ADORA2A, ADORA3, ADRA1B, AFM, AFP, AGL, AGT, AIF1, ALB, ALDH1A1, ALDH2, ALDH1B1, AKR1B1, SLC25A4, ANXA1, ANXA2, ANXA3, ANXA4, ANXA5, APAF1, BIRC3, APOA4, APOBEC1, APP, AQP7, ARHGDIB, ARRB2, ASAH1, ASNS, ATF3, FXYD2, AXL, BCR, BDH1, BGN, BLVRA, BMP7, TSPO, C1QA, C1QB, C1QC, C5AR1, C7, C8G, FMNL1, CA3, CAMK2D, CAPG, CAS…
Malignant neoplasm of lung	Carcinoid, Goblet Cell; Argentaffinoma	A2M, ACTB, ADA, JAG1, AKT1, ANK3, ANXA2, APC, BIRC5, APOA1, APOC3, APOE, FAS, FASLG, ATOX1, AZGP1, CCND1, BCL2L1, CEACAM1, SERPING1, CA12, DDR1, CALML3, CASP8, RUNX3, CCNG1, CDH13, CDKN1A, CDKN1B, CDKN1C, CDKN2A, CES1, CHRNA2, CHRNA3, CHRNA5, CHRNA7, CHRNB4, CLTB, COL6A1, MAP3K8, CPE, CRP, MAPK14, CTGF, CTNNB1, CYP1A2, CYP1B1, CYP2A6, CYP2E1, CYP24A1, DAPK1, ACE, DNASE1L3, DNMT3A, DOK1, DPYD, EEF…
Liver carcinoma	NA	A2M, ACACA, ACLY, ACO2, ACOX1, ACTB, ADD1, AFP, ANXA4, APC, APCS, APEX1, BIRC5, APOA1, AR, ATM, CCND1, BCL2L1, BID, BRAF, C9, CA2, RUNX3, CBR1, CCNE1, CDH13, CDK4, CDKN1B, CDKN2A, CEBPA, CEBPB, CEBPD, CCR1, COMT, CP, CRP, CTSD, CYLD, CYP1A1, CYP2E1, CYP17A1, ACE, AKR1C2, DPYD, E2F1, EGF, EGFR, ENO1, EPHX1, ESR1, ETFA, F2, FABP5, ACSL4, FASN, FBP1, FDFT1, FGF3, FGF4, FOXM1, FOS, MTOR, GAPDH, GDF2,…
Malignant neoplasm of urinary bladder	NA	NAT1, NAT2, AMFR, ANPEP, BIRC3, FAS, AQP3, RHOA, ATP5F1D, KLF5, CCNE1, CDH1, CDKN1A, CDKN2A, CREBBP, CSF3, NCAN, CYP4B1, NQO1, TYMP, EGFR, ENO2, EP300, ERCC4, ESR1, ESR2, FANCA, BPTF, GLI1, GPX1, GSTM1, GSTP1, GSTZ1, HOXA9, IFNA2, IFNB1, IGF1, IGFBP3, IGFBP5, IL2, CXCL8, ISL1, KRT16, LAMA2, LIG1, LOXL1, MAGEA9, KMT2A, MPO, MT1A, MT2A, MT3, MTHFR, MYC, POLB, POR, PRSS3, PSMB2, PTGS2, SLC19A1, SOD2…
Malignant neoplasm of prostate	NA	NAT1, NAT2, SERPINA3, ABO, ABR, ACHE, PARP1, ADRB2, AHR, AKT1, ALAD, ANXA1, ANXA3, ANXA4, AOX1, APC, APEX1, KLK3, FASLG, ARG2, ZFHX3, ATF3, ATM, ATP7B, ATR, AZGP1, B2M, BAD, BAX, CCND1, BCL2, BGLAP, BMP7, BMPR1B, BNIP3, BRCA1, BRAF, ZFP36L2, DDR1, CALCA, CALR, CAPNS1, CASP9, CAV1, CAV2, RUNX1, CBR1, CCND2, CD9, CDC27, CDH1, CDH12, CDH13, CDKN1A, CDKN1B, CHD1, CHD3, CLU, TPP1, CNN3, COL5A1, COL15A…
Malignant neoplasm of breast	Breast Carcinoma	NAT2, ABL1, ACHE, ACTA2, ACVR1, ADAM10, AFP, JAG1, AHR, ALDOA, NUDT2, BIRC2, BIRC5, APRT, ARAF, AREG, ARF1, ARHGDIA, ATP7B, BAG1, BAX, BCHE, CCND1, BCL2, BCL2A1, BMP2, BMP4, BMPR2, C1QBP, CASP7, CAT, CCNE1, CD40, CD74, CDA, CDH2, CDH5, CDKN2A, CENPF, CFL1, CHEK1, CLIC1, CNR2, COMT, CLDN4, CPT1A, CSF1, CSF1R, CSF2, CSF3, CST6, CTNNB1, CYP1A1, CYP1B1, CYP2D6, CYP3A4, CYP17A1, CYP19A1, CYP24A1, DDIT…
Coronary Arteriosclerosis	Coronary Artery Disease	NAT2, ABO, APCS, APOA1, APOC3, ATP2B1, CD40LG, CDKN2B, CRP, ACE, EPO, ESR1, ESR2, GNB3, GUCY1A1, HMOX1, IRAK1, IRS1, LDLR, LIPA, LPA, LTA, MMP3, NOS3, NPPB, PAPPA, PECAM1, PON1, PTGS2, SORT1, CCL2, CXCL12, TCF21, TERT, TLR4, TRAF6, VEGFA, PLPP3, KL, GDF15, SH2B3, TRIB1, PROCR, ADAMTS7, MRAS, ANKS1A, DDAH2, LMOD1, ANGPTL4, ZC3HC1, WDR12, JCAD, ABCG5, ABCG8, MRPS6, PDGFD, HHIPL1, ADTRP, APOA5, PHAC…
Diastematomyelia	Neurenteric Cyst; Tethered Cord Syndrome; Iniencephaly; Craniorachischisis; Exencephaly; Spinal Cord Myelodysplasia; Acrania	NAT2, BHMT, CSF2, CYP1A2, FOLR1, FOLR2, GLI3, IFNG, INS, MTHFD1, MTHFR, NPY1R, PAX3, PRSS8, PYY, RRM1, CCL2, SKI, TBXT, ZIC2, SPINT2, CECR2, GHRL, VANGL2, GRHL3, FUZ, VANGL1, ZIC5
Hepatitis, Toxic	Drug-Induced Liver Disease; Hepatitis, Drug-Induced; Drug-Induced Acute Liver Injury; Chemical and Drug Induced Liver Injury; Chemically-Induced Liver Toxicity	NAT2, ADAM8, AHR, ALB, ALDOB, AMBP, ANXA2, APOA1, APOE, APOH, ARG1, ARNT, BAX, BDH1, BTD, SERPING1, C3, CAT, SERPINA6, CDC25B, CDS1, CHRM3, CLU, ABCC2, COL3A1, CP, CSF3, CTNNB1, CTSE, CYP1A2, CYP2A6, CYP2B6, CYP2C19, CYP2C9, CYP2E1, CYP3A4, CYP8B1, GADD45A, DHFR, DSC2, CELA1, ENO1, EPHX1, FASN, FGA, FLT1, FMO3, GC, GCLC, GOT1, GPT, CXCL1, GSN, GSR, GSTM1, GSTM2, GSTM3, GSTM4, GSTP1, GSTT1, HADHA,…
Childhood Acute Lymphoblastic Leukemia	Leukemia, Lymphocytic, Acute, L2; Precursor Cell Lymphoblastic Leukemia Lymphoma	NAT2, ABL1, ARNT, BCR, CASP8, RUNX1, CDK6, CDKN2A, CEBPE, CYP1A2, CYP1B1, CYP2C8, NQO1, EPHX1, ERG, ETV6, FLT3, FPGS, GNB1, HCK, HLF, HOXD4, IDH1, KMT2A, MTHFR, MTRR, PAX5, ABCB1, RB1, SLC19A1, TAL1, TAL2, TCF3, TP53, VPREB1, NSD2, XRCC1, NUP214, IKZF1, IKZF3, IKZF2, NT5C2, PAG1, PRDM14, CRLF2, ARID5B, P2RY8, DUX4, NBN
Malignant neoplasm of liver	NA	NAT2, ABL1, AHR, ANXA2, ANXA4, ANXA7, APC, APCS, ASNS, ATF3, ATP7B, CCND1, BRAF, CDKN1B, CDKN2A, CHN2, CIDEA, CCR4, CPT1B, CRABP1, MAPK14, CSF2, CSF3, CTNNB1, CYP2E1, EFNB2, ESR1, FHIT, FOSB, GJB1, GPX2, GPX3, GSTM1, HCFC1, HGF, HMOX1, HRAS, IFNA1, IGF2, IL2, IL12A, IL12B, ITIH1, JUN, KRAS, KRT8, KRT18, LTF, MYC, MYO5B, NFE2L2, SLC11A2, OAT, SERPINE1, PLS1, PPARA, PPARG, PRKCE, PSMA4, PTPRO, RAF1…
Malignant mesothelioma	NA	NAT2, PARP1, ANXA2, APOA1, BCL2, C9, CALB2, TNFRSF8, CDK6, CDKN1A, CDKN2A, COL12A1, CSF1, CTNNB1, DDX3X, EGFR, EPHX1, F9, EFEMP1, FCN2, FGF9, MLANA, FN1, FTH1, GPR27, GPR37, GSTM1, HGF, ICAM2, IFNG, IL1A, IL2RA, IL3, IL4, IL6, CXCL8, IL12B, ILK, KIT, LTA, MCAM, MDK, MET, MIF, CXCL9, MUC1, NF2, NGF, SERPINA4, PTPRF, RAF1, RXRA, RYR2, CLEC11A, CCL3, CCL5, CCL7, CCL23, SDC1, CXCL12, SLC2A1, SLC22A5,…
Jacksonian Seizure	Complex partial seizures; Generalized seizures; Seizures, Clonic; Visual seizure; Epileptic drop attack; Olfactory seizure; Vertiginous seizure; Tonic - clonic seizures; Single Seizure; Atonic Absence Seizures; Nonepileptic Seizures; Epileptic Seizures; Generalized Absence Seizures	ABAT, ACAT1, ACHE, ADORA2A, ADRA1B, AGT, ALAD, ALPL, APEX1, APOE, ATP7A, BCHE, BDNF, CAT, CCK, CHAT, CHRM1, CHRNA3, CHRNA4, CHRNA5, CHRNA7, CHRNB4, CLU, ABCC2, CNR1, CRH, CYP11A1, DRD1, DRD2, DRD3, FAAH, FGF2, FOXG1, FOS, GABRA5, GAD2, GAMT, GNB3, GRIK1, HTR1A, HTR1B, IDH2, IFNB1, IL1B, IL6, IMPA1, INS, KCNA2, KCNJ11, KCNQ2, LEP, LETM1, MECP2, MT3, NGF, NGFR, NOS1, NOS2, NPY, OPRK1, OPRM1, OXT, P…
Atherosclerosis	NA	ABCA1, PARP1, AGER, AGT, AHR, ALOX5, ALOX5AP, ALOX15, APOA4, APOE, FASLG, CETP, CNR2, CRP, CYBA, CYP27A1, ESR1, GSTM1, HP, HRH1, HSPA1B, ICAM1, IFNG, IGF2, IL6, LDLR, LPA, LTA4H, MMP1, NOS2, NOS3, NPC1, SERPINE1, PLA2G2A, PLAT, PON1, PPARG, PTGS2, CCL2, CCL3, CCL4, SOD1, SOD2, STAT3, TLR4, TNF, TTPA, VCAM1, VEGFA, TRPV1, SOCS3, ADIPOQ, SIRT1, ABCG5
Colorectal Carcinoma	Colorectal Cancer	ABCA1, ABCA3, ABCA4, ADH1B, PARP1, AKT1, ALDH2, ABCD2, BIRC5, ABCC6, ARNT, ATP7B, BCL2, BMP4, FOXL2, BRAF, ZFP36L2, BUB1B, CALR, CASP8, CD9, CDH1, CDH5, CDH7, CFTR, ABCC2, COL7A1, HAPLN1, CSF2, CTBP1, CTNNB1, CYP1A2, CYP1B1, CYP2A6, DHFR, NQO1, DPAGT1, DPYD, TYMP, EGFR, EP300, EPHA1, ERCC2, EYA4, ESR2, FAT1, FBLN2, FBN2, EFEMP1, FEN1, FGFR3, FLNC, FPGS, GAPDH, GATA4, GPX4, GRID1, GRIN2A, GSTM1, G…
Hypercholesterolemia	NA	ABCA1, APOB, APOE, CES1, COL3A1, CTF1, CYP7A1, EDN1, HMGCR, ICAM1, LDLR, LEP, LPA, LPL, MYLK, PON1, SELE, VCAM1, NR4A3, NOX1, PCSK9, NCF1
Kidney Failure, Chronic	NA	ABCA1, ACAT1, ALB, CAT, CBR1, SCARB1, CD68, CPT1A, CRP, CYBA, CYBB, CYP2B6, CYP2C19, ACE, HBEGF, EPO, FABP1, FASN, GUCA2B, HMGCR, HMOX1, IGF1, IL6, MSR1, MYH9, NFKB1, NGF, SERPINE1, PAX2, PPARA, PTGS1, PTGS2, RELA, CCL2, SREBF1, SREBF2, TGFB1, TNF, ADIPOQ, ABCG1, NOX4, MLXIPL, ADIPOR1, RETN, HAMP, NCF1
Pulmonary Fibrosis	Hamman-Rich syndrome	ABCA3, PARP1, AGT, AREG, BMP7, CALCA, CAT, CEBPA, CEBPB, CMA1, CCR3, COL3A1, CSF2, CSF3, CTGF, CFD, DSP, EDN1, EGF, ELN, FGF1, FGF2, FGF7, FN1, CXCL2, HGF, HMGB1, HMOX1, IGF1, IL1B, IL1RN, IL4, IL5, IL6, CXCL8, IL12B, IL13, LAMB1, SMAD7, MECP2, MMP2, MMP9, NFE2L2, PDGFA, PDGFB, SERPINA1, PTX3, CCL2, CCL3, CCL4, CCL5, CCL11, SKIL, SOD1, SOD3, SPP1, STAT6, TGFA, TGFB1, TIMP1, TNF, ADIPOQ, FAM13A, G…
Pneumonia	Lobar Pneumonia; Experimental Lung Inflammation; Pneumonitis	ABCF1, PARP1, AGT, AHR, CASP1, CD40LG, CCR1, CCR6, CSF2, CXCR3, CXCL1, HMOX1, IFNG, IL1B, IL1R1, IL2RB, IL4, IL5RA, IL6, IL6ST, CXCR2, IL13, IL17A, IL18, ITGB2, CXCL9, MYD88, MYLK, PF4, POMC, CCL2, CCL4, CCL7, CCL8, CCL11, CCL17, CCL19, CCL20, CCL24, CXCL5, CX3CL1, SPP1, TGFB1, TLR4, TNF, TNFRSF1A, TNFRSF1B, IL1R2, CCR9, SIRT1, IL33, CCR2
Cleft upper lip	NA	ABCA4, FGF2, FGF3, FGF7, FGF8, FGF9, FGF10, FGFR1, FGFR3, FGFR2, MTHFR, MTR, MYC, NOS3, PTCH1, SLC19A1, TCN2, THAS, TYMS, SUMO1, MAFB, SPRY2, MTHFS, BHMT2
Adenocarcinoma, Basal Cell	Adenocarcinoma, Oxyphilic; Carcinoma, Cribriform; Carcinoma, Granular Cell; Adenocarcinoma, Tubular	ABL1, APC, BIRC5, APOA1, APOE, AZGP1, CCND1, BCL2, CEACAM1, CA1, CA2, DDR1, CASP8, RUNX3, CDKN1C, CDKN2A, CKB, CTGF, CTNNB1, CYP2A6, CYP2E1, CYP19A1, CYP26A1, DAPK1, ACE, DNMT1, EEF2, EGF, EGFR, ENO1, ERBB2, ESR1, ESR2, EFEMP1, FGF9, MTOR, GAST, GAGE1, GPX3, GRB7, HOXA10, HSPA8, HSPD1, ID3, IFNA1, IL1B, CXCL8, KCNQ1, KDR, KRAS, KRT8, MET, MKI67, KMT2A, MMP14, MPP1, MUC2, MYC, NFKB1, NOS3, NPPA, O…
Malignant neoplasm of esophagus	NA	ABL1, ACTB, ADH1B, ADH7, ALDH2, ALOX15, XIAP, AQP3, BAX, CCND1, BCL2, BCL2A1, CASP8, RUNX3, CDH13, CDKN2A, CRYAB, CSF3, CYP19A1, CYP26A1, ENO1, ERBB2, GAPDH, GNG7, SFN, CXCL2, KDR, LGALS3, MAP3K3, MET, MMP14, MT1G, NOS2, NOS3, ABCB1, PHB, PTGS1, PTGS2, SERPINB3, SNAI2, SOD2, SST, PRDX2, TGM2, TP53, TPM1, TPM4, TUFM, UCHL1, XRCC3, TNFRSF10A, NR1I2, DLEC1, WIF1, AKAP13, MLH3, BBC3, DEC1, GHRL, RPRM…
Pancreatic Neoplasm	Malignant neoplasm of pancreas	ABO, AHR, ATM, ATRX, AXL, BCL2L1, KLF5, CD44, CDH1, CLPTM1, CNR1, CNR2, CTNNB1, DAXX, GADD45A, DPYD, TYMP, EGFR, SLC29A1, EFEMP1, FGF13, NR5A2, GAGE1, HIF1A, NR4A1, IFNA1, IFNA2, IFNA5, CXCL8, PDX1, KDR, LY6E, EPCAM, MEN1, MMP9, MYC, NFKBIA, PLAU, FXYD3, PPARG, PTCH1, PTEN, PTGS2, PTHLH, RAP1GAP, RB1, SOD2, SPINK1, SST, SSTR1, SSTR2, SSTR3, STAT3, SYCP1, TERT, TGFB1, TNF, TSC2, TYMS, VEGFB, WT1, …
Acute Cerebrovascular Accidents	NA	ABO, ALB, ANK2, APOA1, ZFHX3, CDK6, NKX2-5, ACE, EDN1, EDNRA, F2, F5, FGA, FOXF2, CXCR3, HTR4, ICAM1, IL1B, IL1RN, IL6, IRF1, ITGA2B, ITGAV, ITGB3, KCNK3, LPA, MMP12, MTHFR, NOS2, PDE3A, PDE4D, PITX2, PLAT, PLAU, PRKAA2, PTGS2, RGS7, SOD1, TBX3, TGFB1, TNF, UCP2, WNT2B, PLA2G7, SH3PXD2A, HDAC9, SH2B3, TSPAN2, PRPF8, LRCH1, ZCCHC14, SMOX, CASZ1, VKORC1, PAOX
Heart failure	Congestive heart failure; Left-Sided Heart Failure; Heart Failure, Right-Sided; Myocardial Failure	ACACA, ACLY, ADRA2C, ADRB1, ADRB3, GRK2, AGT, AGTR1, ALB, APCS, APOC1, ATP1A3, ATP2A1, ATP2A2, AVP, AVPR2, CAT, CIDEA, CRP, CS, CSF2, CSF3, CTGF, CYBB, ACE, CFD, EDN1, EDNRA, EDNRB, EPHX2, FASN, GATM, GCG, MSTN, GPX4, CXCL2, GSK3B, NRG1, HIF1A, HMOX1, HSPB1, HTR2B, IFNG, IL1B, IL6, INS, ITGB1, NR3C2, NFE2L2, NOS2, NOS3, NPPA, NPPB, NPR1, OLR1, PEBP1, SERPINE1, PCK1, PDPK1, PIK3CG, PLAT, POMC, PON…
Obesity	NA	ACACB, ACADM, ACHE, ACLY, ACP5, ADCY3, ADH1B, PARP1, ADRB1, ADRB2, ADRB3, AGRP, AHR, AKT1, APOE, AQP7, STS, ZFHX3, BCHE, CA3, CASP1, ENTPD6, CEBPA, CES1, CIDEA, CNR1, COX7C, CPB2, CPE, CRP, CS, CTF1, CTSS, CYB5A, CYP1B1, CYP2E1, DDIT3, NQO1, DPYD, ECHS1, EFNB1, EP300, ESR1, ETFDH, F2, FAAH, ACSL1, FASN, FOXO3, FTL, GCG, GFPT1, GH1, GLUL, GNAS, GNB3, GPX1, GPX3, HADH, HK2, HMGB2, HMOX1, HOXB5, HSD…
Brain Ischemia	Cerebral Ischemia	ASIC1, ADD3, PARP1, ALB, BDNF, CASP3, CASP9, CAT, CEBPB, CHRM1, CCR4, ACE, EGR1, F2, F5, GPX1, HIF1A, ICAM1, IL1A, IL1B, IL1RN, IL6, IL10RB, IL12RB1, IL17A, IL18, CXCL10, JUN, MMP9, MPO, MTHFR, NFKB1, NFKBIA, NOS2, PLAT, PLAU, MAPK1, MAPK3, MAP2K1, PTGS2, RB1, RELA, CCL2, CCL3, CCL4, CCL11, SELE, SOD1, SOD2, STAT3, TNF, TNFRSF1A, TNFRSF1B, TP53, UCP2, DYNLL1, IL17RA, BBC3, CYCS, DIABLO
Brain Lacerations	NA	ASIC1, PARP1, ALB, APEX1, ASTN1, SERPINC1, BDNF, CFB, CD14, CEBPB, CES1, CHRM2, CHRNA7, CSF3, EPO, FGF2, FOS, GABRB3, GABRG3, GRM8, GSK3B, HSPA1A, IL1A, IL1B, IL1R1, IL1RN, IL2, IL6, IL7, IL9R, IL10, IL12RB2, IL13RA2, CXCL10, IRF1, JUN, MMP9, MPO, NPPB, PPP3CA, PTGS2, S100B, CCL2, SOD2, TLR1, TLR2, TLR4, TNF, TNFRSF1A, UCP2, VEGFA, TNFSF12, TNFSF10, TNFRSF14, IL18R1, PGLYRP1, LY86, TRAF4, TNFRSF1…
Renal Cell Carcinoma	Conventional (Clear Cell) Renal Cell Carcinoma; Chromophobe Renal Cell Carcinoma; Sarcomatoid Renal Cell Carcinoma; Collecting Duct Carcinoma of the Kidney; Papillary Renal Cell Carcinoma	ACHE, ACY1, ALAD, ALDH1A1, ALK, ANXA4, APAF1, BIRC5, APRT, BCHE, CAPG, CASP2, SCARB1, CNN2, CRABP1, CRYAB, CTSB, CTSD, DAPK1, EEF2, EPAS1, ERBB2, FLT1, MTOR, GJB1, GRB7, GSTM1, GSTP1, GSTT1, HARS, HSPA9, HSPB1, HSPD1, IFNA2, IL4R, IL6, IL6R, IL13, KCNMA1, KRT7, KRT8, KRT32, L1CAM, LDHB, M6PR, MET, MITF, MUC4, NF2, OGG1, PEBP1, PAK1, PDHB, PGK1, PIK3CA, POMC, PRCC, PTEN, PTGS2, PVALB, RELA, RYR1, …
Memory Disorders	Age-Related Memory Disorders; Memory Disorder, Semantic; Memory Disorder, Spatial	ACHE, APP, AVP, BCL2, CHRM1, CHRNA7, COMT, DRD2, GABRA5, GRPR, HLA-DPB1, HTR1A, HTR6, HTR7, IGF2, IL1B, INS, LNPEP, MAPT, MDK, MIF, NQO2, NPY, PNOC, PSEN1, REL, SLC6A3, SLC6A4, STAT3, SYP, VEGFA, KL, AKAP5, MAGI2, SIGMAR1, HRH3, GIT1, SPHK2, SLC17A7, SLC17A6
Amphetamine Addiction	Amphetamine Abuse	ACHE, ADORA2A, AKT1, AOAH, ARRB2, BDNF, CDH13, CENPCP1, COMT, CYP2D6, CD55, DRD1, DRD2, DRD3, DRD4, EPHX1, FHIT, FOS, GABRG2, GDNF, GRM2, GSTM1, GSTP1, GSTT1, NRG1, HTR1B, HTR3A, HTR6, MYO5B, NOS1, NPY1R, OPRM1, SERPINA5, PDE4B, PDE4D, PDE6C, PDYN, PLAT, POU5F1, PRKG1, MAP2K5, RELA, SLC6A3, SLC6A4, SLC6A9, SNCA, PRDM2, CUBN, LARGE1, PICK1, RAPGEF5, HS3ST4, RALY, ZNF423, ASTN2, ACSL6, FKBP15, PSD3…
Etat Marbre	NA	ACHE, ADORA2A, CNR1, CRH, DRD1, DRD2, DRD3, FOLR1, FOSB, HTT, NRG1, OPRM1, PDYN, ATXN7, SCN1A, SLC12A2, XK, MICU1, UTS2, ARC, TSEN34, TSEN2, TSEN54
Learning Disturbance	Learning Disabilities	ACHE, APOD, APP, BCL2, GRIA1, HMOX1, HTR1A, HTR7, IL1B, IL1RN, MAPT, MECP2, NF1, PDE1B, PNOC, POR, PSEN1, SYP, TH, TRH, VEGFA, KL, SIGMAR1, MICU1, SLC17A7, SLC17A6, CAMKMT, RNF135
Degenerative polyarthritis	Osteoarthrosis Deformans	ACO1, ACTB, AGER, AK4, ATP1A3, ATP6V1B2, BMP4, BMP6, CALCA, RUNX2, CHI3L1, CLU, CLIC1, COL1A2, COL2A1, COL6A2, COMP, CTSD, AKR1C1, AKR1C2, DDX3X, DPYSL2, EEF2, ENO1, ESD, ETFA, FRZB, FTL, GAPDH, GLS, CXCL2, HADHA, IDH2, IDH3A, IL1B, LTBP3, SMAD3, MATN3, MSN, NDUFV1, NDUFS8, NME2, OPA1, PDHA1, PLCD1, PLOD2, PLS3, POU3F3, PPARG, PPP2R1A, PSMB1, RAN, S100A4, CXCL6, SDCBP, SDHA, SGCG, SLC2A1, SOD2, T…
Respiratory Distress Syndrome, Adult	NA	ACO2, ALAD, ALB, AKR1B1, APC, SERPINC1, SERPINH1, CYB5A, EBF1, EDN1, FGFR4, GABRB1, GNRH1, IFRD1, IGFBP6, LCN2, LCT, LIM2, MDH1, MT2A, MT3, PLA2G4A, SEPT5, PROS1, PSMA4, S100A4, S100A9, CCL2, SOD2, THBD, TIMP1, TSPAN8, SLC25A11, PRDX6, RAMP2, ACAA2, FBLN5, CES3, EIF2AK1, CHPT1, MIRLET7B, MIRLET7D, MIR126, MIR127, MIR128-2, MIR18A, MIR19A, MIR210, MIR215, MIR30A, MIR30B, MIR99A, MIR135B, MIR337, M…
Alloxan Diabetes	Diabetes Mellitus, Experimental; Streptozotocin Diabetes	ACOX1, ADRA1A, ADRB3, AGT, FAS, STS, ATF3, ATP2A2, ATP2A3, BAX, BCL2, BCL2L1, BDKRB1, CASP3, CAT, CAV1, CAV3, CD68, CHRM2, CPT1A, CPT1B, CYBA, CYBB, CYP1A1, ACE, NQO1, EDN1, ESRRA, ACSL1, FOXO3, GCK, GPD2, GPX1, GSR, HK1, HMOX1, HSD11B1, IAPP, ICAM1, ID1, IFNG, IGF1, IL1B, IL6, INSR, PDX1, IRS1, KCNJ11, LEP, LEPR, MAP3K5, MFGE8, MMP2, MMP9, MPO, COX2, ND1, NEUROD1, NKX6-1, NOS2, NOS3, SERPINE1, P…
Juvenile-Onset Still Disease	Juvenile arthritis; Juvenile psoriatic arthritis	ACPP, ADCY7, ALOX12, AQP9, AREG, RERE, BTG1, C8B, CALD1, CD8B, CD14, CLU, CREM, CTLA4, DAPK1, GADD45A, DDIT3, HBEGF, DUSP1, DUSP2, DUSP4, EGF, EGR1, ELF2, CTTN, ETV6, FCGR1A, FOS, FOSB, FOSL2, GMPR, GNG11, GP1BB, CXCL1, HIST1H2AE, NRG1, HSPA6, IGF1R, IL1RN, CXCR2, ITGA2B, ITGB5, JUN, KCNJ15, KRAS, LPP, SMAD3, MAP2, MSN, NR4A2, OLR1, OSM, PER1, PGM5, PLAUR, PLOD2, MAPK1, PROS1, SLC2A3, SLC11A1, ST…
Left Ventricular Hypertrophy	NA	ACTA1, ADRB3, AGT, AGTR2, AHR, CKB, CKM, CMA1, COL1A1, COL3A1, ACE, HBEGF, EDN1, FN1, MTOR, GAA, MYC, NPPA, PPP3CA, PPP3R1, REN, RPS6KB1, STK11, GDF15
Cholestasis, Extrahepatic	NA	ACTA2, CD68, COL1A1, COL3A1, CTGF, FOS, HMGB1, IL1B, IL6, JUN, MMP2, MMP9, MPO, MYD88, MAPK1, MAPK3, MAPK8, MAPK9, RELA, MAP3K7, TGFB1, TIMP1, TIMP2, TLR4, TNF
Endometriosis	Endometrioma	ACTA2, AKR1B1, AREG, ARNT, BMP7, KLF9, C1R, CNR1, CPM, VCAN, CYB5A, CYP19A1, CYP26A1, CD55, AKR1C1, AKR1C2, DDX5, CFD, DIO2, HBEGF, DUSP1, EGFR, ELAVL1, NR2F6, ESR2, FBLN1, FBN1, FKBP5, FMO2, FOS, NR5A1, GPX3, NR3C1, HDAC1, HDAC2, HLA-DPB1, NR4A1, HSD17B1, HSD17B2, TNC, IFIT1, IFNGR1, IGF1, IGFBP1, IGFBP6, RBPJ, IHH, IL1R1, IL7R, IL15, IMPA2, IDO1, ITGA2, ITGB1, ITGB8, KRAS, LAMB1, LTF, TACSTD2, …
Focal glomerulosclerosis	Hyalinosis, Segmental Glomerular	ACTA2, ACTN4, AGT, COL4A1, CTGF, EDN1, FN1, GNAQ, MPV17, MYH9, MYH10, MYO1E, NOS2, NPHS1, SERPINE1, PAX2, PCNA, SPP1, TGFB1, TRPC6, NPHS2, APOL1, ZMPSTE24, CD2AP, HAVCR1, ANLN, INF2, CRB2
Hepatitis, Chronic	Chronic Persistent Hepatitis; Chronic active hepatitis; Cryptogenic Chronic Hepatitis	ACTA2, ATOX1, ATP7A, CASP3, CAT, CP, GPX1, HGF, IFNA2, KRT7, KRT19, SMAD2, MET, MKI67, MT1A, SOD1, STAT3, TGFB1, CCS, COX17, GNMT, COMMD1
Myocardial Infarction	NA	ACTA2, ADORA1, ADORA3, AGT, APOE, ATM, BAX, BCL2, BCL2L1, CASP3, CAT, CKB, CKM, CREB1, CREM, ACE, DDIT3, EPO, ESR1, F2, F5, F7, F13A1, GATA4, GGT1, GCLC, GCLM, GSK3B, HMGB1, HP, HSD11B2, HSPA5, ICAM1, IFNA2, IL1B, IL1RN, IL6, IL10, ITGB3, KLK1, LDHA, LGALS2, LTA, NR3C2, MMP2, MMP9, MYH7, NOS2, NOS3, NPPA, OLR1, PAPPA, PDE3A, PLAT, PLAU, PLN, PRKCE, PSMA6, REN, S100B, SELL, SOD1, SOD2, TGFB1, THBD…
Myocardial Ischemia	NA	ACTB, ADRB1, ADRB2, AES, AGT, AK1, ALDOA, APLP2, AREG, RHOC, ARNTL, ATP1A1, CCND1, C1QB, CALR, CAMK2D, CANX, CCND2, CD36, CD38, CDH2, CEBPD, CTSC, CIRBP, MAP3K8, COX5B, CPT1B, CRK, CRP, MAPK14, DCN, DLAT, DUSP1, DUSP6, EDN1, EGR2, ELN, ENSA, F2RL1, F3, FABP5, FGF1, FGF2, GATM, GBP2, GCH1, GHR, GK, GCLC, GNA12, CXCL2, GSTA1, GSTM2, GSTP1, GYG1, HADHA, HGF, HIVEP2, HK1, HK2, HMGB1, HMGCS2, HMOX1, N…
Anaplastic carcinoma	Carcinoma, Spindle-Cell	ACTB, ACTG1, ACTN4, ADCY5, ALCAM, ANXA1, ANXA4, AQP1, RHOA, ATP7B, CCND1, BCL2, BCL2L1, BRCA1, CAPZB, KYAT1, CCNH, SCARB1, CDC42, CDH1, CDK4, CDS1, CNN3, COL5A1, CSF2, CSF3, CSN2, CSN3, SLC25A10, DBI, DES, DNMT1, DNMT3B, DUSP6, TYMP, S1PR1, EEF1A1, EGFR, EIF5A, ENO1, EPHX1, ESR1, ESR2, FABP4, ACSL1, EFEMP1, FHIT, FN1, GATA3, GATM, GGT1, GNAI2, GSS, GSTP1, GSTT1, H3F3B, HBA1, HIF1A, HNRNPA1, HRAS,…
Mammary Carcinoma, Animal	NA	ACTB, ACTG1, ACTN4, ADCY5, ALCAM, ANXA1, ANXA2, ANXA4, APC, AQP1, CCND1, BRCA1, CAPZB, CCNH, SCARB1, CDC42, CDH1, CDK4, CDS1, CNN3, COL5A1, COMT, CSN2, CSN3, SLC25A10, DBI, DES, DUSP6, S1PR1, EEF1A1, EGFR, EIF5A, ENO1, EPHX1, ERBB2, ESR1, ESR2, FABP4, ACSL1, EFEMP1, FN1, GATA3, GATM, GGT1, GNAI2, GSS, H3F3B, HBA1, HNRNPA1, HRAS, ID3, ID4, IL6ST, INSIG1, KNG1, KRT5, STMN1, LGALS7, LPL, EPCAM, MDH2…
Malignant neoplasm of stomach	Hereditary Diffuse Gastric Cancer	ACTC1, PLIN2, ADRB1, ADRB2, AFP, AGTR2, AHR, ALB, ALDH1A3, ALDOB, ALOX5, ANXA5, APEX1, BIRC2, BIRC5, APOA1, AREG, RHOA, ALDH7A1, CCND1, BCL2L1, BDNF, BID, BLVRB, BMP2, BMP7, BNIP3, CA1, CA2, CASP8, CAV1, RUNX3, CD44, CDH2, CDK4, CDKN1A, CDKN1B, CDKN2A, CDKN2D, CTSC, CKB, CLCN3, CLN3, CLDN3, CST1, CTNNA2, CTSL, CYP2A6, ACE, DDB1, GADD45A, DES, DNMT1, DNMT3B, DPAGT1, DPYD, HBEGF, TYMP, ECHS1, EEF1A…
Cardiomyopathy, Familial Idiopathic	NA	ACTC1, ADRB1, ADRB2, FAS, FASLG, ATM, CD36, CSF3, NKX2-5, DMD, EGFR, FASN, GPX1, ITGB1, NR3C2, MYH6, MYH7, NPPA, NPPB, PSEN1, PSEN2, RAC1, RAF1, RENBP, SDHA, SLC22A5, SOD2, TMPO, TNNI3, TNNT2, TTN, UCP1, ALMS1, WDR12, CSRNP1, ABRA, SIK1
Osteoporosis, Age-Related	Osteoporosis; Osteoporosis, Senile; Post-Traumatic Osteoporosis	ACTG1, ADCY5, ANXA2, ATIC, CA2, CALCR, COL1A1, COL1A2, CYP19A1, CYP24A1, ENO1, FGA, FGB, GAPDH, GPD2, GPX1, GSN, IDH2, IL6, IL6R, LRP5, LTF, PNP, TNFRSF11B, OXCT1, P4HB, PKM, PLEK, POMC, PSMA2, PSMA5, PTH, REN, RSU1, SOD2, TGFB1, TLN1, TPI1, TPM4, U2AF1, VCL, VDR, WNT1, PDLIM4, TNFSF11, KL, WDR1, GPC6, TUBA1B, CAP1, CCT2, PRDX3, PARK7, MGLL, PGLS, ZDHHC13, GORAB, ANTXR2, RAB7B
Acute Coronary Syndrome	NA	ACTG1, ARHGDIB, SERPINC1, CAPZB, CKB, CKM, CRP, ENO1, FASN, GAPDH, PDIA3, GSN, GSTP1, HSPA8, HSPD1, IL6, ITGB3, LDHB, MMP9, PAPPA, PON1, PSMB1, SOD2, TLR4, TNF, TNNI3, TNNT2, TPM4, VCL, VIM, TUBB1, TUBA1C, RAB7B
Astrocytoma	Subependymal Giant Cell Astrocytoma; Juvenile Pilocytic Astrocytoma; Diffuse Astrocytoma; Anaplastic astrocytoma; Protoplasmic astrocytoma; Gemistocytic astrocytoma; Fibrillary Astrocytoma; Pilocytic Astrocytoma; Childhood Cerebral Astrocytoma; Mixed oligoastrocytoma; Cerebral Astrocytoma; Intracranial Astrocytoma; Grade I Astrocytoma	ACVR1, AR, BRAF, ESR1, ESR2, FGFR1, HGF, HIF1A, KRAS, MET, MMP3, MMP9, NF1, NOTCH1, NOTCH2, NTRK2, PTPN11, NCOA3, LATS1, NDRG1, DLL3, HEY1, HEY2, LATS2, KIAA1549
Acute Lung Injury	NA	ACVR1, APOA1, FAS, FASLG, ASCL1, CAT, EDN1, EPHX1, CXCL2, ICAM1, MYLK, NFE2L2, PPARG, TFF1, TFF2, TGFB1, TNFAIP6, TXN, VIP, IL1RL1
mixed gliomas	Malignant Glioma; Glioma	ACVR1, APOD, ATP1B2, ATRX, BMI1, BRAF, BRCA2, CAT, CDKN2A, CDKN2B, CHI3L1, CLCN2, CLCN3, CLCN5, CCR4, DMXL1, ERBB2, FGF2, FGFR1, FTH1, GDNF, GSTP1, H3F3A, HLA-A, HLA-B, HLA-C, IDH1, IL12A, IL12B, STMN1, MDK, MGMT, MYB, MYBL1, MYLK, NF1, NTRK1, NTRK2, NTRK3, PLK1, PTEN, PTGS2, RAF1, ROS1, SLC5A5, SOD1, SPP1, TERT, TFRC, TNF, TOP2A, TP53, XBP1, XRCC1, HIST1H3B, PPM1D, TNFSF10, QKI, FAM107A, PHLDB1,…
Polycystic Ovary Syndrome	Sclerocystic Ovaries	ADARB1, ATF1, AZGP1, BAX, BCL2, CAMK2D, RUNX3, CCNB1, CDC6, CDH15, CKS2, CLDN4, CYP19A1, AKR1C1, AKR1C2, DLG4, DMD, ELAVL3, FLT4, FSHR, FUT7, GAB1, GDF9, GNAS, GP1BB, HELLS, NRG1, HMMR, HSD3B1, HSD3B2, IGHG1, INS, KRT3, LEP, LHB, LIF, LIFR, LMNA, LTK, MAD2L1, MTNR1B, MYBL1, TONSL, PDE3B, PTAFR, PTGER3, RAB2A, RBP4, RP2, RPL37A, RRM2, S100P, SCNN1A, SCT, SFTPC, SOX15, SRD5A1, STAR, TBX1, TCF15, TF…
Drug abuse	Organic Mental Disorders, Substance-Induced; Substance Dependence; Substance abuse problem	ADARB2, ATP1B1, CDH13, CFTR, CHRM2, CHRNA5, CNR1, CYP2D6, DDX1, DNAH8, DOCK1, DRD2, DSCAM, EHHADH, ETV6, FAAH, FHIT, GRIA4, GRIK2, GRM5, GRM7, INSR, AFF3, ABLIM1, MSRA, MYO6, NPY, NRCAM, OPRD1, OPRM1, PBX1, PDE1C, PMAIP1, PRKCE, PRKCH, QSOX1, RAD51B, SLC6A4, SLC10A2, SLC22A3, EIPR1, CSRP3, BCAR3, MKNK1, PRPF4, PIWIL1, NRXN3, AKAP7, CXCL14, CHD1L, SLK, FARP1, PATJ, ABCC4, KLF12, PLA2R1, LIMCH1, SA…
Substance Withdrawal Syndrome	NA	ADCY1, ADCY8, ADORA1, ADORA2A, AVP, BDNF, CCKBR, CHRM5, CHRNA5, CHRNA7, CHRNB2, CHRNB4, CNR1, CREB1, CRH, CRP, DRD2, FAAH, FOS, GNAI1, GNAO1, GNAS, GRIA1, GRIA2, GRIN2A, HCRT, HCRTR1, HRH1, HRH2, HTR2C, IFNA2, MMP9, NOS2, NPY, NPTX2, NPY2R, OPRD1, OPRK1, OPRL1, PER1, PNOC, POMC, MAPK1, MAPK3, PRL, REN, SLC6A1, SLC6A4, TACR1, PER3, PER2, CHRNA6, ARL6IP5
Small cell carcinoma of lung	NA	ADCY1, ASCL1, AVP, RUNX1T1, CKB, COL4A2, CREBBP, CSF3, EGFR, ELAVL2, EP300, EPHA7, FGFR1, GRIK3, GRM8, ID2, INSM1, KIT, KMT2A, MYCL, PTEN, SMARCA4, SOX2, KHSRP, SLIT2, CDYL, RIMS2, BCLAF1, NDRG1, RASSF8, DIP2C, SATB2, CNTNAP2, KIF21A, PLSCR4, ZDBF2, TMEM132D, COL22A1, LYRM9
Asthma	NA	ADCY2, ADCYAP1R1, PARP1, ADRB2, ALDH2, ALOX5, AREG, ARG1, ARG2, BCL2, BGLAP, CAT, CD14, NQO1, DNAH5, DNMT1, EDN1, GSTM1, GSTP1, HLA-DPB1, HLA-DQA1, HLA-DQB1, HLA-DRB1, HLA-G, HMOX1, HNMT, HSD11B2, TNC, ICAM1, IL1B, IL1RN, IL4, IL5, IL13, KRT19, MMP9, MMP10, MUC7, MYB, NOS2, NPY, PDE4B, PDE4D, PLAU, PPP2CA, PTEN, RNASE3, CCL2, CCL5, CCL11, SOD1, SPRR2B, TGFB1, TIMP3, TNF, VEGFA, PLA2G7, TRPA1, IL1…
Diabetes Mellitus, Non-Insulin-Dependent	NA	ADCY5, FAS, ATF3, ATP2A2, ATP2A3, BCL2, BCL2L1, BHMT, BRAF, C3, CASP3, CASP8, CAT, CBS, CCND2, CDO1, CPT1A, CYBA, CYP1A2, ECE1, EDN1, EDNRA, EDNRB, EGFR, GCG, GCGR, GCK, GCKR, GNB3, GPD2, GPX1, GRB14, GSTM1, HBA1, HHEX, HK1, HLA-DRB5, HMGA1, HMOX1, HP, HPX, IAPP, ICAM1, ID1, INS, INPPL1, PDX1, KCNJ11, KCNQ1, LEP, LEPR, LIPC, SMAD5, MAT1A, MTNR1B, NFKB1, NKX6-1, NOS2, NOS3, NOTCH2, OGG1, PAM, PAX6…
Cirrhosis	NA	ADCY5, ADRA2A, ADRA2C, ADRB2, AGT, AKT1, ALB, ANGPT1, ATM, CCND2, CHRNA1, COL1A1, COL1A2, COL3A1, CSF3, CYP19A1, DCN, FECH, GPX4, HMOX1, IL1B, IL1RN, IL4, KLK1, LEPR, NPR1, PDGFB, PIK3CG, MAP2K7, PTGS2, REN, SOD2, STAT3, TAC1, TGFB1, THBS1, TLR4, TNF, SPHK1, ATP6AP2, SLC27A2, SIRT1, THG1L, PDGFD, MIR133A1, MIR21, MIR217
Ulcerative Colitis	NA	ADCY7, PRDM1, CASP3, CDH1, CDH3, CCR6, DAP, DEFA5, DEFA6, SLC26A3, ECM1, FCGR2A, GNA12, HLA-DRB1, HNF4A, ICAM1, IL1B, IL7R, CXCL8, CXCR1, CXCR2, IL10, IL12B, IRF5, JAK2, LAMB1, LSP1, LTF, MMP9, MPO, MST1, PTPN2, RELA, CCL20, SLC11A1, STAT3, TNF, VCAM1, IL1R2, PSMG1, RIPK2, IL18RAP, SPHK1, HERC2, TNFSF15, ARPC2, IKZF1, MASP2, KIF21B, ICOSLG, GHRL, CARD9, ORMDL3, IL23R, NKX2-3, CCNY, IRGM, IL17REL
Leukemia, Myelocytic, Acute	Acute Myeloid Leukemia, M1; Acute Myeloid Leukemia (AML-M2)	ADCY7, ANXA2, ANXA4, ANXA5, ANXA6, FAS, AQP9, ATP1B1, BCL2, CAPG, CAPN2, CASP7, RUNX1T1, RUNX3, CBFB, CCND2, CD9, CD33, CD44, CDK6, CEBPD, CNR2, CSF1R, CSF2, CSF3, CST3, CTNNA1, CTSH, CTSZ, DAPK1, DHX15, LPAR1, EIF4EBP1, ENO2, ERG, FHL2, FOXO1, GFI1, GTF2I, H1F0, HIST1H1C, HGF, HOXA9, HSPB1, ID2, LYL1, MET, KMT2A, MN1, MX1, MYC, MYH11, NF1, NUP98, PDE4B, POU4F1, RGS2, S100A8, S100A10, SGK1, SPARC…
Squamous cell carcinoma of esophagus	NA	ADCYAP1, ADH1B, ALDH2, ANXA1, ATP1B2, B2M, CCND1, BLVRB, BUB1B, CA1, CA2, CALR, CAPZA1, CDKN1A, CDKN2A, CFL1, CLIC1, ABCC2, CRABP1, CREBBP, CSTB, CYP2A6, TYMP, EP300, FASN, FAT1, FAT2, FKBP1A, GDI2, GLO1, SFN, GSTT1, HIF1A, HMGB1, HSPA5, KRT13, KRT14, KRT17, KRT19, LOXL2, LTA, MAD2L1, MGMT, NFE2L2, NOTCH1, NOTCH2, NOTCH3, PRDX1, PFN1, PSME1, PSME2, PTGS2, RB1, SERPINB3, SOD2, SOX2, TAGLN, TCN2, T…
Encephalopathy, Toxic	Toxic Encephalitis	ADD3, ADRA1B, ALOX5AP, BCHE, BCL2L1, CASP3, CCK, CD3D, CYP3A5, NQO1, FOS, MTOR, GABRR2, NFE2L2, P2RX1, ABCB1, PLAT, PON1, PRKCD, RNASE6, SRSF5, ST8SIA1, TGM1, TIMP3, LAT, CRISPLD2
Fatty Liver	Steatohepatitis	PLIN2, BIRC3, APOB, STS, ATF4, ATP7B, CAT, SERPINA6, CEBPB, COL3A1, CYP1B1, CYP2E1, CYP19A1, DDIT3, F2, F2R, GPT, GPX1, GPX4, HADHB, HAS3, HHEX, FOXA1, IFNA2, CXCL8, INS, LDLR, LEP, LEPR, MAT1A, MTTP, MYC, NFE2L2, SERPINE1, POMC, PON1, PPARA, PPARD, PSMA5, PTEN, PTMA, SLC2A2, SOD1, SOD2, SREBF1, TF, TLR4, TNF, UCP2, XBP1, NR0B2, NR1I2, NREP, SLC22A8, CYP7B1, NR1D1, NR1H4, NR1H3, RIPK3, GPD1L, SIR…
Alcohol Use Disorder	Alcohol abuse	ADH1B, ADH1C, ALDH2, CCKAR, CHRNA3, CHRNA5, COMT, CYP2E1, FSHB, GABBR1, GABRA2, GABRG2, GATA4, GGT1, GHSR, HTR2A, LHB, NPY, NPY2R, OPRM1, PDE4B, PDYN, TAS2R38, SHBG, SLC6A4, SNCA, TACR1, TACR3, TF, TBX19, GPHN, CDK20, TAS2R16, RCBTB1
Malignant neoplasm of mouth	NA	ADH1B, ADH1C, ADH7, ANXA1, ANXA2, ANXA5, ATP7B, CDKN2A, CRYAB, CYP1B1, DSPP, ENO1, FGA, GAPDH, SFN, HMGCS2, HOXA5, HOXD10, HOXD11, HRAS, HSPA8, HSPB1, ICAM1, IL18, KRAS, KRT6B, LGALS7, MGMT, MT1A, PGAM1, PIK3CA, PPIA, PTGS2, PTK2, SERPINB3, CCL2, SOD2, TIAM1, TP53, TPI1, TSC1, TSC2, UMPS, VDAC2, NAMPT, LAMC3, NDRG1, RACK1, GPN1, SIRT3, MRPL13, PRTFDC1, CLPTM1L, CDKN2B-AS1
Profound Mental Retardation	Mental Retardation, Psychosocial; Mental deficiency	ADK, PARP1, ADRA2B, APC, ASCL1, BDNF, CA8, CALCA, CASP2, CCNA2, ENTPD1, SLC31A1, DCC, DYNC1H1, DNMT3A, EEF1B2, FASN, FGFR2, FOXG1, FMR1, FOLR1, GAMT, GNAS, GRIN2B, HEXA, NDST1, INPP4A, KCNA2, LETM1, MCC, MECP2, MEF2C, NAGLU, NF1, NTF4, PAX6, PEX6, PMM2, PRKCG, PTEN, RALGDS, KDM5A, RGS7, SC5D, SCN1A, SCN8A, SLC2A1, SURF1, TAF2, TH, VIP, VRK1, YY1, ZMYM2, ALDH5A1, PDHX, KDM5C, HIST3H3, HIST1H4C, HI…
Glomerulonephritis	Bright Disease	ADM, AGT, ALB, DES, CFD, ESR1, CXCR3, IFNG, IL1B, IL2, IL2RA, IL6, CXCL8, IL10, IL18, JUND, NGF, NPHS1, POMC, PPARG, CCL1, CCL2, CCL3, CCL4, CCL5, CCL7, TNF, WT1, MIR100, MIR10B
Septicemia	Sepsis; Severe Sepsis	ADM, ADORA2A, ADORA2B, ANGPT1, CASP3, CSF3, HMGB1, IFNA2, IFNG, CXCR2, IL10, LBP, LTA, MIF, MMP9, NOS2, NOS3, MAPK1, MAPK3, PROC, TGFB1, TGFBI, TLR4, TNF
Middle Cerebral Artery Syndrome	Middle Cerebral Artery Thrombosis; Infarction, Middle Cerebral Artery; Middle Cerebral Artery Embolus; Left Middle Cerebral Artery Infarction; Embolic Infarction, Middle Cerebral Artery; Thrombotic Infarction, Middle Cerebral Artery; Right Middle Cerebral Artery Infarction	ADORA1, ALOX5, ATF3, C3, SERPINH1, EDN1, FOS, GABRA6, CXCL2, HSPD1, ICAM1, IGF1, IL1B, IL6, IL6ST, CXCR2, IL11, JUNB, MMP9, NGF, PLAT, PLAU, PLD1, S100A5, CCL2, CCL7, SOD2, STAT3, TNFAIP6, XDH, FGF21, IL22, SPHK2
Rheumatoid Arthritis	NA	ADORA2A, GRK2, ACAN, AGER, AHR, ALOX5, ANXA3, FASLG, STS, ATIC, BCL2A1, BDKRB2, BGN, PRDM1, BLK, BMP4, BMP6, CALD1, CAT, CAV2, RUNX2, RUNX1, CD2, CD3E, CD5, CD28, CD40, CDK6, CCR6, ABCC2, COL2A1, CP, CRP, HAPLN1, CSF2, CTGF, CTLA4, CTSD, DDX6, GSDME, DHFR, DNASE1L3, RCAN1, ENO1, F2, FCGR2A, FKBP5, FPGS, GART, GATA3, GC, GRK6, CXCL2, HCLS1, HLA-DPB1, HLA-DQA2, HLA-DRB1, HOXD10, HOXD11, HOXD13, HSD…
Endogenous depression	Melancholia; Unipolar Depression; Depressive Syndrome; Depression, Neurotic	ADORA2A, ALB, BDNF, CNR2, CRH, CSF3, DRD5, ACSL4, FGF2, FGFR1, FTH1, FTL, GLO1, GNB1, NR3C1, GSK3A, GSK3B, HTR7, IFNA2, IL6, KCNK2, MIF, MTHFR, NOS1, NPY, NPY1R, POMC, PON1, RELN, PTGS2, S100A10, SELP, SLC6A4, SNAP25, SOD1, CADM1, GHRL, DIXDC1, TPH2
Reperfusion Injury	NA	ADORA2A, ADORA2B, AGT, ALOX5, BCL2, CASP3, CASP8, CAT, CD36, CDKN1A, CHAT, CYBB, HBEGF, EDN1, EFNA5, EFNB2, EGF, EGR1, ETS1, FGF2, FGF7, VEGFD, FOS, GAST, GJB1, GPT, GPX1, CXCL1, CXCL2, HGF, HMOX1, HSPA1A, HSPA8, HSPB1, ICAM1, ID3, IL1A, IL1B, IL6, IL6ST, CXCL8, IL10, IL12A, INPP5D, ITGA5, JUN, KDR, MMP9, MPO, MYD88, NOS2, NOS3, PLA2G2A, PLAT, PLAU, PPARA, PPARG, MAPK8, MAPK9, PTEN, PTGS1, PTGS2,…
Anxiety States, Neurotic	Anxiety neurosis (finding)	ADORA2A, APP, CHRNA5, CHRNB2, CNR1, CRH, CRHR1, CRHR2, CRP, DNMT1, DRD2, FMR1, FOS, GABRA2, GLO1, GNB1, GRM8, HTR7, IFNA2, MDK, MECP2, MIF, NPY, NPY1R, OXT, PAM, SERPINA1, SLC6A3, SLC6A4, TNF, UCN, EOMES, CARTPT, MAGI2, RAI1, SHANK1, DIXDC1, MIR34A, NPS
Anemia	NA	PARP1, AGT, ATP7A, CDK6, CSF2, CSF3, EPO, GSR, HOXD13, HP, IFNA2, IGF2, IL2, IL3, KRAS, MTHFR, NUP98, PRL, PTH, REN, SOD2, TNF, TYMS, TNFRSF10A, ATG5, ATG7, SLC40A1, SLC25A37, HAMP, SLC46A1, ASPG
Toxic Epidermal Necrolysis	Stevens-Johnson Syndrome; Drug-Induced Stevens Johnson Syndrome; Mycoplasma-Induced Stevens-Johnson Syndrome; Stevens-Johnson Syndrome Toxic Epidermal Necrolysis Spectrum	PARP1, ALB, CAV1, CSF3, CTNNB1, EP300, HLA-A, HLA-B, HLA-C, IFNA2, IFNG, MIF, NEDD4, NOS2, NUCB1, PML, PSMC5, PTGER3, PTGIS, RB1, VCP, CUL4A, CUL1, ELMO1, RBX1, CELF2, COPS5, FBXO6, DERL1
melanoma	NA	PARP1, APEX1, FASLG, ARL2, ARNT, ASIP, ATM, MRPL49, CAPN1, CASP8, CASP10, CBS, CDK2, CDKN1C, CLU, CLNS1A, COL2A1, CP, CSF2, CSF3, CST6, CTH, CTLA4, CYP1B1, DCC, DLG2, DSC1, E2F1, EDA, EP300, EPB41, EPO, EPOR, ERCC1, F2RL1, PTK2B, FASN, MLANA, FLT1, GLO1, GRIN2A, GRM3, HDAC2, HOXA9, HOXD12, HSPA1A, TNC, IFNA1, IFNA2, IFNA5, IFNB1, IFNG, IL2, INCENP, KLRB1, LGALS3, MAGEA1, MC1R, MDM2, MAP3K5, MELTF…
Multiple Myeloma	NA	PARP1, BCL2, BCL2L1, BNIP3, BTG1, CD86, CDKN2A, CSF2, CSF3, NQO1, EPHX1, GSTT1, HLA-A, HSPB1, IFNA2, IL6, IRF4, LIG4, MCL1, MUC1, PTHLH, CCL2, SOD2, SPARC, NUAK1, CBX7, TNFRSF13B, PRAME, ULK4, PSORS1C2
Ramsay Hunt Paralysis Syndrome	Autosomal Dominant Juvenile Parkinson Disease; Autosomal Dominant Parkinsonism; Autosomal Recessive Parkinsonism; Parkinsonism, Experimental; Familial Juvenile Parkinsonism; Parkinsonism, Juvenile; PARKINSON DISEASE 2, AUTOSOMAL RECESSIVE JUVENILE	PARP1, ALDH1A1, ATP1A3, DCTN1, DDC, DRD2, GBA, GDNF, GSR, MAPT, NGF, PRKN, PDYN, POLG, PRKCD, PRL, SLC18A2, SNCA, TH, PRKRA, ALDH1A2, PARK7, ATP13A2, HTRA2, SLC30A10, PINK1, LRRK2
Epilepsy	Epilepsy, Cryptogenic; Awakening Epilepsy	ADRA2A, AKT1, ALB, BDNF, CHD2, CHRM1, CHRM2, ERN1, FLNA, FOLR1, FOS, FOSB, GABRB3, GFAP, GPX1, GRIN2A, GRIN2B, GRM1, ILK, KCNH1, KCNQ2, MEF2C, NPY, NPY2R, OPRD1, OPRM1, P2RX4, ABCB1, POLG, POMC, SCN1A, SCN2A, SCN8A, SELENOW, SLC1A1, SLC1A2, SLC1A3, SLC12A2, TGFB1, TSC1, TSC2, TXNRD1, UBE3A, VDAC1, VDAC2, SPARCL1, KCNAB2, SYNGAP1, STAMBP, P2RX2, CNTNAP2, AUTS2, SLC4A10, SLC12A5, PCDH19, L2HGDH, ST…
HIV Coinfection	NA	ADRB2, ALB, BIRC2, BIRC3, APOA1, ARHGAP4, ARHGDIA, ARHGDIB, BAX, CD28, CDC42, CDKN1A, CLIC1, CCR3, CX3CR1, GADD45A, EIF4A1, EIF4EBP1, FCER2, GTF3A, HDGF, HLA-B, HLA-C, HP, HSPA9, HSPB1, HSP90AA1, HSP90AB1, HSPD1, IFNG, IL2, IL2RA, IL4R, CXCR1, IL10, ILF2, EIF6, KIR3DL1, KPNB1, LYN, MAZ, MBL2, MDM2, NUP88, ODC1, SERPINA1, PPIB, PSMA4, PSMA5, PSMA6, PSMB4, PSMB10, PSMC3, PSMC5, PSMD3, PSMD8, PSMD13…
Dermatitis, Allergic Contact	NA	GRK2, BCL2, BMP6, CASP8, CD3D, CD36, CTSC, CISH, CREM, CYP1A1, ETS2, F13A1, FCGR3B, FYB1, CXCL2, HSD11B1, IFNG, IL1A, IL2, IL2RA, IL4, IL5, IL10, IL18, ITGAM, MXD1, MEOX1, MRC1, NFE2L2, NINJ1, NUMA1, CNTN3, PIM1, PLAT, RGS1, SAT1, CCL19, SELE, ST6GAL1, SLC2A3, SPP1, STAC, TNF, TNFAIP6, UPP1, SLC7A5, KMO, SOCS1, SOCS2, TMSB10, IL32, NAMPT, CALCRL, IGSF6, IFI30, PRDX4, FGL2, RAB32, PHLDA1, ABCA6, Q…
Depression, Bipolar	Manic Disorder; Manic	GRK3, ANK3, BDNF, CACNA1C, CACNA1D, AKR1C4, DRD1, DRD5, GAD1, GAD2, GRIK2, NR3C1, GSK3A, GSK3B, HTR2A, INS, MTHFR, NDUFV2, NTRK1, NTRK2, PDE4B, SERPINA1, POMC, RELN, PVALB, S100B, SLC5A3, SNAP25, SP4, TAC1, TACR1, TRPC3, TRPM2, TSHB, BHLHE40, CPLX2, CPLX1, NTNG1, TENM4, NTNG2, DIXDC1, COMT, SLC6A4
Hepatoma, Morris	Hepatoma, Novikoff; Experimental Hepatoma	AFP, ALAS2, APOA4, APOC2, ATP7A, ATP7B, BAK1, CCND1, BCL2, BCL2L1, CD63, CDH1, SLC31A1, CP, CTNNB1, CYP1A2, CYP2E1, ENO2, F12, FOXM1, GJB1, GLUL, GRP, GSTP1, HGF, HRAS, IL6, JAK2, KDR, KRAS, MET, MFGE8, CXCL9, MYC, PRDX1, PML, PPAT, MAPK1, MAPK3, RB1, SOX4, SPP1, SQLE, STAT3, TEK, TGFA, TGFB1, TK1, TNF, TP53, SOCS1, TNFRSF10B, TSC22D1, RGN, NR1I3, RRAS2, CCNDBP1, BBC3, MPEG1, H19, MIRLET7B, MIRLE…
Hyperglycemia	NA	AGER, COL3A1, NQO1, FBN1, GCG, GCK, GPX1, HMGA1, HSD11B1, INS, INSR, LEPR, NFE2L2, NOS3, PRKCB, PTGS2, SIM1, SP1, IRS2, PRDX4
Adenoid Cystic Carcinoma	Malignant neoplasm of salivary gland	JAG1, AQP1, ATM, ATRX, CCND1, BRCA1, CDH1, CREBBP, VCAN, DAPK1, MARK2, EN1, EP300, FANCA, FAT1, FGFR4, FOXO3, GAS2, GAS6, GUCY1A1, HIST1H1E, HRAS, IGFBP2, INSRR, ITGB4, KRT5, KRT15, MARCKS, MYB, MYBL1, MYCN, NFIB, NOTCH1, PDZK1, SERPINF1, PIK3CA, PRKDC, MAP2K2, PTEN, PYGB, ST3GAL4, SMARCA2, SMARCE1, SON, SOX4, SOX11, TOP2A, TP53, KDM6A, KAT6A, SMC1A, ARID1A, HIST1H2AL, FGF16, MAGI1, HOMER3, ESPL1…
Glioblastoma	Giant Cell Glioblastoma; Glioblastoma Multiforme	JAG1, APC, BCHE, BMI1, RUNX1, RUNX3, CD9, CDK6, CHI3L1, CSTA, CSTB, CTNND2, CTSB, CTSK, DUSP6, EGF, FAT1, FN1, FOSL2, GDNF, GSTT1, H2AFX, H3F3A, HIF1A, HES1, IFNA2, IL1B, IL2, CXCL8, JAG2, MDM4, MET, MGMT, MMP2, MMP9, MYC, NF1, NOTCH1, NOTCH2, NOTCH3, PRKN, PIM1, PML, PTK2, BRD2, TGM2, VEGFA, WT1, LZTR1, HIST1H3B, LTBP4, RECK, BHLHE40, TNFSF10, PROM1, NCOR1, NDRG1, HEY1, BRD4, SUZ12, TES, ZBTB7A,…
Carcinoma, Pancreatic Ductal	NA	JAG1, AGTR1, ARG2, CDKN2A, DTX1, HES1, HSPA1A, HSPA1B, JAG2, KRAS, NFE2L2, NOTCH1, NOTCH3, NOTCH4, STK11, VEGFA, MSLN, NDRG1, DTX4, HEY1, HEY2
Cholestasis	NA	AGT, ALDH1B1, BCAT1, BLVRA, CAT, MAPK14, CYP1A2, CYP7A1, CYP8B1, NQO1, EGR1, FGA, CXCL2, ICAM1, ID4, IGF1, IL6, CXCL8, DNAJB9, NFE2L2, NOS2, SERPINE1, SERPINA5, PDYN, POMC, PON1, MAPK13, RDX, RELA, CCL7, SLC16A2, SNAI1, SORL1, SRP72, SULT2B1, TLR2, TNF, NR1H2, VCAM1, VIL1, REEP5, ABCC3, F2RL3, PAN2, SLC23A2, SLC23A1, NR1H3, BTG3, KANK1, LY96, HACL1, ERLEC1, TMED7, HAO2, GTPBP2, WIPI1, C4orf19, BE…
Diabetic Nephropathy	Nodular glomerulosclerosis	AGT, ALB, AXL, CDKN1A, COL4A1, ACE, FN1, GAS6, INS, KDR, KLK1, MDK, NFE2L2, NOS3, SERPINE1, PON1, PPARG, PRKCE, RELA, CCL2, SOD2, TGFB1, TGFBI, TGFBR2, TNFAIP1, VDAC1, VDAC2, VEGFA, AOC3, ADIPOQ, ELMO1, TXNIP, TINAG, CNDP2, ACE2, ALPK1, CNDP1, DGKH, MIR145
IGA Glomerulonephritis	NA	AGT, C1QA, C1QB, C2, CD44, ACE, DEFA5, GPR183, FOXM1, CFHR1, HLA-DQB1, LAIR1, MAN2B1, PLAU, TGFB1, TIMP1, LAPTM5, TNFSF13, PRC1, AURKB, CD163, LHFPL2, SPRY2, VAV3, MERTK, ST6GALNAC2, HPSE, CFHR3, VSIG4, CORO1C, SLC43A3, KIF15, CARD9, MS4A6A
Abortion, Tubal	NA	AGTR1, AHR, ALPG, APOE, ARNT, CEACAM1, CD7, CD8A, CD68, CD69, CEACAM5, COL1A1, COL1A2, COL4A6, COL5A1, COL5A2, COL6A1, COL6A3, COL9A2, COL13A1, CSF3, CYP1A1, CYP24A1, DHFR, ECM2, ECM1, EMP1, FGF7, FN1, IFI6, GLS, HABP2, HSD17B1, IFI35, IFNA10, IGF1, IGF2, IGFBP1, IGFBP3, IGFBP6, IL1B, IL5RA, IL6, IL9, IL11, IL12B, IL16, INHA, CXCL10, ITGB4, ITGB6, JAK2, CD82, LAMA4, LGALS3, LIF, MAP2, MGAT2, MGP,…
Corpus Luteum Cyst	Ovarian Cysts	AGTR2, AMELY, ANG, C1QB, CACNB3, MS4A1, CDH3, COL11A1, CYP17A1, CFD, GABRA1, GPR34, IHH, MFAP2, NFKB1, PRKN, PEX14, PTGER4, PTGS1, RPL5, SFRP4, NR2F1, TMOD1, MADCAM1, NMT2, NXPH2, TMEM59L, TMBIM4, MAGOHB, IARS2, GKN1, TIMD4, FGD2, ATP6V0D2, UOX
Mental Retardation, X-Linked	NA	AGTR2, ATRX, DLG3, FGD1, GDI1, MAOA, OPHN1, SLC6A8, SYP, ZNF711, ZNF41, CASK, PQBP1, IL1RAPL1, IQSEC2, ARHGEF9, PCDH19, UPF3B, CXorf36, RAB39B, PTCHD1, RAB40AL, ZNF674
Adenocarcinoma of lung (disorder)	NA	AHCY, AHR, ALB, ALDOA, ANXA1, ANXA5, APEX1, APOA1, AQP4, ARG1, KLF5, CAPG, MS4A1, CREBBP, CYP2A13, EIF2B1, ENO1, EP300, ERCC1, FBL, ACSL4, FASN, FOXO3, XRCC6, GAPDH, GART, GNG11, SFN, ARHGAP35, MSH6, HSD17B10, HELLS, HK1, HK2, HMGB2, HNRNPA1, HRAS, HSPB1, IMPDH2, EIF3E, JUNB, KPNA2, IPO5, RPSA, LDHA, LMNA, LMNB1, MKI67, MSH3, MYC, NCL, RPL10A, NFE2L2, NPM1, DDR2, OGG1, PCBD1, PIK3CA, PPP3CA, ALDH…
Arthritis, Adjuvant-Induced	Arthritis, Collagen-Induced; Arthritis, Experimental	AHR, ALB, CALCA, CAT, CD69, COL2A1, CP, CRP, DNMT1, EGFR, ACSL1, ACSL4, GSK3B, IFNG, IL1B, IL4, IL6, IL10, IL13, IL17A, LEP, MMP3, MPO, TNFRSF11B, ABCB1, PTGER4, RAG2, SAA1, SFRP4, STAT1, STAT3, TAC1, TNF, VEGFA, IL1RL1, ADIPOQ, ACSL5, TXNDC5, IL33, MIR152
Contact Dermatitis	NA	AHR, BCL2, CASP8, CD86, CD44, CCR1, CRHR1, CTGF, CTSS, CYP1A1, CYP1B1, AKR1C2, DDIT3, DEFB1, NQO1, DUSP1, FABP4, FLG, MLANA, FTH1, G6PD, GLB1, GCLC, CXCR3, GSR, GSS, GSTP1, NRG1, HLA-DMA, HMOX1, HSPB1, HSP90AA1, IGFBP2, IGFBP6, IL18, ING1, KRT2, KRT4, KRT10, LCN2, MMP8, MMP10, NQO2, OSM, PI3, PSMD12, S100A8, SAA1, SERPINB3, SERPINB4, SOD1, SOD3, TLR4, TPSAB1, TXN, TXNRD1, VEGFA, PIR, TNFSF9, CLDN…
Male infertility	NA	AHR, ALDH2, AR, BAX, BCL2, CBL, CFTR, CYP1A1, CYP17A1, ACE, TSC22D3, ENO1, STX2, ESR1, FSHB, NR5A1, GNRH1, GPX4, HOXD11, LDHC, LHB, LHCGR, MDM2, MTHFR, MTR, MTRR, NOS3, OGG1, POLG, PON1, RAD23B, SELENOP, SOD2, AURKC, TP53, KMT2D, CST8, TDRD7, DROSHA, ELOVL2, NSUN7, TAS1R3, DNAAF4, NANOS2, GNAT3, ENO4
Lung Injury	Chronic Lung Injury	AHR, CYP1A1, CYP1A2, ELF3, FGF7, HMOX1, TNC, IL6, MME, NGF, NTRK1, CCL2, CCL3, CCL4, TGFA, TLR4, TNF, TNFRSF1A, SIRT1, PDGFD
Tumoral calcinosis	NA	AHSG, ALPL, BGLAP, C6, CASP3, COL1A1, DMD, EPO, FCGR1A, GALNT3, IL1B, IL18, ITGB1, ITGB2, JAK2, LCN2, LSP1, MMP2, MMP9, NOTCH1, PDGFB, PDGFRB, POMC, PTPN6, CCL2, SLC20A2, SPN, SPP1, TGFB1, TIMP1, TIMP2, FGF23, XPR1, SLC22A6, KL, LY86, RIPK3, PYCARD, CTC1, COL18A1
Parkinson Disease	NA	AIF1, BDNF, BST1, CP, CYP2D6, CYP2E1, DDC, NQO1, DRD1, DRD2, EDN1, FBP1, FGB, GAK, GBA, GDNF, GFAP, GPX1, GSTA4, GSTM1, GSTP1, HFE, HGF, HLA-DRA, HLA-DRB5, HMOX1, HSPA1A, HSPA9, IGF1R, IGF2, IGF2R, IL6, INS, INSR, KCNJ4, MAG, MAOA, MAOB, MAPT, MAP3K5, NGF, NOS1, ABCB1, RPL6, RPL23A, RPS8, SLC18A2, SOD1, SOD2, TALDO1, TNF, RPL14, MTA1, BAG5, TMEM230, DDIT4, PARK16
Malignant neoplasm of skin	NA	AKT1, AIRE, AQP3, ASIP, CASP8, CASP10, CEBPA, CSF3, CSNK2A1, CSNK2A2, CSNK2B, EPHX1, ERBB4, ERCC2, PTK2B, FLT1, GJA1, GJB2, GJB5, GLI2, GSTT1, GYPA, HIF1A, HRAS, IGF1, IGF1R, IL1A, IVL, KRT1, KRT10, KRT17, LOR, MMP9, NFE2L2, NOTCH1, NOTCH2, NOTCH3, NOTCH4, NPPA, ODC1, PPARD, PTCH1, PTGS2, RELA, SMO, SOD2, SP1, TGFB1, TGFBR1, TP53, TYR, XPA, XRCC3, HCAR3, POT1, HCAR2
Squamous cell carcinoma	NA	AKT1, ANXA1, ANXA2, ANXA5, BIRC5, AQP3, AREG, ATM, CCND1, KLF5, MS4A1, CDH1, CEBPA, CREBBP, CRYAB, CSNK2A1, CSNK2A2, CSNK2B, CYP1A2, CYP1B1, DSPP, EGFR, CTTN, ENO1, EP300, FGFR1, GAPDH, SFN, GPX1, GSTM1, HDAC1, HDAC2, HGF, HSPA8, HSPB1, IFNA2, IL6, CXCL8, INPP5A, ITGA5, ITGB1, IVL, KRAS, KRT1, KRT6B, KRT10, KRT14, LGALS7, LOR, MAL, MET, MMP9, MT1A, MYC, NFE2L2, NOTCH2, NOTCH3, NOTCH4, PGAM1, PIK3…
Acute Promyelocytic Leukemia	NA	AKT1, BIRC5, AQP9, CD44, CEBPA, CEBPE, DEFA3, DNMT3A, F3, FLT3, GLI1, GLI2, IDH1, IDH2, IFNG, IL17A, ITGAL, ITGAM, ITGAX, ITGB2, KIT, NRAS, RAP1GAP, SMO, THBD, WT1, TET2, FNDC3B, ASXL1, IRF2BP2, MIR15A, MIR16-1
Squamous cell carcinoma of the head and neck	NA	AKT1, ATP7B, CASP8, CDKN2A, ABCC2, HOXA5, HOXD10, HOXD11, IL1A, IL1RAP, KISS1, MGMT, ABCC1, ABCB1, PIK3CA, PTGS2, SOD2, STAT3, VAMP7, TP53, WEE1, TNFRSF10B, CCNA1, ABCG2, NAMPT, NDRG1, YAP1, NSDHL, IFNL3, MIR222
Nasopharyngeal carcinoma	NA	AKT2, CCND1, CDKN2A, CLCN3, CSTA, ERBB2, ERBB3, ERCC1, KRAS, MMP2, MST1R, PIK3CA, PTEN, SOD2, TP53, ARID1A, BAP1, SYNE1, MIR346, CDKN2B-AS1
Pancreatitis	NA	ALB, CCK, CNR1, CNR2, HGF, HLA-DQA1, HLA-DRB1, INS, LPL, MPO, PPP3CA, PRSS1, PTGS2, SST, TRPV1, NUPR1, MIR100, MIR130A, MIR130B, MIR141, MIR148A, MIR150, MIR155, MIR15A, MIR181C, MIR182, MIR183, MIR192, MIR200A, MIR200B, MIR200C, MIR214, MIR215, MIR216A, MIR217, MIR22, MIR27A, MIR27B, MIR29A, MIR29C, MIR30A, MIR30B, MIR31, MIR335, MIR376C, MIR361, MIR375, MIR379, MIR429, MIR20B, MIR181D, MIR532, …
Liver Failure, Acute	NA	ALB, FAS, FASLG, SERPINC1, ATP7B, CAST, CD74, CSF3, GC, GFER, HGF, IL1RN, INHBA, INS, KRT8, KRT18, POMC, MAPK8, SCO1, TNF, GPNMB, FST
Pseudoaphakia	NA	ALDH3A1, AKR1B1, ATM, ATP2B1, COL2A1, CRYAA, CRYAB, CRYBB1, CRYGC, CRYGD, CRYGS, ERCC6, GALK1, GJA8, LIM2, MIP, PITX3, VIM, SLC4A4, SLC33A1, TDRD7, NDRG2
Endometrial Carcinoma	NA	AKR1B1, BIRC5, CDH1, CDKN1C, CHD4, CYP11A1, DCN, AKR1C1, EP300, ESR2, EZH2, HOXA10, HOXA11, HSD17B2, IGF1R, CXCL8, LASP1, MAP3K4, MSH3, MTHFR, MYC, NFE2L2, PAWR, PGR, POLD1, CCL2, SEMA3F, SIX1, SRD5A2, STAR, SULT2B1, ZEB1, VEGFA, SEMA3B, NRIP1, ARID1A, AKR1C3, TNFSF10, SOCS3, ABCC9, SRSF10, SUZ12, MLH3, RNF43, PLXNA3, CHFR, AKR1B10, TSPYL2, JAZF1, MIR200C
Diffuse Large B-Cell Lymphoma	NA	ALK, FAS, B2M, BCL2, CAT, CDK1, CDKN2A, CLTC, GLI1, PDPK1, ABCB1, PIK3CA, PIK3CB, PIK3CG, RANGAP1, RPS6KB1, SKP2, SOD2, SOD3, KMT2D, ABCG2, PRDX4, TXNIP, MALT1, PRDX3, SEC31A, NOM1, CCDC86
Benign neoplasm of brain, unspecified	Brain Tumor, Primary; Recurrent Brain Neoplasm; Primary malignant neoplasm of brain; Malignant neoplasm of brain	ALK, CCND1, CDK4, CDKN2A, CYP2C9, DAPK1, HRAS, IL2, ITGB2, MGMT, PCNA, PON1, PTCH1, RELA, S100B, SMO, SOD2, SOX2, SPP1, TGFBR2, TGM2, VEGFA, IQGAP1, YAP1, IQGAP2, SIRT1, FJX1, EML4, DLL1, DTX2, AMOT, HES5, NRARP
Colitis	NA	ALOX5, GCG, HMOX1, IFNG, IGF1, IL1B, IL4, IL6, IL10, IL17A, MIF, MPO, NOS2, PTGS2, RELA, SRC, ADAM17, TIMP3, TNF, TST, MADCAM1, NAMPT, SIRT1, GHRL
Adenoma, Basal Cell	Follicular adenoma; Adenoma, Microcystic; Adenoma, Monomorphic; Papillary adenoma; Adenoma, Trabecular	ALOX5, APC, ATP1A1, ATP2A3, ATP2B3, BCL2, BCL2L1, CACNA1D, CTNNB1, CYP1B1, GJA1, GJB1, IGF1, KCNJ5, KRAS, MTRR, MUC2, NF1, PRL, PTMA, SELENOP, SLC19A1, TCN2, TP53, TSHR, TXNRD1, VHL, AIP, ABCG2, SUZ12, AMACR, TRPM7, MIR144, MIR345, MIR425, MIR497
Carcinoma, Transitional Cell	NA	AMBP, APAF1, CCND1, CDKN1A, CREBBP, CSF3, DAPK1, EP300, ESR2, FGFR3, GPX1, HRH2, IFNA2, IFNB1, IGFBP3, KMT2A, PLAU, PTGS2, TNF, TP53, KDM6A, VDR, ARID1A, GGH, NCOR1, ESPL1, TACC3, STAG2, PABPC1, KMT2C, CHD6, MIR205
Status Epilepticus	Petit mal status; Grand Mal Status Epilepticus; Complex Partial Status Epilepticus; Status Epilepticus, Subclinical; Non-Convulsive Status Epilepticus; Simple Partial Status Epilepticus	ANK3, AQP4, ATP2A2, BDNF, CASP1, CASP3, CASP8, CAT, CD40, CDH2, CCR3, CCR7, CCR8, ABCC2, CNR1, CRH, DMD, EIF2S1, EPO, PTK2B, FOS, GAP43, GDNF, CCR10, GRIA2, GRM1, GRM5, HMOX1, HSPB1, IL1RN, JUN, JUNB, JUND, KCNMA1, LAMP2, MEF2C, NGF, NOS1, NOS2, NTF3, NTRK2, NTRK3, EIF2AK2, PTGS2, RET, SCN8A, CCL2, CCL3, SLC8A1, SLC8A3, SNTA1, SRC, SSTR1, SSTR2, SSTR3, SSTR4, SSTR5, TNF, VEGFA, PDXK, KCNK5, BECN1…
Lupus Erythematosus, Systemic	Libman-Sacks Disease	ANXA3, CFB, PRDM1, BLK, C1QA, CAT, SIGLEC6, CLU, CR2, CRP, CSK, CTLA4, DNASE1, DNASE1L3, ETS1, FCGR2A, FCGR2B, HLA-DQA1, HLA-DRB1, IL4, IL6, IL10, IL12B, IRF5, ITGAM, PRL, PTGS2, TCF7, TERT, TLR5, TNFAIP3, TNFSF4, SYNGR1, SH2B3, RASGRP1, TNIP1, IKZF1, CD226, CLEC16A, RASGRP3, IL21R, DEF6, IRAK4, UHRF1BP1, PXK, BANK1, PHRF1, IL21, IFIH1, P2RY12, SLC15A4, JAZF1, PCNX3, NCF1, STAT4, TREX1, PTPN22
ovarian neoplasm	Malignant neoplasm of ovary	ANXA3, XIAP, BIRC5, AQP3, AREG, ATF3, ATP7B, BCL9, CAV1, CCND2, CDH1, CDKN1B, CYP1B1, GADD45A, DOK1, EDNRA, EGFR, EREG, MECOM, FASN, FGF1, FOLR1, MTOR, NR5A1, HOXB9, HOXD1, HOXD9, HOXD11, IL6, IL6ST, CXCL8, IL11RA, EPCAM, MET, MKI67, MYC, NME2, PRKN, PPP1CC, MAPK1, MAPK3, KLK10, RAD51C, RAD51D, RBL2, SKP2, SLC2A1, SLC5A5, SOD1, SOD2, SPARC, STAT3, ZEB1, TERT, TLR4, TYMS, WNT7A, BAP1, ITGA8, TP63,…
Non-Small Cell Lung Carcinoma	NA	APC, BIRC5, FASLG, AREG, ATF3, AXL, CASP8, CAT, CD9, MS4A1, CD74, CDH13, CHGA, CSF3, CST6, CYLD, CYP2E1, DAPK1, AKR1C1, NQO1, DUSP3, ENO1, ENO2, ERCC1, FGF9, FGFR1, FHIT, FOXM1, FOXO3, GIPR, GCLC, GSTM2, GSTP1, HES1, IL6R, CXCL8, IL10, ITGB1, ITGB4, KIF5B, KIT, LGALS1, MDM2, MMP1, MMP9, MMP11, MT3, MYC, NNAT, NOTCH3, OXTR, PRDX1, PGAM1, ABCB1, PPIA, PTHLH, PXN, RAF1, RB1, RHEB, ROS1, RRAD, RRM1, …
Mesothelioma	NA	APC, CAT, CDH1, CDKN1B, CDKN2A, DIO2, EGFR, EGR1, ESR1, FGF1, FGF2, FHIT, MTOR, GDF10, GPC3, GSN, GSTM1, IFNG, MUC1, NF2, NME2, PDGFA, PGR, SOD2, SPP1, SYK, TXNRD1, XRCC1, XRCC3, MSLN, RASSF1, PUF60, EID1, SLC6A20, ITLN1, PDGFC, MYO18B, PPP1R14A
Medullomyoblastoma	Childhood Medulloblastoma; Adult Medulloblastoma; Melanotic medulloblastoma; Medulloblastoma; Desmoplastic Medulloblastoma	APC, ATOH1, BRCA2, CCNE1, CDK6, CTNNB1, DNMT1, ERBB2, ESR2, FLI1, HIC1, MPL, MYC, MYCL, MYCN, OTX2, PDGFRA, PIK3CG, PTCH1, BRD2, S100A4, S100A6, S100A10, SCG5, SKP2, STAT3, VAV1, KAT6A, BRD3, PTCH2, IRS2, SCML2, RASSF1, KDM4B, KDM4C, BRD4, PRAME, SUFU, EHMT1, L3MBTL2, L3MBTL3, STRADA, SMYD4
leukemia	NA	BIRC2, BIRC3, AQP9, AR, BAD, CCND1, ERG, ESR1, FGF1, FOXM1, GSTM1, HP, IL2, JAK2, MGMT, KMT2A, PLK1, PRKCZ, PTEN, PTPN11, TOP2A, WT1, NCOA3, BAP1, TNFSF10, CFLAR, SPHK1, GSTO1, SYNCRIP, PPP1R13L, PRAME, SETD2, DDIT4, SMPD3, KMT2E, LINC00977
AMYOTROPHIC LATERAL SCLEROSIS 1	Amyotrophic Lateral Sclerosis, Sporadic	XIAP, BCL2L1, BSG, CALB2, CASP1, CD7, CD68, CLU, CNTF, CREBBP, CST3, CTSD, FGF6, FMO1, FOS, GABRA1, GBX2, GDI1, GFAP, GRIA3, HSF1, JAK3, JUND, KIF3C, LDLR, NEFH, PDGFA, PENK, PON1, PRPH, RXRA, SELPLG, SHC1, SNAI1, TIAM1, TLE3, TMSB4X, TNF, VIM, WNT7A, INA, SIX2, LAT, DBX1, GSX2, OTOG
Uterine Cervical Neoplasm	cervical cancer	BIRC5, CCND1, CASP8, CTNNB1, EGFR, ERCC1, MTOR, HLA-DPB1, HLA-DPB2, HES1, JAK2, MTHFR, MYC, NOTCH1, NOTCH2, POU4F1, RARB, STAT3, TERT, VEGFA, WNT2, WNT5A, YY1, APOBEC3B, PIAS3, CLPTM1L
Adult T-Cell Lymphoma/Leukemia	NA	BIRC5, BMP6, CD28, CCR4, CCR7, CSNK1A1, CSNK2A1, CSNK2B, CTLA4, GPR183, FYN, GATA3, HNRNPA2B1, TLX1, IFNA1, IFNA2, IFNG, IL2, IL4, IL10, IRF4, PLCG1, PRKCB, STAT3, TERF2, TP73, VAV1, IKZF2, ICOS, FOXP3, CARD11
Coronary heart disease	NA	APOB, APOE, CD36, CX3CR1, ACE, ESR2, IRS1, LDLR, LPA, MMP3, MTHFR, PLAU, PON1, HNF1A, TCF7L2, PLA2G7, DNAH11, KALRN, MRAS, ZC3HC1, MACO1, ABCG5, VKORC1, CCDC92, MIR17HG
Degenerative Diseases, Spinal Cord	NA	APOD, APP, CRYAB, EPO, FTH1, GDNF, GPX3, GSR, GSTM1, GSTM2, GSTM4, GSTM5, HCRT, HMOX1, IL6, IDO1, MAPT, MGST1, NGF, NGFR, SERPINA1, PKD2, SEPT5, PSEN1, ATXN1, SELENOP, SNCA, SOD2, SPTAN1, VIM, PDE8B, KYNU, INA, GSTO1, SIRT1, TTC19, AGPAT3, PANK2
Multiple Sclerosis	Multiple Sclerosis, Acute Fulminating	APOE, BCHE, CASP1, CBLB, CD6, CD40, CD58, CNR1, GC, HLA-DPB1, HLA-DRA, ICAM1, IRF8, IFNB1, IFNG, RBPJ, IL1B, IL1RN, IL2RA, IL7, IL7R, IL10, IL12A, IL17A, KCNJ10, MCAM, CLDN11, P2RX7, POMC, SELE, SLC11A1, STAT4, TNFAIP3, TNFRSF1A, TYK2, VCAM1, VDR, TNFSF14, KIF1B, CLEC16A, NLRP3, HLA-DQB1, HLA-DRB1
Pustulosis of Palms and Soles	Psoriasis	APOE, CAT, RUNX3, CP, CRP, CSF2, GJB2, HLA-C, IL1B, IL4, IL6, IL12B, IL13, MKI67, NFKBIA, NOS2, PCNA, SERPINB8, PPARG, REL, REN, S100A7, SOD2, STAT3, TGFA, TNF, TNFAIP3, TP53, TYK2, VEGFA, VNN2, VNN1, PTTG1, TNIP1, CARM1, TRAF3IP2, DDX58, CYP2S1, IL23A, ERAP1, FBXL19, VNN3, RNF114, IFIH1, CSMD1, CARD14, LCE3D, ZC3H12C, TAGAP, ZNF816, IL23R, IFNLR1, HCAR2, LCE3B, LCE3C, IL36RN, AP1S3
Lymphoma, T-Cell, Cutaneous	Granulomatous Slack Skin	FAS, RHOA, ATM, BAX, BRAF, CD28, CDKN2A, CTLA4, DNMT3A, IRF4, MCL1, NFKB2, PLCG1, PRKCQ, STAT5B, ZEB1, TNFAIP3, TP53, ARID1A, CTCF, CARD11, MIR22
Non-alcoholic Fatty Liver Disease	Nonalcoholic Steatohepatitis	FAS, CD14, SCARB1, CSF2, CYP1A2, CYP2E1, CYP17A1, ACE, F2, GSTA1, GSTM1, GSTP1, GSTT1, IL1A, IL3, IL4, JAK2, LDLR, LEP, LIF, MMP1, NFE2L2, SERPINB2, ABCB4, PPARA, PPARD, PRF1, RAG2, SREBF1, TGFB1, TNFRSF1B, XBP1, IKBKG, STC2, ADIPOQ, NR1H4, SIRT1, FGF21, B3GAT1, TM6SF2, PNPLA3, LAMA1
Arsenic Poisoning, Inorganic	Nervous System, Organic Arsenic Poisoning; Arsenic Poisoning; Arsenic Encephalopathy; Arsenic Induced Polyneuropathy	AQP9, CD44, CRP, ERCC1, ERCC3, ERCC4, GOLGA4, CXCL2, CXCL3, HSPA1B, ID2, IL1A, IL1B, IL1RN, INPP5A, KCNJ2, KRT10, MT1A, MTHFR, GADD45B, NDUFB8, PNP, NR4A2, PDE4B, PFKFB3, PTX3, RFX3, RGS1, ATXN7, CCL4, CCL20, SFPQ, SKIL, SOD2, SRP68, SSBP1, TRAPPC10, TNF, TNFAIP6, TP53, UBE2E1, PIAS1, USO1, IER3, USP13, CCRL2, CD83, MINPP1, AKAP9, ZNF267, N4BP2L2, RUFY3, TNIK, TRA2A, SOX18, ZFAND6, ZNF331, PELI1,…
Subfertility, Female	NA	AR, ARNTL, CEBPA, CEBPB, CTGF, CYP17A1, CYP19A1, DHFR, ESR1, ESR2, FSHB, NR5A2, LEP, LEPR, LHB, LIF, MTHFR, PAPPA, MAPK1, MAPK3, PRL, SMO, NR2F2, TP53, NR1I2, CACNA2D2, ADIPOR1, ADIPOR2
Malignant Head and Neck Neoplasm	Cancer of Neck; Cancer of Head	AREG, BCL2, BCL2L1, CEBPA, CSF3, DPYD, FAT1, GPX1, GRP, MAL, MAPK1, MAPK3, RAD51, RARB, STAT6, TGFA, TYMS, UROD, VEGFA, XRCC3, BAP1, APOBEC3B, PRAME, EGFR
Attention Deficit Disorder	Attention deficit hyperactivity disorder; Minimal Brain Dysfunction	STS, CHRNA4, CHRNB2, CNR1, COMT, DRD2, DRD4, DRD5, FGD1, GRM1, GRM5, GRM7, GRM8, PTPRD, SLC6A3, TACR1, CIC, ADGRL3, GIT1, AS3MT, TPH2
Basal cell carcinoma	Pigmented Basal Cell Carcinoma	ASIP, ERBB2, GLI2, IL6, KRT5, KRT17, MC1R, MYCN, PIK3CA, PPP6C, PTPN14, RB1, TERT, TP53, TYR, XRCC3, BAP1, PTCH2, STK19, LATS1, SLC45A2, SUFU, FBXW7, CLPTM1L, PTCH1, RASA1, SMO, XPA
Deep Vein Thrombosis	NA	SERPINC1, CSF2, EPO, F2, F3, F5, F7, F8, F13A1, F13B, JAK2, KDR, LPA, MTHFR, PLAT, PLAU, PLG, PROC, TFPI, SERPINA10, PIGM
Atrial Fibrillation	Paroxysmal atrial fibrillation	ZFHX3, CAV1, CAV2, NKX2-5, CYP2C19, ACE, DES, EDN1, HTR4, KCNA5, KCND3, KCNN3, NOS3, NPPB, PRRX1, SCN5A, SCN10A, SELE, SOX5, VWF, WNT8A, PPFIA4, HAND2, SH3PXD2A, KCNE2, HCN4, NEBL, SYNE2, C9orf3
Influenza	NA	ATF3, SERPING1, IFI6, GBP1, IFI27, IFI35, IFIT2, IFIT1, IFIT3, CXCL10, IRF7, LY6E, MX1, MX2, OAS1, OAS2, OAS3, PLSCR1, EIF2AK2, CCL2, CCL8, SIGLEC1, STAT1, TNFAIP6, XIST, OASL, TNFSF10, UBE2L6, SLC22A8, ISG15, SCO2, TRIM22, IFITM3, IFI44, IFI44L, TREX1, TDRD7, DDX58, IFIT5, LAMP3, TOR1B, HERC5, XAF1, SAMD9, ZCCHC2, HERC6, DDX60, RTP4, IFIH1, PARP12, APOL6, RSAD2
Kidney Neoplasm	Malignant neoplasm of kidney	ATP7B, AXL, CCND1, BRAF, KYAT1, CDKN1B, CYP1A1, EIF4EBP1, GSTT1, IL2, TNFRSF9, ABCB1, MAPK1, MAPK3, PTGS2, RAF1, RANBP1, SLC5A5, HLTF, SOD2, AURKA, TPH1, TPT1, TSC2, TNFSF10, IL32, NDRG1, DNM3, HPGDS, UBE2T, BCOR, HAMP, FIGNL1, RASSF5, ESCO2
Hematopoetic Myelodysplasia	NA	ATRX, BMI1, RUNX1, CDKN2B, CTNNA1, DAPK1, EPO, EZH2, GATA2, HFE, KRAS, LYL1, MYC, TP53, U2AF1, ZRSR2, DLK1, CFLAR, SPHK1, STAG2, PLCB1, SF3B1, TET2, SAMD9, SMPD3, ASXL1
Autism Spectrum Disorders	NA	AVPR1A, BDNF, CDH10, CHD2, CIRBP, DHCR24, DIO2, DIO3, DLG4, DLX1, DNMT3A, DNMT3B, DPP6, DPYD, EN2, GABRA5, GABRB3, GRIN2B, GTF2I, HFE, ITGB3, JARID2, MEF2C, MTNR1A, MTNR1B, NTSR1, OXTR, PCDH9, RELN, RYR2, SCN1A, SFSWAP, SLC16A2, SOX5, SOX9, TBL1X, NEMF, GPR50, NRXN1, NRXN2, LAMC3, RAI1, IL1RAPL1, CIC, DIP2A, HEY1, SIN3A, CNTNAP2, FOXP1, ANKRD11, SNTG2, LRRN3, NLGN4X, TSHZ3, DPP10, CHD8, CXorf36, …
Cocaine Abuse	Cocaine Dependence	BCHE, BDNF, CALM1, CALM2, CAMK4, CAMK2A, CAMK2B, CCKBR, SCARB1, CES1, CHRM5, CNR1, COMT, CREB1, CRH, CRHBP, CRHR1, CRHR2, DNAH8, DRD1, EGR1, ESR2, FDFT1, FGF2, FOS, FOSB, GABBR1, GABRA2, GABRG2, GAD1, GAD2, GDNF, GRIA1, GRIA2, GRIN1, NR3C1, GRM5, HCRT, HCRTR1, HTR1A, HTR2A, ILK, JUND, SMAD3, MECP2, NGF, NPY, NPY2R, NTRK2, OPRK1, OPRM1, PDYN, POMC, MAPK1, MAPK3, PRL, SLC1A2, SLC6A4, SMARCA4, SNCA,…
Thyroid Neoplasm	Thyroid Gland Follicular Adenoma; Thyroid carcinoma	CCND1, CSF2, EPO, EPOR, HIF1A, HPGD, HRAS, IFNA2, IL1B, IL6, CXCL8, CXCL10, PDGFA, ENPP2, PPARG, PTGS2, RAP1GAP, RXRA, CCL2, SLC5A5, TERT, TNF, TP53, TPM3, TPR, TSHR, PRDM2, NCOA4, BRD4, PTGES2, TCF7L1
Chronic Lymphocytic Leukemia	NA	BCL2, CD5, IL6, IRF4, ITGA4, MTHFR, PMAIP1, POLB, PPP2R5C, PTGS2, RBL2, TFRC, VDR, KLRC4, TNFSF11, TNFRSF11A, FARP2, TOPBP1, SP140, SF3B1, LILRA4, QPCT, PRKD2, C11orf21, IL19, LEF1, ACOXL, CPEB1, BMF, MIR143, MIR145, CDKN2B-AS1
Liver Cirrhosis, Alcoholic	NA	BCL2, CAT, COL3A1, CYP2E1, IL6, SMAD3, MMP2, MPO, RELA, SOD2, TGFB1, TIMP1, TNF, TM6SF2, MBOAT7, PNPLA3, MIR141, MIR17, MIR93, MIR338, MIR423, MIR193B, MIR483, MIR484, MIR421, MIR532, MIR589, MIR629, MIR885, MIR3615
Reticulosarcoma	Lymphoma, Mixed-Cell; Lymphoma, Undifferentiated; High Grade Lymphoma (neoplasm); Lymphoma, Intermediate-Grade; Low Grade Lymphoma (neoplasm); Diffuse Mixed-Cell Lymphoma; Lymphoma, Small Noncleaved-Cell; Lymphoma, Diffuse	BCL2, BCL6, BHMT, CASP10, CBS, CSF2, CSF3, CYP2E1, EPHX1, FPGS, HLA-DRB1, IFNA2, MTHFR, PRF1, SHMT1, TFRC, TYMS, RAD54L, BCL10, CHEK2, RAD54B
Epilepsy, Temporal Lobe	Uncinate Epilepsy; Epilepsy, Benign Psychomotor, Childhood; Epilepsy, Lateral Temporal	BDKRB1, BDKRB2, CNR1, GRM1, GRM2, GRM3, GRM4, GRM5, KCNC4, KDR, COX3, NPY, NPY2R, P2RX4, P2RX7, SLC1A1, SLC12A2, TEK, VDR, VEGFA, TRPV1, SLIT2, SLC12A5
Primary biliary cirrhosis	Biliary cirrhosis; Biliary Cirrhosis, Secondary	CXCR5, CD3D, CD80, ENTPD2, CDH5, ABCC2, HIF1A, ICAM3, IGFBP1, IL7R, IL12B, CXCL10, KRT7, LOX, LOXL2, CXCL9, NFKB1, ABCB4, CCL5, SLC4A2, STAT4, TNFRSF1A, TYK2, ABCG2, NSA2, UBD, CLEC16A, SLC51B, DENND1B, SLC51A, IL12A, SPIB, MMEL1
Osteosarcoma	NA	BMI1, RUNX2, CYP3A4, DHFR, EGFR, EIF2S1, ESRRA, EZH2, FOLR1, GRM4, GSTP1, JUN, KCNH1, LOX, MET, MMP2, MST1R, MYC, RFC1, RGS1, PRDX2, PHLDA2, VEGFA, WT1, TAF15, NR1I2, ZW10, TOPORS, SIRT1, BRD4, BCOR, CCNB3, MIR106B, MIR130B, MIR93, MIR302B, MIR328
Sezary Syndrome	NA	BRAF, CDKN1B, CDKN2A, CHD3, CCR4, CREBBP, DNMT3A, IL2RG, PLCG1, PRKG1, MAPK1, PTEN, RB1, RPS6KA1, SMARCA4, ZEB1, TP53, KMT2D, ARID1A, IL32, TET2, KMT2C, BRD9, CARD11
Non-medullary thyroid carcinoma	Familial Nonmedullary Thyroid Cancer; Papillary thyroid carcinoma	BRAF, DIO3, DYNC1H1, PPP2R5C, RET, SNAI2, SNAI1, ZEB1, WARS, CCDC6, ZEB2, BEGAIN, DIO3OS, WDR20, MIR127, MIR134, MIR136, MIR154, MIR299, MIR323A, MIR337, MIR376C, MIR369, MIR370, MIR376A1, MIR377, MIR379, MIR380, MIR381, MIR382, MIR433, MIR431, MIR329-1, MIR323B, MIR409, MIR412, MIR410, MIR376B, MIR485, MIR493, MIR432, MIR494, MIR495, MIR496, MIR487A, MIR539, MIR376A2, MIR487B, MIR411, MIR654, MI…
Esophageal atresia with or without tracheoesophageal fistula	NA	BRCA2, ERCC4, FANCA, FANCC, FANCD2, FANCE, FANCB, FANCF, FANCG, GLI3, MID1, MYCN, RAD51C, SOX2, FANCL, FANCI, CHD7, FANCM, PALB2, BRIP1, SLX4
Bilateral Wilms Tumor	Nephroblastoma	BRCA2, COL6A3, CTNNB1, GPC4, GPC3, IGF2, MAX, MAP3K4, MLLT1, MYCN, NONO, REST, SIX1, TP53, VHL, WT1, ARID1A, TRIP13, SIX2, GLIPR1, DICER1, DROSHA, DGCR8, BCOR, XPO5, BCORL1, AMER1, ASXL1, H19
Microlissencephaly	Severe Congenital Microcephaly	BUB1B, DYNC1H1, ERCC6, FOXG1, KIF2A, KIF5C, ORC1, SLC2A1, TCF4, TUBG1, HIST1H4C, CASK, DNM1L, PQBP1, TRAIP, STAMBP, PLK4, PNKP, SIN3A, KIF1BP, DONSON, ZC4H2, TSEN34, CEP63, TSEN2, MFSD2A, TSEN54, WDR62, MIR17HG
Amyotrophic Lateral Sclerosis With Dementia	Amyotrophic Lateral Sclerosis, Guam Form	C21orf2, CD40LG, DPP6, GFAP, GSR, GSTP1, MOBP, NEK1, PLA2G4A, PON1, PTGS2, ATXN2, SLC1A2, SLC6A1, SOD1, SOD2, TP53, SQSTM1, OPTN, SIGMAR1, UNC13A, SCFD1, TARDBP, CHMP2B, TNFRSF21, DBR1, CAMK1G, C9orf72
Ataxia, Spinocerebellar	Spinocerebellar Ataxia Type 1; Spinocerebellar Ataxia Type 2; Spinocerebellar Ataxia Type 4; Spinocerebellar Ataxia Type 5; Spinocerebellar Ataxia Type 7; Spinocerebellar Ataxia Type 6 (disorder)	CACNA1A, FOXC1, GFI1, GRID2, GRM1, MME, PPP2R2B, PRKCG, ATXN1, ATXN2, ATXN7, SPTBN2, TRPC3, CACNA1G, RUBCN, STUB1, NOP56, AFG3L2, CIC, TDP2, WWOX, ANO10, CWF19L1, SNX14, SCYL1, ELOVL5, UBA5, RBM17, TTBK2, VWA3B, SYT14, ATXN1L, TGM6, CCDC88C
Diabetes Mellitus, Insulin-Dependent	Diabetes, Autoimmune; Brittle diabetes; Diabetes Mellitus, Ketosis-Prone	CAT, CD69, CHRM2, CP, CRP, CTSH, DDIT3, HLA-DQA1, HLA-DQB1, HLA-DRB1, HP, HSD11B2, IFNG, IGF1, IL2RA, IL10, INS, ITPR3, KCNJ11, NOS1, NOS3, OAS1, PAX4, PRKCQ, CCL20, SLC11A1, STAT3, ABCC8, HNF1A, TNF, AIFM1, CLEC16A, FGF21, IL19, IL20, FOXP3, SLC29A3, BACH2, C1QTNF6, GLIS3, IL27, CASP12, PTPN22
Cleft Palate	Cleft palate, isolated	CBFB, CHUK, COL2A1, DLG1, EGF, FGF2, FGF3, FGF7, FGF8, FGF9, FGF10, FGFR1, FGFR3, FGFR2, IRF6, MNT, MSX1, MTR, MYC, NOS3, PDGFRA, PTCH1, RARG, RYK, SIM2, SLC19A1, TGFB1, TGFB2, TGFB3, TYMS, SUMO1, FZD4, CASK, TP63, SPRY2, MTHFS, SATB2, NEDD4L, BHMT2, BNC2, KIF7
Gastrointestinal Stromal Sarcoma	NA	CD3E, CTNNA1, DMD, FOXF1, GLI1, GLI2, GLI3, NDST1, IHH, NPC1, PTCH1, RB1, RPL24, SMO, TGFBR2, TULP3, IFT88, DYRK2, PTCH2, KIF3A, C2CD3, IFT172, ELP4, B9D1, ZBTB11, STK36, SALL3, HIPK2, NME7, CDON, IFT52, SUFU, RAB23, HHAT, CC2D2A, HHIP, TMEM231, GLIS2, DISP1, BOC, TMEM17, HIPK1
Chronic Obstructive Airway Disease	Chronic Airflow Obstruction	CD8A, CYP1A1, CYP1A2, DSP, ELN, EPHX1, FOXO3, CXCL1, CXCL2, HDAC2, HMOX1, HTR2A, IL6, CXCL8, MMP1, MMP9, MMP14, NOS2, NOS3, SERPINA1, SFTPD, SOD3, TGFB1, TNF, TNNT2, TP53, FAM13A, RAPGEF3, MTCL1, TRPV4, EEFSEC, MIR218-2
Chloracne	NA	CD28, CDK6, CDKN1B, CREM, CX3CR1, GADD45A, EGFR, GSTM1, GSTM3, HBA1, HBA2, HBB, HBD, HBG1, ITGB2, KRT17, OSM, SERPINB9, PTGER4, RPA1, RSU1, TGM1, BTG2, RAB11A, TOB1, NT5C3A, CYCS, INTS13, AHNAK, ANKRD55, EPPK1, FRMD3, ZNF683
Malaria	NA	CD36, CISH, CR1, CRP, FCGR2A, FCGR2B, ACKR1, G6PD, GYPA, GYPB, GYPC, HBB, HP, ICAM1, LTBR, NOS2, SLC4A1, TNF, TIRAP, NCR3
Dermatitis, Atopic	Eczema, Infantile	CCR3, CCR5, FLG, GLB1, CXCR3, IFNG, IL1B, IL4, IL5, IL6, IL10, IL13, CXCL10, OVOL1, PPARA, MAPK8, S100A8, CCL5, CCL11, CCL17, CCL22, CCL24, SELE, SLC11A1, STAT6, VNN2, VNN1, ZNF365, EMSY, CARD11, TSLP, IL33, CCDC80, IFNL3, ACTL9, IL31
Crohn Disease	Crohn's disease of large bowel; Crohn's disease of the ileum; Regional enteritis; IIeocolitis	CRP, DNMT3A, FN1, FPR2, FUT2, HLA-DRB1, IFNG, IGF1, IL2RA, IL6, IL10, IL12B, LEP, SMAD3, MST1, MTHFR, NCF4, PPARA, PPARG, PTPN2, CCL2, SLC11A1, TCF7, TLR4, TNF, TYK2, VTN, PHOX2B, ADIPOQ, NR1H4, TLR9, ATG16L1, BACH2, ERAP2, NLRP3, TAGAP, IL23R, GPBAR1, NKX2-3, DENND1B, CCNY, FAM92B, IRGM, NOD2
Metabolic Syndrome X	NA	CRP, HMGA1, HTR2C, IL6, IL18, INS, INPPL1, LBP, LEP, MTTP, NOS3, PON1, CCL2, SHBG, NR1I2, ADIPOQ, NR1I3, SIRT1, RETN, TRIB3, NEIL1
Hepatitis B	NA	CYP2A6, HP, IFNA1, IFNA2, IFNAR2, IFNB1, IFNG, IFNGR1, IL10RB, LOX, LOXL2, SLC10A1, MIRLET7C, MIR100, MIR122, MIR125B2, MIR148A, MIR190A, MIR192, MIR194-2, MIR204, MIR28, MIR99A, MIR378A, MIR193B, MIR455, MIR885, MIR365A, MIR365B, MIR1468, MIR378I, MIR6881
Cholangiocarcinoma	Intrahepatic Cholangiocarcinoma; Extrahepatic Cholangiocarcinoma	EGFR, ERBB2, FGFR2, GNAS, IL6, KRAS, SMAD4, NOS2, PEG3, PRKACA, PRKACB, PTEN, PTGS2, ROBO2, SLC5A5, TP53, ARID1A, BAP1, MSLN, PBRM1, KMT2C, IDH1, IDH2, RNF43
Noise-induced hearing loss	Acoustic Trauma	KCNE1, KCNQ1, OGG1, KCNQ4, TAOK1, MIR107, MIR10A, MIR130B, MIR183, MIR186, MIR200C, MIR30D, MIR30E, MIR99B, MIR325, MIR331, MIR339, MIR381, MIR429, MIR146B, MIR532, MIR190B
COVID19	NA	NUP155, STUB1, XPO4, IPO11, EXOC7, UTP20, LMNB1, DNAJB5, ATP1B1, DNAJB4, ANKHD1, TBC1D9, COG4, SLC1A5, NUP133, BTAF1, ARFGEF2, EXOC5, EXOC4, SIGMAR1, REEP5, ATP5PO, EXOC6, ATG9A, ATP5PD, NUP85, TIMELESS, DDX60, PUM3, CMAS, GLYR1, BLM, EIF2S2, POLR1B, SRPK3, ASCC3, SPATA5L1, CTCF, ELOA, CUSTOS, REXO4, KIF2B, URB1, TRMT2A, NXF1, LLPH, NKTR, CCDC86, CHD3, CDK12, NCF2, PPIG, TAF2, URB2, RAP1GDS1, STO…
